# Supplementary material for: Preferential inhibition of adaptive immune system dynamics by glucocorticoids in patients after acute surgical trauma
Source: Nat Commun. 2020 Jul 27;11:3737. doi: 10.1038/s41467-020-17565-y (PMC7385146; doi:10.1038/s41467-020-17565-y)
Supplement: Supplementary file 6 — Source Data [file 41467_2020_17565_MOESM6_ESM.xlsx]

## Sheet: Fig 1b
Signaling Markers Intensity								Frequencies
id	treatment	timepoint	population	marker	asinhratio			ID	Treatment	Timepoint	Cell type	Percentage
V01	Ctrl	1hr	CD27negBnaive	CREB	0.0327219			V01	Ctrl	Pre	CD27negBnaive	0.0418518
V01	Ctrl	1hr	CD27negBnaive	STAT5	0.018949			V01	Ctrl	1hr	CD27negBnaive	0.0365832
V01	Ctrl	1hr	CD27negBnaive	p38	0			V01	Ctrl	6hr	CD27negBnaive	0.0217863
V01	Ctrl	1hr	CD27negBnaive	STAT1	0			V01	Ctrl	24hr	CD27negBnaive	0.0452086
V01	Ctrl	1hr	CD27negBnaive	STAT3	0.00212583			V01	Ctrl	48hr	CD27negBnaive	0.0473923
V01	Ctrl	1hr	CD27negBnaive	S6	-0.0218888			V01	Ctrl	2wk	CD27negBnaive	0.0522837
V01	Ctrl	1hr	CD27negBnaive	MAPKAPK2	-0.218917			V02	MP	Pre	CD27negBnaive	0.043281
V01	Ctrl	1hr	CD27negBnaive	IkB	0.0829059			V02	MP	1hr	CD27negBnaive	0.0495738
V01	Ctrl	1hr	CD27negBnaive	NFkB	0.00525873			V02	MP	6hr	CD27negBnaive	0.0310519
V01	Ctrl	1hr	CD27negBnaive	ERK	0.0113685			V02	MP	24hr	CD27negBnaive	0.0296874
V01	Ctrl	1hr	CD27negBnaive	pSTAT6	0			V02	MP	48hr	CD27negBnaive	0.0527467
V01	Ctrl	1hr	CD27posBmem	CREB	0.0131606			V02	MP	2wk	CD27negBnaive	0.0402876
V01	Ctrl	1hr	CD27posBmem	STAT5	0.013513			V03	MP	Pre	CD27negBnaive	0.0452465
V01	Ctrl	1hr	CD27posBmem	p38	0			V03	MP	1hr	CD27negBnaive	0.0485227
V01	Ctrl	1hr	CD27posBmem	STAT1	0			V03	MP	6hr	CD27negBnaive	0.0437496
V01	Ctrl	1hr	CD27posBmem	STAT3	0.00570664			V03	MP	24hr	CD27negBnaive	0.059539
V01	Ctrl	1hr	CD27posBmem	S6	0.0131769			V03	MP	48hr	CD27negBnaive	0.0576216
V01	Ctrl	1hr	CD27posBmem	MAPKAPK2	-0.17069			V03	MP	2wk	CD27negBnaive	0.044575
V01	Ctrl	1hr	CD27posBmem	IkB	0.0564159			V04	MP	Pre	CD27negBnaive	0.127973
V01	Ctrl	1hr	CD27posBmem	NFkB	-0.0003002			V04	MP	1hr	CD27negBnaive	0.0282267
V01	Ctrl	1hr	CD27posBmem	ERK	0.0214289			V04	MP	6hr	CD27negBnaive	0.138596
V01	Ctrl	1hr	CD27posBmem	pSTAT6	0			V04	MP	24hr	CD27negBnaive	0.123882
V01	Ctrl	1hr	CD4TbetTh1mem	CREB	0.00738064			V04	MP	48hr	CD27negBnaive	0.128843
V01	Ctrl	1hr	CD4TbetTh1mem	STAT5	-0.0356292			V04	MP	2wk	CD27negBnaive	0.0987374
V01	Ctrl	1hr	CD4TbetTh1mem	p38	0			V05	MP	Pre	CD27negBnaive	0.083955
V01	Ctrl	1hr	CD4TbetTh1mem	STAT1	0			V05	MP	1hr	CD27negBnaive	0.0641876
V01	Ctrl	1hr	CD4TbetTh1mem	STAT3	0.0425876			V05	MP	6hr	CD27negBnaive	0.0791511
V01	Ctrl	1hr	CD4TbetTh1mem	S6	-0.0138076			V05	MP	24hr	CD27negBnaive	0.106207
V01	Ctrl	1hr	CD4TbetTh1mem	MAPKAPK2	-0.192493			V05	MP	48hr	CD27negBnaive	0.0831834
V01	Ctrl	1hr	CD4TbetTh1mem	IkB	0.0329024			V05	MP	2wk	CD27negBnaive	0.0713421
V01	Ctrl	1hr	CD4TbetTh1mem	NFkB	-0.0168723			V06	MP	Pre	CD27negBnaive	0.04712
V01	Ctrl	1hr	CD4TbetTh1mem	ERK	0.0127188			V06	MP	1hr	CD27negBnaive	0.0435679
V01	Ctrl	1hr	CD4TbetTh1mem	pSTAT6	-0.0189505			V06	MP	6hr	CD27negBnaive	0.0774851
V01	Ctrl	1hr	CD4TbetTh1naive	CREB	0.0162897			V06	MP	24hr	CD27negBnaive	0.0504024
V01	Ctrl	1hr	CD4TbetTh1naive	STAT5	-0.0306576			V06	MP	48hr	CD27negBnaive	0.0560581
V01	Ctrl	1hr	CD4TbetTh1naive	p38	0			V06	MP	2wk	CD27negBnaive	0.045013
V01	Ctrl	1hr	CD4TbetTh1naive	STAT1	0			V07	MP	Pre	CD27negBnaive	0.0567187
V01	Ctrl	1hr	CD4TbetTh1naive	STAT3	-0.0461032			V07	MP	1hr	CD27negBnaive	0.041799
V01	Ctrl	1hr	CD4TbetTh1naive	S6	-0.0465637			V07	MP	6hr	CD27negBnaive	0.0557884
V01	Ctrl	1hr	CD4TbetTh1naive	MAPKAPK2	-0.26348			V07	MP	24hr	CD27negBnaive	0.0589401
V01	Ctrl	1hr	CD4TbetTh1naive	IkB	0.000618498			V07	MP	48hr	CD27negBnaive	0.072113
V01	Ctrl	1hr	CD4TbetTh1naive	NFkB	0.0960894			V07	MP	2wk	CD27negBnaive	0.0427896
V01	Ctrl	1hr	CD4TbetTh1naive	ERK	0.147474			V08	Ctrl	Pre	CD27negBnaive	0.0578887
V01	Ctrl	1hr	CD4TbetTh1naive	pSTAT6	0.078676			V08	Ctrl	1hr	CD27negBnaive	0.0469829
V01	Ctrl	1hr	CD4Tmem	CREB	0.015561			V08	Ctrl	6hr	CD27negBnaive	0.0371001
V01	Ctrl	1hr	CD4Tmem	STAT5	-0.020964			V08	Ctrl	24hr	CD27negBnaive	0.0400943
V01	Ctrl	1hr	CD4Tmem	p38	0			V08	Ctrl	48hr	CD27negBnaive	0.0618092
V01	Ctrl	1hr	CD4Tmem	STAT1	0			V08	Ctrl	2wk	CD27negBnaive	0.0477538
V01	Ctrl	1hr	CD4Tmem	STAT3	0.669594			V09	Ctrl	Pre	CD27negBnaive	0.0619268
V01	Ctrl	1hr	CD4Tmem	S6	0.00363695			V09	Ctrl	1hr	CD27negBnaive	0.0392769
V01	Ctrl	1hr	CD4Tmem	MAPKAPK2	-0.189248			V09	Ctrl	6hr	CD27negBnaive	0.0367534
V01	Ctrl	1hr	CD4Tmem	IkB	0.0691786			V09	Ctrl	24hr	CD27negBnaive	0.033225
V01	Ctrl	1hr	CD4Tmem	NFkB	0.00774262			V09	Ctrl	48hr	CD27negBnaive	0.0351423
V01	Ctrl	1hr	CD4Tmem	ERK	0.0348412			V09	Ctrl	2wk	CD27negBnaive	0.0277192
V01	Ctrl	1hr	CD4Tmem	pSTAT6	0.0242554			V10	MP	Pre	CD27negBnaive	0.105126
V01	Ctrl	1hr	CD4Tnaive	CREB	0.0088171			V10	MP	1hr	CD27negBnaive	0.0395586
V01	Ctrl	1hr	CD4Tnaive	STAT5	-0.0713435			V10	MP	6hr	CD27negBnaive	0.0834336
V01	Ctrl	1hr	CD4Tnaive	p38	0			V10	MP	24hr	CD27negBnaive	0.102121
V01	Ctrl	1hr	CD4Tnaive	STAT1	0			V10	MP	48hr	CD27negBnaive	0.107419
V01	Ctrl	1hr	CD4Tnaive	STAT3	0.766062			V10	MP	2wk	CD27negBnaive	0.0702678
V01	Ctrl	1hr	CD4Tnaive	S6	0.00153729			V11	Ctrl	Pre	CD27negBnaive	0.0380075
V01	Ctrl	1hr	CD4Tnaive	MAPKAPK2	-0.194482			V11	Ctrl	1hr	CD27negBnaive	0.0393164
V01	Ctrl	1hr	CD4Tnaive	IkB	0.06151			V11	Ctrl	6hr	CD27negBnaive	0.0386397
V01	Ctrl	1hr	CD4Tnaive	NFkB	-0.0201549			V11	Ctrl	24hr	CD27negBnaive	0.0352931
V01	Ctrl	1hr	CD4Tnaive	ERK	0.0235715			V11	Ctrl	48hr	CD27negBnaive	0.0349242
V01	Ctrl	1hr	CD4Tnaive	pSTAT6	0.0105751			V11	Ctrl	2wk	CD27negBnaive	0.0355697
V01	Ctrl	1hr	CD56loCD16posNK	CREB	0.0436073			V12	Ctrl	Pre	CD27negBnaive	0.0605444
V01	Ctrl	1hr	CD56loCD16posNK	STAT5	0.0764075			V12	Ctrl	1hr	CD27negBnaive	0.0719974
V01	Ctrl	1hr	CD56loCD16posNK	p38	0			V12	Ctrl	6hr	CD27negBnaive	0.0472287
V01	Ctrl	1hr	CD56loCD16posNK	STAT1	0			V12	Ctrl	24hr	CD27negBnaive	0.0517967
V01	Ctrl	1hr	CD56loCD16posNK	STAT3	0.0106491			V12	Ctrl	48hr	CD27negBnaive	0.0504479
V01	Ctrl	1hr	CD56loCD16posNK	S6	0.0174596			V12	Ctrl	2wk	CD27negBnaive	0.0578914
V01	Ctrl	1hr	CD56loCD16posNK	MAPKAPK2	-0.224899			V13	Ctrl	Pre	CD27negBnaive	0.0502362
V01	Ctrl	1hr	CD56loCD16posNK	IkB	0.0304858			V13	Ctrl	1hr	CD27negBnaive	0.038458
V01	Ctrl	1hr	CD56loCD16posNK	NFkB	-0.0368066			V13	Ctrl	6hr	CD27negBnaive	0.0514888
V01	Ctrl	1hr	CD56loCD16posNK	ERK	0.0274801			V13	Ctrl	24hr	CD27negBnaive	0.0500416
V01	Ctrl	1hr	CD56loCD16posNK	pSTAT6	0			V13	Ctrl	48hr	CD27negBnaive	0.0466815
V01	Ctrl	1hr	CD56posCD16negNK	CREB	0.0655046			V13	Ctrl	2wk	CD27negBnaive	0.0339982
V01	Ctrl	1hr	CD56posCD16negNK	STAT5	0.00614448			V14	MP	Pre	CD27negBnaive	0.0509256
V01	Ctrl	1hr	CD56posCD16negNK	p38	0			V14	MP	1hr	CD27negBnaive	0.0250778
V01	Ctrl	1hr	CD56posCD16negNK	STAT1	0			V14	MP	6hr	CD27negBnaive	0.0604291
V01	Ctrl	1hr	CD56posCD16negNK	STAT3	0.0478456			V14	MP	24hr	CD27negBnaive	0.0566597
V01	Ctrl	1hr	CD56posCD16negNK	S6	0.0271174			V14	MP	48hr	CD27negBnaive	0.0676006
V01	Ctrl	1hr	CD56posCD16negNK	MAPKAPK2	-0.104857			V14	MP	2wk	CD27negBnaive	0.0445608
V01	Ctrl	1hr	CD56posCD16negNK	IkB	0.14153			V15	Ctrl	Pre	CD27negBnaive	0.142379
V01	Ctrl	1hr	CD56posCD16negNK	NFkB	-0.0614211			V15	Ctrl	1hr	CD27negBnaive	0.114365
V01	Ctrl	1hr	CD56posCD16negNK	ERK	-0.00781617			V15	Ctrl	6hr	CD27negBnaive	0.0644168
V01	Ctrl	1hr	CD56posCD16negNK	pSTAT6	0			V15	Ctrl	24hr	CD27negBnaive	0.116768
V01	Ctrl	1hr	CD8Tmem	CREB	0.0181809			V15	Ctrl	48hr	CD27negBnaive	0.102852
V01	Ctrl	1hr	CD8Tmem	STAT5	0.00734029			V15	Ctrl	2wk	CD27negBnaive	0.0998967
V01	Ctrl	1hr	CD8Tmem	p38	0			V16	Ctrl	Pre	CD27negBnaive	0.0828566
V01	Ctrl	1hr	CD8Tmem	STAT1	0			V16	Ctrl	1hr	CD27negBnaive	0.0845359
V01	Ctrl	1hr	CD8Tmem	STAT3	0.0205506			V16	Ctrl	6hr	CD27negBnaive	0.0634529
V01	Ctrl	1hr	CD8Tmem	S6	-0.00370095			V16	Ctrl	24hr	CD27negBnaive	0.11207
V01	Ctrl	1hr	CD8Tmem	MAPKAPK2	-0.192304			V16	Ctrl	48hr	CD27negBnaive	0.0834656
V01	Ctrl	1hr	CD8Tmem	IkB	0.0400714			V17	MP	1hr	CD27negBnaive	0.0304944
V01	Ctrl	1hr	CD8Tmem	NFkB	-0.0073538			V18	Ctrl	Pre	CD27negBnaive	0.0683732
V01	Ctrl	1hr	CD8Tmem	ERK	0.039755			V18	Ctrl	1hr	CD27negBnaive	0.0563716
V01	Ctrl	1hr	CD8Tmem	pSTAT6	0.0395858			V18	Ctrl	6hr	CD27negBnaive	0.0713489
V01	Ctrl	1hr	CD8Tnaive	CREB	0.0226296			V18	Ctrl	24hr	CD27negBnaive	0.0696967
V01	Ctrl	1hr	CD8Tnaive	STAT5	0.000960111			V18	Ctrl	48hr	CD27negBnaive	0.0512481
V01	Ctrl	1hr	CD8Tnaive	p38	0			V18	Ctrl	2wk	CD27negBnaive	0.0672549
V01	Ctrl	1hr	CD8Tnaive	STAT1	0			V22	MP	Pre	CD27negBnaive	0.0623637
V01	Ctrl	1hr	CD8Tnaive	STAT3	0.0645216			V22	MP	6hr	CD27negBnaive	0.0491566
V01	Ctrl	1hr	CD8Tnaive	S6	0.000479753			V22	MP	24hr	CD27negBnaive	0.0760867
V01	Ctrl	1hr	CD8Tnaive	MAPKAPK2	-0.182889			V22	MP	48hr	CD27negBnaive	0.133854
V01	Ctrl	1hr	CD8Tnaive	IkB	0.0100972			V22	MP	2wk	CD27negBnaive	0.0443723
V01	Ctrl	1hr	CD8Tnaive	NFkB	-0.0209142			V23	Ctrl	Pre	CD27negBnaive	0.059033
V01	Ctrl	1hr	CD8Tnaive	ERK	0.0197187			V23	Ctrl	1hr	CD27negBnaive	0.0636431
V01	Ctrl	1hr	CD8Tnaive	pSTAT6	0.0229085			V23	Ctrl	6hr	CD27negBnaive	0.0534478
V01	Ctrl	1hr	cMCs	CREB	0.0451177			V23	Ctrl	24hr	CD27negBnaive	0.0638288
V01	Ctrl	1hr	cMCs	STAT5	0.0410054			V23	Ctrl	48hr	CD27negBnaive	0.062154
V01	Ctrl	1hr	cMCs	p38	0.0364146			V23	Ctrl	2wk	CD27negBnaive	0.065588
V01	Ctrl	1hr	cMCs	STAT1	0.0238426			V24	MP	Pre	CD27negBnaive	0.0822506
V01	Ctrl	1hr	cMCs	STAT3	1.31139			V24	MP	6hr	CD27negBnaive	0.0844749
V01	Ctrl	1hr	cMCs	S6	0.0192516			V24	MP	24hr	CD27negBnaive	0.0791287
V01	Ctrl	1hr	cMCs	MAPKAPK2	-0.231202			V24	MP	48hr	CD27negBnaive	0.111622
V01	Ctrl	1hr	cMCs	IkB	0.123662			V24	MP	2wk	CD27negBnaive	0.0727315
V01	Ctrl	1hr	cMCs	NFkB	0.109009			V25	Ctrl	Pre	CD27negBnaive	0.0529375
V01	Ctrl	1hr	cMCs	ERK	0.0360793			V25	Ctrl	1hr	CD27negBnaive	0.0549436
V01	Ctrl	1hr	cMCs	pSTAT6	0			V25	Ctrl	6hr	CD27negBnaive	0.0477198
V01	Ctrl	1hr	gdTCells	CREB	0.0512887			V25	Ctrl	24hr	CD27negBnaive	0.0685965
V01	Ctrl	1hr	gdTCells	STAT5	-0.0252332			V26	Ctrl	Pre	CD27negBnaive	0.0460283
V01	Ctrl	1hr	gdTCells	p38	0			V26	Ctrl	1hr	CD27negBnaive	0.0493455
V01	Ctrl	1hr	gdTCells	STAT1	0			V26	Ctrl	6hr	CD27negBnaive	0.0378448
V01	Ctrl	1hr	gdTCells	STAT3	-0.0190204			V26	Ctrl	24hr	CD27negBnaive	0.0521596
V01	Ctrl	1hr	gdTCells	S6	0.023956			V26	Ctrl	48hr	CD27negBnaive	0.0636895
V01	Ctrl	1hr	gdTCells	MAPKAPK2	-0.164815			V26	Ctrl	2wk	CD27negBnaive	0.0354723
V01	Ctrl	1hr	gdTCells	IkB	0.0538935			V27	MP	Pre	CD27negBnaive	0.0347307
V01	Ctrl	1hr	gdTCells	NFkB	0.00960944			V27	MP	6hr	CD27negBnaive	0.047875
V01	Ctrl	1hr	gdTCells	ERK	0.0459799			V27	MP	24hr	CD27negBnaive	0.0376437
V01	Ctrl	1hr	gdTCells	pSTAT6	-0.0106374			V27	MP	2wk	CD27negBnaive	0.0330055
V01	Ctrl	1hr	Gr	CREB	-0.0660232			V28	MP	Pre	CD27negBnaive	0.00869605
V01	Ctrl	1hr	Gr	STAT5	0.0263429			V28	MP	6hr	CD27negBnaive	0.0155209
V01	Ctrl	1hr	Gr	p38	0			V28	MP	24hr	CD27negBnaive	0.014504
V01	Ctrl	1hr	Gr	STAT1	-0.00831576			V28	MP	48hr	CD27negBnaive	0.0122669
V01	Ctrl	1hr	Gr	STAT3	0.221283			V28	MP	2wk	CD27negBnaive	0.0095436
V01	Ctrl	1hr	Gr	S6	0.0401493			V29	Ctrl	Pre	CD27negBnaive	0.0276946
V01	Ctrl	1hr	Gr	MAPKAPK2	-0.0184048			V29	Ctrl	1hr	CD27negBnaive	0.0271356
V01	Ctrl	1hr	Gr	IkB	0.0384836			V29	Ctrl	6hr	CD27negBnaive	0.0307722
V01	Ctrl	1hr	Gr	NFkB	0.0127019			V29	Ctrl	24hr	CD27negBnaive	0.0329998
V01	Ctrl	1hr	Gr	ERK	0.0150415			V29	Ctrl	48hr	CD27negBnaive	0.0430682
V01	Ctrl	1hr	Gr	pSTAT6	0			V29	Ctrl	2wk	CD27negBnaive	0.0305352
V01	Ctrl	1hr	intMCs	CREB	0.0589044			V30	MP	Pre	CD27negBnaive	0.0618795
V01	Ctrl	1hr	intMCs	STAT5	0.126127			V30	MP	6hr	CD27negBnaive	0.0625313
V01	Ctrl	1hr	intMCs	p38	-0.0533231			V30	MP	24hr	CD27negBnaive	0.0531289
V01	Ctrl	1hr	intMCs	STAT1	-0.0100364			V30	MP	48hr	CD27negBnaive	0.0688142
V01	Ctrl	1hr	intMCs	STAT3	1.11462			V30	MP	2wk	CD27negBnaive	0.0490516
V01	Ctrl	1hr	intMCs	S6	-0.00144932			V31	Ctrl	Pre	CD27negBnaive	0.0540168
V01	Ctrl	1hr	intMCs	MAPKAPK2	-0.368319			V31	Ctrl	1hr	CD27negBnaive	0.0535138
V01	Ctrl	1hr	intMCs	IkB	0.147487			V31	Ctrl	6hr	CD27negBnaive	0.0398891
V01	Ctrl	1hr	intMCs	NFkB	0.000388557			V31	Ctrl	24hr	CD27negBnaive	0.0459567
V01	Ctrl	1hr	intMCs	ERK	-0.0159518			V31	Ctrl	2wk	CD27negBnaive	0.0531614
V01	Ctrl	1hr	intMCs	pSTAT6	0			V32	Ctrl	Pre	CD27negBnaive	0.105884
V01	Ctrl	1hr	mDCs	CREB	0.0133959			V32	Ctrl	1hr	CD27negBnaive	0.106177
V01	Ctrl	1hr	mDCs	STAT5	0.0120805			V32	Ctrl	6hr	CD27negBnaive	0.0714602
V01	Ctrl	1hr	mDCs	p38	0.0234622			V32	Ctrl	24hr	CD27negBnaive	0.113482
V01	Ctrl	1hr	mDCs	STAT1	-0.011444			V32	Ctrl	48hr	CD27negBnaive	0.0917096
V01	Ctrl	1hr	mDCs	STAT3	0.851916			V32	Ctrl	2wk	CD27negBnaive	0.0766834
V01	Ctrl	1hr	mDCs	S6	-0.059246			V33	Ctrl	Pre	CD27negBnaive	0.096462
V01	Ctrl	1hr	mDCs	MAPKAPK2	-0.195329			V33	Ctrl	1hr	CD27negBnaive	0.0852138
V01	Ctrl	1hr	mDCs	IkB	0.0802326			V33	Ctrl	6hr	CD27negBnaive	0.0748354
V01	Ctrl	1hr	mDCs	NFkB	0.160286			V33	Ctrl	24hr	CD27negBnaive	0.0859086
V01	Ctrl	1hr	mDCs	ERK	-0.019091			V33	Ctrl	48hr	CD27negBnaive	0.107918
V01	Ctrl	1hr	mDCs	pSTAT6	0			V33	Ctrl	2wk	CD27negBnaive	0.0909016
V01	Ctrl	1hr	MDSC	CREB	0.0879586			V34	MP	Pre	CD27negBnaive	0.0714909
V01	Ctrl	1hr	MDSC	STAT5	0.0396668			V34	MP	6hr	CD27negBnaive	0.0665212
V01	Ctrl	1hr	MDSC	p38	0.0359625			V34	MP	24hr	CD27negBnaive	0.075811
V01	Ctrl	1hr	MDSC	STAT1	0.00817599			V34	MP	48hr	CD27negBnaive	0.0539895
V01	Ctrl	1hr	MDSC	STAT3	1.4214			V34	MP	2wk	CD27negBnaive	0.0626023
V01	Ctrl	1hr	MDSC	S6	0.0217369			V35	Ctrl	Pre	CD27negBnaive	0.0784987
V01	Ctrl	1hr	MDSC	MAPKAPK2	-0.14476			V35	Ctrl	1hr	CD27negBnaive	0.0841532
V01	Ctrl	1hr	MDSC	IkB	0.143474			V35	Ctrl	6hr	CD27negBnaive	0.0640926
V01	Ctrl	1hr	MDSC	NFkB	0.120436			V35	Ctrl	24hr	CD27negBnaive	0.0706416
V01	Ctrl	1hr	MDSC	ERK	0.0344662			V35	Ctrl	48hr	CD27negBnaive	0.0637903
V01	Ctrl	1hr	MDSC	pSTAT6	0			V35	Ctrl	2wk	CD27negBnaive	0.0707077
V01	Ctrl	1hr	ncMCs	CREB	0.00897578			V36	Ctrl	Pre	CD27negBnaive	0.0420343
V01	Ctrl	1hr	ncMCs	STAT5	0.102082			V36	Ctrl	1hr	CD27negBnaive	0.0497516
V01	Ctrl	1hr	ncMCs	p38	0.00381722			V36	Ctrl	6hr	CD27negBnaive	0.0322625
V01	Ctrl	1hr	ncMCs	STAT1	0.0491542			V36	Ctrl	24hr	CD27negBnaive	0.0492981
V01	Ctrl	1hr	ncMCs	STAT3	0.160342			V36	Ctrl	48hr	CD27negBnaive	0.0509345
V01	Ctrl	1hr	ncMCs	S6	-0.0275886			V36	Ctrl	2wk	CD27negBnaive	0.0301806
V01	Ctrl	1hr	ncMCs	MAPKAPK2	0.140057			V37	MP	Pre	CD27negBnaive	0.058984
V01	Ctrl	1hr	ncMCs	IkB	0.0423627			V37	MP	6hr	CD27negBnaive	0.0365563
V01	Ctrl	1hr	ncMCs	NFkB	0.0680726			V37	MP	24hr	CD27negBnaive	0.0733451
V01	Ctrl	1hr	ncMCs	ERK	0.02069			V37	MP	48hr	CD27negBnaive	0.0742795
V01	Ctrl	1hr	ncMCs	pSTAT6	0			V37	MP	2wk	CD27negBnaive	0.0556845
V01	Ctrl	1hr	pDCs	CREB	0.0398191			V39	MP	Pre	CD27negBnaive	0.0262438
V01	Ctrl	1hr	pDCs	STAT5	0.0659662			V39	MP	6hr	CD27negBnaive	0.0152173
V01	Ctrl	1hr	pDCs	p38	0.0307279			V39	MP	24hr	CD27negBnaive	0.0240678
V01	Ctrl	1hr	pDCs	STAT1	0.0473827			V39	MP	48hr	CD27negBnaive	0.0314926
V01	Ctrl	1hr	pDCs	STAT3	0.477891			V39	MP	2wk	CD27negBnaive	0.0248084
V01	Ctrl	1hr	pDCs	S6	0.0474157			V40	Ctrl	Pre	CD27negBnaive	0.0717135
V01	Ctrl	1hr	pDCs	MAPKAPK2	-0.20756			V40	Ctrl	1hr	CD27negBnaive	0.0700366
V01	Ctrl	1hr	pDCs	IkB	0.0814846			V40	Ctrl	6hr	CD27negBnaive	0.0683326
V01	Ctrl	1hr	pDCs	NFkB	0.202859			V40	Ctrl	24hr	CD27negBnaive	0.100554
V01	Ctrl	1hr	pDCs	ERK	0.0168263			V40	Ctrl	48hr	CD27negBnaive	0.0988287
V01	Ctrl	1hr	pDCs	pSTAT6	0			V40	Ctrl	2wk	CD27negBnaive	0.0770919
V01	Ctrl	1hr	Tregmem	CREB	-0.00777415			V41	Ctrl	Pre	CD27negBnaive	0.0563854
V01	Ctrl	1hr	Tregmem	STAT5	0.0688529			V41	Ctrl	1hr	CD27negBnaive	0.0656592
V01	Ctrl	1hr	Tregmem	p38	0			V41	Ctrl	6hr	CD27negBnaive	0.0622044
V01	Ctrl	1hr	Tregmem	STAT1	0			V41	Ctrl	24hr	CD27negBnaive	0.0816899
V01	Ctrl	1hr	Tregmem	STAT3	0.500278			V41	Ctrl	48hr	CD27negBnaive	0.0476778
V01	Ctrl	1hr	Tregmem	S6	0.0155535			V41	Ctrl	2wk	CD27negBnaive	0.0460804
V01	Ctrl	1hr	Tregmem	MAPKAPK2	-0.209135			V42	Ctrl	Pre	CD27negBnaive	0.0514804
V01	Ctrl	1hr	Tregmem	IkB	0.0420177			V42	Ctrl	1hr	CD27negBnaive	0.0554923
V01	Ctrl	1hr	Tregmem	NFkB	0.0233431			V42	Ctrl	6hr	CD27negBnaive	0.0536937
V01	Ctrl	1hr	Tregmem	ERK	0.0364664			V42	Ctrl	24hr	CD27negBnaive	0.0417428
V01	Ctrl	1hr	Tregmem	pSTAT6	0.0227347			V42	Ctrl	48hr	CD27negBnaive	0.0651462
V01	Ctrl	1hr	Tregnaive	CREB	-0.0578191			V42	Ctrl	2wk	CD27negBnaive	0.0516604
V01	Ctrl	1hr	Tregnaive	STAT5	-0.0183238			V43	MP	Pre	CD27negBnaive	0.0335365
V01	Ctrl	1hr	Tregnaive	p38	0			V43	MP	6hr	CD27negBnaive	0.0433776
V01	Ctrl	1hr	Tregnaive	STAT1	0			V43	MP	24hr	CD27negBnaive	0.0362822
V01	Ctrl	1hr	Tregnaive	STAT3	0.530533			V43	MP	48hr	CD27negBnaive	0.0450465
V01	Ctrl	1hr	Tregnaive	S6	0.00608495			V43	MP	2wk	CD27negBnaive	0.030098
V01	Ctrl	1hr	Tregnaive	MAPKAPK2	-0.241696			V44	Ctrl	Pre	CD27negBnaive	0.0212487
V01	Ctrl	1hr	Tregnaive	IkB	0.10365			V44	Ctrl	1hr	CD27negBnaive	0.0150208
V01	Ctrl	1hr	Tregnaive	NFkB	-0.048186			V44	Ctrl	6hr	CD27negBnaive	0.015237
V01	Ctrl	1hr	Tregnaive	ERK	0.0480408			V44	Ctrl	24hr	CD27negBnaive	0.0213568
V01	Ctrl	1hr	Tregnaive	pSTAT6	0.0154395			V44	Ctrl	2wk	CD27negBnaive	0.0248882
V02	MP	1hr	CD27negBnaive	CREB	0.0310883			V45	Ctrl	Pre	CD27negBnaive	0.0539881
V02	MP	1hr	CD27negBnaive	STAT5	0.0363315			V45	Ctrl	1hr	CD27negBnaive	0.050822
V02	MP	1hr	CD27negBnaive	p38	0			V45	Ctrl	6hr	CD27negBnaive	0.0424174
V02	MP	1hr	CD27negBnaive	STAT1	0			V45	Ctrl	24hr	CD27negBnaive	0.0508215
V02	MP	1hr	CD27negBnaive	STAT3	0			V45	Ctrl	2wk	CD27negBnaive	0.0496277
V02	MP	1hr	CD27negBnaive	S6	0.0284052			V46	MP	Pre	CD27negBnaive	0.0595619
V02	MP	1hr	CD27negBnaive	MAPKAPK2	-0.1864			V46	MP	1hr	CD27negBnaive	0.0669039
V02	MP	1hr	CD27negBnaive	IkB	-0.0997418			V46	MP	6hr	CD27negBnaive	0.0328706
V02	MP	1hr	CD27negBnaive	NFkB	0.018978			V46	MP	24hr	CD27negBnaive	0.0436533
V02	MP	1hr	CD27negBnaive	ERK	-0.000492856			V46	MP	2wk	CD27negBnaive	0.0553144
V02	MP	1hr	CD27negBnaive	pSTAT6	0			V47	MP	Pre	CD27negBnaive	0.058902
V02	MP	1hr	CD27posBmem	CREB	0.161677			V47	MP	1hr	CD27negBnaive	0.0490265
V02	MP	1hr	CD27posBmem	STAT5	0.139198			V47	MP	6hr	CD27negBnaive	0.0321212
V02	MP	1hr	CD27posBmem	p38	0.0891904			V47	MP	24hr	CD27negBnaive	0.0768559
V02	MP	1hr	CD27posBmem	STAT1	0			V47	MP	48hr	CD27negBnaive	0.0625441
V02	MP	1hr	CD27posBmem	STAT3	0.148294			V48	MP	Pre	CD27negBnaive	0.0482214
V02	MP	1hr	CD27posBmem	S6	0.182784			V48	MP	1hr	CD27negBnaive	0.0451496
V02	MP	1hr	CD27posBmem	MAPKAPK2	-0.123801			V48	MP	6hr	CD27negBnaive	0.0392245
V02	MP	1hr	CD27posBmem	IkB	-0.0274211			V48	MP	24hr	CD27negBnaive	0.0438529
V02	MP	1hr	CD27posBmem	NFkB	0.0554713			V48	MP	2wk	CD27negBnaive	0.0422286
V02	MP	1hr	CD27posBmem	ERK	0.0317277			V49	MP	Pre	CD27negBnaive	0.0347498
V02	MP	1hr	CD27posBmem	pSTAT6	0			V49	MP	1hr	CD27negBnaive	0.0404176
V02	MP	1hr	CD4TbetTh1mem	CREB	0.0925271			V49	MP	6hr	CD27negBnaive	0.0162382
V02	MP	1hr	CD4TbetTh1mem	STAT5	0.0319066			V49	MP	24hr	CD27negBnaive	0.0434735
V02	MP	1hr	CD4TbetTh1mem	p38	0			V49	MP	2wk	CD27negBnaive	0.0348573
V02	MP	1hr	CD4TbetTh1mem	STAT1	0			V50	MP	Pre	CD27negBnaive	0.0421205
V02	MP	1hr	CD4TbetTh1mem	STAT3	0.142659			V50	MP	1hr	CD27negBnaive	0.0466641
V02	MP	1hr	CD4TbetTh1mem	S6	0.0187179			V50	MP	6hr	CD27negBnaive	0.0402644
V02	MP	1hr	CD4TbetTh1mem	MAPKAPK2	-0.271066			V50	MP	24hr	CD27negBnaive	0.0601875
V02	MP	1hr	CD4TbetTh1mem	IkB	-0.0637791			V50	MP	2wk	CD27negBnaive	0.0529047
V02	MP	1hr	CD4TbetTh1mem	NFkB	0.177959			V51	Ctrl	Pre	CD27negBnaive	0.0563293
V02	MP	1hr	CD4TbetTh1mem	ERK	0.0898339			V51	Ctrl	1hr	CD27negBnaive	0.0606698
V02	MP	1hr	CD4TbetTh1mem	pSTAT6	0.0210125			V51	Ctrl	6hr	CD27negBnaive	0.0429043
V02	MP	1hr	CD4TbetTh1naive	CREB	-0.135449			V51	Ctrl	24hr	CD27negBnaive	0.0832934
V02	MP	1hr	CD4TbetTh1naive	STAT5	0.0558412			V51	Ctrl	48hr	CD27negBnaive	0.0757997
V02	MP	1hr	CD4TbetTh1naive	p38	0			V51	Ctrl	2wk	CD27negBnaive	0.0650441
V02	MP	1hr	CD4TbetTh1naive	STAT1	0			V52	MP	Pre	CD27negBnaive	0.0616292
V02	MP	1hr	CD4TbetTh1naive	STAT3	0.196187			V52	MP	1hr	CD27negBnaive	0.107505
V02	MP	1hr	CD4TbetTh1naive	S6	-0.0652256			V52	MP	6hr	CD27negBnaive	0.100278
V02	MP	1hr	CD4TbetTh1naive	MAPKAPK2	-0.34774			V52	MP	24hr	CD27negBnaive	0.0640372
V02	MP	1hr	CD4TbetTh1naive	IkB	-0.145319			V52	MP	2wk	CD27negBnaive	0.053635
V02	MP	1hr	CD4TbetTh1naive	NFkB	0.135243			V53	MP	Pre	CD27negBnaive	0.0101267
V02	MP	1hr	CD4TbetTh1naive	ERK	0.0153114			V53	MP	1hr	CD27negBnaive	0.017797
V02	MP	1hr	CD4TbetTh1naive	pSTAT6	-0.0564893			V53	MP	6hr	CD27negBnaive	0.0155653
V02	MP	1hr	CD4Tmem	CREB	0.0675427			V53	MP	24hr	CD27negBnaive	0.0175738
V02	MP	1hr	CD4Tmem	STAT5	0.175199			V53	MP	2wk	CD27negBnaive	0.0118594
V02	MP	1hr	CD4Tmem	p38	0			V54	MP	Pre	CD27negBnaive	0.0573248
V02	MP	1hr	CD4Tmem	STAT1	0			V54	MP	1hr	CD27negBnaive	0.0653188
V02	MP	1hr	CD4Tmem	STAT3	0.955431			V54	MP	6hr	CD27negBnaive	0.0358626
V02	MP	1hr	CD4Tmem	S6	0.00520658			V54	MP	24hr	CD27negBnaive	0.0806423
V02	MP	1hr	CD4Tmem	MAPKAPK2	-0.212146			V54	MP	48hr	CD27negBnaive	0.0611261
V02	MP	1hr	CD4Tmem	IkB	-0.118753			V54	MP	2wk	CD27negBnaive	0.0415358
V02	MP	1hr	CD4Tmem	NFkB	0.0940223			V55	Ctrl	Pre	CD27negBnaive	0.0550506
V02	MP	1hr	CD4Tmem	ERK	0.0384369			V55	Ctrl	1hr	CD27negBnaive	0.0511853
V02	MP	1hr	CD4Tmem	pSTAT6	0.0671973			V55	Ctrl	6hr	CD27negBnaive	0.0429953
V02	MP	1hr	CD4Tnaive	CREB	0.104125			V55	Ctrl	24hr	CD27negBnaive	0.048642
V02	MP	1hr	CD4Tnaive	STAT5	0.178567			V55	Ctrl	48hr	CD27negBnaive	0.0568197
V02	MP	1hr	CD4Tnaive	p38	0			V55	Ctrl	2wk	CD27negBnaive	0.0532785
V02	MP	1hr	CD4Tnaive	STAT1	0			V56	Ctrl	Pre	CD27negBnaive	0.0475212
V02	MP	1hr	CD4Tnaive	STAT3	1.01416			V56	Ctrl	1hr	CD27negBnaive	0.0432859
V02	MP	1hr	CD4Tnaive	S6	0.0483466			V56	Ctrl	6hr	CD27negBnaive	0.034116
V02	MP	1hr	CD4Tnaive	MAPKAPK2	-0.233434			V56	Ctrl	24hr	CD27negBnaive	0.0478723
V02	MP	1hr	CD4Tnaive	IkB	-0.14935			V56	Ctrl	48hr	CD27negBnaive	0.0567073
V02	MP	1hr	CD4Tnaive	NFkB	0.0300773			V56	Ctrl	2wk	CD27negBnaive	0.04272
V02	MP	1hr	CD4Tnaive	ERK	0.0630425			V57	Ctrl	Pre	CD27negBnaive	0.102487
V02	MP	1hr	CD4Tnaive	pSTAT6	0.055639			V57	Ctrl	1hr	CD27negBnaive	0.0946155
V02	MP	1hr	CD56loCD16posNK	CREB	-0.0240463			V57	Ctrl	6hr	CD27negBnaive	0.105129
V02	MP	1hr	CD56loCD16posNK	STAT5	0.0192116			V57	Ctrl	24hr	CD27negBnaive	0.0929647
V02	MP	1hr	CD56loCD16posNK	p38	0			V57	Ctrl	2wk	CD27negBnaive	0.095813
V02	MP	1hr	CD56loCD16posNK	STAT1	0			V59	MP	Pre	CD27negBnaive	0.0443979
V02	MP	1hr	CD56loCD16posNK	STAT3	0.023696			V59	MP	1hr	CD27negBnaive	0.0878482
V02	MP	1hr	CD56loCD16posNK	S6	0.0250367			V59	MP	6hr	CD27negBnaive	0.0680657
V02	MP	1hr	CD56loCD16posNK	MAPKAPK2	-0.152658			V59	MP	24hr	CD27negBnaive	0.0627632
V02	MP	1hr	CD56loCD16posNK	IkB	0.0326677			V59	MP	48hr	CD27negBnaive	0.060272
V02	MP	1hr	CD56loCD16posNK	NFkB	0.147921			V59	MP	2wk	CD27negBnaive	0.041036
V02	MP	1hr	CD56loCD16posNK	ERK	0.0539718			V60	MP	Pre	CD27negBnaive	0.0582653
V02	MP	1hr	CD56loCD16posNK	pSTAT6	0			V60	MP	1hr	CD27negBnaive	0.0845528
V02	MP	1hr	CD56posCD16negNK	CREB	-0.0757784			V60	MP	6hr	CD27negBnaive	0.0748097
V02	MP	1hr	CD56posCD16negNK	STAT5	-0.068703			V60	MP	24hr	CD27negBnaive	0.0704286
V02	MP	1hr	CD56posCD16negNK	p38	0			V60	MP	2wk	CD27negBnaive	0.0641083
V02	MP	1hr	CD56posCD16negNK	STAT1	0			V61	Ctrl	Pre	CD27negBnaive	0.0401326
V02	MP	1hr	CD56posCD16negNK	STAT3	0			V61	Ctrl	1hr	CD27negBnaive	0.0463375
V02	MP	1hr	CD56posCD16negNK	S6	-0.0484396			V61	Ctrl	6hr	CD27negBnaive	0.0328808
V02	MP	1hr	CD56posCD16negNK	MAPKAPK2	-0.239201			V61	Ctrl	24hr	CD27negBnaive	0.0433098
V02	MP	1hr	CD56posCD16negNK	IkB	-0.0643561			V61	Ctrl	48hr	CD27negBnaive	0.0431311
V02	MP	1hr	CD56posCD16negNK	NFkB	0.206902			V61	Ctrl	2wk	CD27negBnaive	0.0417848
V02	MP	1hr	CD56posCD16negNK	ERK	0.0456179			V62	Ctrl	Pre	CD27negBnaive	0.019331
V02	MP	1hr	CD56posCD16negNK	pSTAT6	0			V62	Ctrl	1hr	CD27negBnaive	0.0192147
V02	MP	1hr	CD8Tmem	CREB	-0.0115372			V62	Ctrl	6hr	CD27negBnaive	0.0181677
V02	MP	1hr	CD8Tmem	STAT5	0.0722636			V62	Ctrl	24hr	CD27negBnaive	0.0201191
V02	MP	1hr	CD8Tmem	p38	0			V62	Ctrl	2wk	CD27negBnaive	0.017514
V02	MP	1hr	CD8Tmem	STAT1	0			V63	Ctrl	Pre	CD27negBnaive	0.0381626
V02	MP	1hr	CD8Tmem	STAT3	0.0414028			V63	Ctrl	1hr	CD27negBnaive	0.0354428
V02	MP	1hr	CD8Tmem	S6	0.00680114			V63	Ctrl	6hr	CD27negBnaive	0.0332873
V02	MP	1hr	CD8Tmem	MAPKAPK2	-0.203153			V63	Ctrl	24hr	CD27negBnaive	0.0353203
V02	MP	1hr	CD8Tmem	IkB	-0.0334131			V63	Ctrl	48hr	CD27negBnaive	0.0300562
V02	MP	1hr	CD8Tmem	NFkB	0.165735			V63	Ctrl	2wk	CD27negBnaive	0.027017
V02	MP	1hr	CD8Tmem	ERK	0.057165			V64	MP	Pre	CD27negBnaive	0.0416075
V02	MP	1hr	CD8Tmem	pSTAT6	0.0581444			V64	MP	1hr	CD27negBnaive	0.0720983
V02	MP	1hr	CD8Tnaive	CREB	0.0841065			V64	MP	6hr	CD27negBnaive	0.0621794
V02	MP	1hr	CD8Tnaive	STAT5	0.126422			V64	MP	24hr	CD27negBnaive	0.0717344
V02	MP	1hr	CD8Tnaive	p38	0			V64	MP	48hr	CD27negBnaive	0.0602765
V02	MP	1hr	CD8Tnaive	STAT1	0			V64	MP	2wk	CD27negBnaive	0.0410321
V02	MP	1hr	CD8Tnaive	STAT3	0.70722			V01	Ctrl	Pre	CD27posBmem	0.0341448
V02	MP	1hr	CD8Tnaive	S6	-0.0628353			V01	Ctrl	1hr	CD27posBmem	0.0276717
V02	MP	1hr	CD8Tnaive	MAPKAPK2	-0.234816			V01	Ctrl	6hr	CD27posBmem	0.0150661
V02	MP	1hr	CD8Tnaive	IkB	-0.0777596			V01	Ctrl	24hr	CD27posBmem	0.0331808
V02	MP	1hr	CD8Tnaive	NFkB	0.0499603			V01	Ctrl	48hr	CD27posBmem	0.0253652
V02	MP	1hr	CD8Tnaive	ERK	0.0411914			V01	Ctrl	2wk	CD27posBmem	0.0288023
V02	MP	1hr	CD8Tnaive	pSTAT6	0.155215			V02	MP	Pre	CD27posBmem	0.00804471
V02	MP	1hr	cMCs	CREB	-0.0198508			V02	MP	1hr	CD27posBmem	0.00741824
V02	MP	1hr	cMCs	STAT5	0.0729301			V02	MP	6hr	CD27posBmem	0.00389695
V02	MP	1hr	cMCs	p38	0.048976			V02	MP	24hr	CD27posBmem	0.00396546
V02	MP	1hr	cMCs	STAT1	0.0165275			V02	MP	48hr	CD27posBmem	0.00856799
V02	MP	1hr	cMCs	STAT3	1.69892			V02	MP	2wk	CD27posBmem	0.00502297
V02	MP	1hr	cMCs	S6	0.00456513			V03	MP	Pre	CD27posBmem	0.0151301
V02	MP	1hr	cMCs	MAPKAPK2	-0.0855543			V03	MP	1hr	CD27posBmem	0.0159766
V02	MP	1hr	cMCs	IkB	0.0104165			V03	MP	6hr	CD27posBmem	0.0128406
V02	MP	1hr	cMCs	NFkB	0.120289			V03	MP	24hr	CD27posBmem	0.0106358
V02	MP	1hr	cMCs	ERK	0.0633482			V03	MP	48hr	CD27posBmem	0.0170171
V02	MP	1hr	cMCs	pSTAT6	0			V03	MP	2wk	CD27posBmem	0.0113064
V02	MP	1hr	gdTCells	CREB	0.234468			V04	MP	Pre	CD27posBmem	0.0895964
V02	MP	1hr	gdTCells	STAT5	-0.0107575			V04	MP	1hr	CD27posBmem	0.0881071
V02	MP	1hr	gdTCells	p38	0			V04	MP	6hr	CD27posBmem	0.0732871
V02	MP	1hr	gdTCells	STAT1	0			V04	MP	24hr	CD27posBmem	0.0533588
V02	MP	1hr	gdTCells	STAT3	0			V04	MP	48hr	CD27posBmem	0.0910489
V02	MP	1hr	gdTCells	S6	0			V04	MP	2wk	CD27posBmem	0.0916566
V02	MP	1hr	gdTCells	MAPKAPK2	-0.192671			V05	MP	Pre	CD27posBmem	0.0264661
V02	MP	1hr	gdTCells	IkB	-0.232864			V05	MP	1hr	CD27posBmem	0.0226246
V02	MP	1hr	gdTCells	NFkB	0.192922			V05	MP	6hr	CD27posBmem	0.0229375
V02	MP	1hr	gdTCells	ERK	0.041044			V05	MP	24hr	CD27posBmem	0.0166011
V02	MP	1hr	gdTCells	pSTAT6	0.146232			V05	MP	48hr	CD27posBmem	0.0203816
V02	MP	1hr	Gr	CREB	0.131739			V05	MP	2wk	CD27posBmem	0.019012
V02	MP	1hr	Gr	STAT5	0.0857241			V06	MP	Pre	CD27posBmem	0.0137078
V02	MP	1hr	Gr	p38	0			V06	MP	1hr	CD27posBmem	0.0175334
V02	MP	1hr	Gr	STAT1	0			V06	MP	6hr	CD27posBmem	0.0163803
V02	MP	1hr	Gr	STAT3	0.41907			V06	MP	24hr	CD27posBmem	0.0100531
V02	MP	1hr	Gr	S6	0.0970272			V06	MP	48hr	CD27posBmem	0.0129743
V02	MP	1hr	Gr	MAPKAPK2	0.113363			V06	MP	2wk	CD27posBmem	0.0132127
V02	MP	1hr	Gr	IkB	0.284394			V07	MP	Pre	CD27posBmem	0.0278998
V02	MP	1hr	Gr	NFkB	0.0302872			V07	MP	1hr	CD27posBmem	0.0286451
V02	MP	1hr	Gr	ERK	0.0374095			V07	MP	6hr	CD27posBmem	0.0220042
V02	MP	1hr	Gr	pSTAT6	0			V07	MP	24hr	CD27posBmem	0.0210626
V02	MP	1hr	intMCs	CREB	-0.0195948			V07	MP	48hr	CD27posBmem	0.029615
V02	MP	1hr	intMCs	STAT5	0.148946			V07	MP	2wk	CD27posBmem	0.019543
V02	MP	1hr	intMCs	p38	-0.030319			V08	Ctrl	Pre	CD27posBmem	0.017123
V02	MP	1hr	intMCs	STAT1	0.123545			V08	Ctrl	1hr	CD27posBmem	0.0121682
V02	MP	1hr	intMCs	STAT3	0.839701			V08	Ctrl	6hr	CD27posBmem	0.00760837
V02	MP	1hr	intMCs	S6	-0.0684456			V08	Ctrl	24hr	CD27posBmem	0.0085034
V02	MP	1hr	intMCs	MAPKAPK2	-0.0173449			V08	Ctrl	48hr	CD27posBmem	0.0112874
V02	MP	1hr	intMCs	IkB	0.0624282			V08	Ctrl	2wk	CD27posBmem	0.0128818
V02	MP	1hr	intMCs	NFkB	-0.0496211			V09	Ctrl	Pre	CD27posBmem	0.0268695
V02	MP	1hr	intMCs	ERK	-0.0645355			V09	Ctrl	1hr	CD27posBmem	0.0252838
V02	MP	1hr	intMCs	pSTAT6	0			V09	Ctrl	6hr	CD27posBmem	0.0211325
V02	MP	1hr	mDCs	CREB	-0.121102			V09	Ctrl	24hr	CD27posBmem	0.0165063
V02	MP	1hr	mDCs	STAT5	0.0271745			V09	Ctrl	48hr	CD27posBmem	0.0194694
V02	MP	1hr	mDCs	p38	-0.0215624			V09	Ctrl	2wk	CD27posBmem	0.0148855
V02	MP	1hr	mDCs	STAT1	0.0296139			V10	MP	Pre	CD27posBmem	0.010549
V02	MP	1hr	mDCs	STAT3	0.431205			V10	MP	1hr	CD27posBmem	0.0100035
V02	MP	1hr	mDCs	S6	-0.0385006			V10	MP	6hr	CD27posBmem	0.013053
V02	MP	1hr	mDCs	MAPKAPK2	-0.0120763			V10	MP	24hr	CD27posBmem	0.00834525
V02	MP	1hr	mDCs	IkB	-0.138896			V10	MP	48hr	CD27posBmem	0.0101301
V02	MP	1hr	mDCs	NFkB	0.204181			V10	MP	2wk	CD27posBmem	0.00911144
V02	MP	1hr	mDCs	ERK	0.0561831			V11	Ctrl	Pre	CD27posBmem	0.00596942
V02	MP	1hr	mDCs	pSTAT6	0			V11	Ctrl	1hr	CD27posBmem	0.00692904
V02	MP	1hr	MDSC	CREB	0.0508664			V11	Ctrl	6hr	CD27posBmem	0.00513476
V02	MP	1hr	MDSC	STAT5	0.0826809			V11	Ctrl	24hr	CD27posBmem	0.0050556
V02	MP	1hr	MDSC	p38	0.0725597			V11	Ctrl	48hr	CD27posBmem	0.0054589
V02	MP	1hr	MDSC	STAT1	0			V11	Ctrl	2wk	CD27posBmem	0.00538421
V02	MP	1hr	MDSC	STAT3	1.8624			V12	Ctrl	Pre	CD27posBmem	0.0104676
V02	MP	1hr	MDSC	S6	0.0442168			V12	Ctrl	1hr	CD27posBmem	0.0145693
V02	MP	1hr	MDSC	MAPKAPK2	-0.0195527			V12	Ctrl	6hr	CD27posBmem	0.00753635
V02	MP	1hr	MDSC	IkB	0.066316			V12	Ctrl	24hr	CD27posBmem	0.00697638
V02	MP	1hr	MDSC	NFkB	0.0980725			V12	Ctrl	48hr	CD27posBmem	0.00651504
V02	MP	1hr	MDSC	ERK	0.115721			V12	Ctrl	2wk	CD27posBmem	0.00609577
V02	MP	1hr	MDSC	pSTAT6	0			V13	Ctrl	Pre	CD27posBmem	0.0121966
V02	MP	1hr	ncMCs	CREB	0.189645			V13	Ctrl	1hr	CD27posBmem	0.0098432
V02	MP	1hr	ncMCs	STAT5	0.152129			V13	Ctrl	6hr	CD27posBmem	0.0103635
V02	MP	1hr	ncMCs	p38	0.0301019			V13	Ctrl	24hr	CD27posBmem	0.0100038
V02	MP	1hr	ncMCs	STAT1	0.061077			V13	Ctrl	48hr	CD27posBmem	0.0132739
V02	MP	1hr	ncMCs	STAT3	0.603607			V13	Ctrl	2wk	CD27posBmem	0.00983681
V02	MP	1hr	ncMCs	S6	0.349681			V14	MP	Pre	CD27posBmem	0.00904805
V02	MP	1hr	ncMCs	MAPKAPK2	0.192649			V14	MP	1hr	CD27posBmem	0.011513
V02	MP	1hr	ncMCs	IkB	0.283299			V14	MP	6hr	CD27posBmem	0.00772609
V02	MP	1hr	ncMCs	NFkB	0.258041			V14	MP	24hr	CD27posBmem	0.00703284
V02	MP	1hr	ncMCs	ERK	0.0421564			V14	MP	48hr	CD27posBmem	0.010133
V02	MP	1hr	ncMCs	pSTAT6	0			V14	MP	2wk	CD27posBmem	0.00839666
V02	MP	1hr	pDCs	CREB	0.173494			V15	Ctrl	Pre	CD27posBmem	0.103344
V02	MP	1hr	pDCs	STAT5	0.158168			V15	Ctrl	1hr	CD27posBmem	0.0912707
V02	MP	1hr	pDCs	p38	0.0496625			V15	Ctrl	6hr	CD27posBmem	0.0481959
V02	MP	1hr	pDCs	STAT1	0			V15	Ctrl	24hr	CD27posBmem	0.0768465
V02	MP	1hr	pDCs	STAT3	0.438525			V15	Ctrl	48hr	CD27posBmem	0.0633975
V02	MP	1hr	pDCs	S6	0.026993			V15	Ctrl	2wk	CD27posBmem	0.0824582
V02	MP	1hr	pDCs	MAPKAPK2	-0.167659			V16	Ctrl	Pre	CD27posBmem	0.0172547
V02	MP	1hr	pDCs	IkB	-0.222049			V16	Ctrl	1hr	CD27posBmem	0.0162871
V02	MP	1hr	pDCs	NFkB	0.275953			V16	Ctrl	6hr	CD27posBmem	0.010646
V02	MP	1hr	pDCs	ERK	0.00868163			V16	Ctrl	24hr	CD27posBmem	0.0186395
V02	MP	1hr	pDCs	pSTAT6	0			V16	Ctrl	48hr	CD27posBmem	0.0174643
V02	MP	1hr	Tregmem	CREB	-0.00215498			V18	Ctrl	Pre	CD27posBmem	0.0100839
V02	MP	1hr	Tregmem	STAT5	0.082169			V18	Ctrl	1hr	CD27posBmem	0.00887046
V02	MP	1hr	Tregmem	p38	0			V18	Ctrl	6hr	CD27posBmem	0.00990456
V02	MP	1hr	Tregmem	STAT1	0			V18	Ctrl	24hr	CD27posBmem	0.00968778
V02	MP	1hr	Tregmem	STAT3	0.943187			V18	Ctrl	48hr	CD27posBmem	0.0057875
V02	MP	1hr	Tregmem	S6	0.0174104			V18	Ctrl	2wk	CD27posBmem	0.0093801
V02	MP	1hr	Tregmem	MAPKAPK2	-0.247612			V22	MP	Pre	CD27posBmem	0.0262895
V02	MP	1hr	Tregmem	IkB	-0.305368			V22	MP	1hr	CD27posBmem	0.0271364
V02	MP	1hr	Tregmem	NFkB	0.0666741			V22	MP	6hr	CD27posBmem	0.0232157
V02	MP	1hr	Tregmem	ERK	0.046138			V22	MP	24hr	CD27posBmem	0.0240302
V02	MP	1hr	Tregmem	pSTAT6	0.0351762			V22	MP	48hr	CD27posBmem	0.0210607
V02	MP	1hr	Tregnaive	CREB	0.0311987			V22	MP	2wk	CD27posBmem	0.0161595
V02	MP	1hr	Tregnaive	STAT5	0.222709			V23	Ctrl	Pre	CD27posBmem	0.0179328
V02	MP	1hr	Tregnaive	p38	0			V23	Ctrl	1hr	CD27posBmem	0.017732
V02	MP	1hr	Tregnaive	STAT1	0			V23	Ctrl	6hr	CD27posBmem	0.015645
V02	MP	1hr	Tregnaive	STAT3	0.863966			V23	Ctrl	24hr	CD27posBmem	0.0146835
V02	MP	1hr	Tregnaive	S6	0.195241			V23	Ctrl	48hr	CD27posBmem	0.0138308
V02	MP	1hr	Tregnaive	MAPKAPK2	-0.293053			V23	Ctrl	2wk	CD27posBmem	0.0173272
V02	MP	1hr	Tregnaive	IkB	-0.223656			V24	MP	Pre	CD27posBmem	0.0234771
V02	MP	1hr	Tregnaive	NFkB	0.00593336			V24	MP	1hr	CD27posBmem	0.0290374
V02	MP	1hr	Tregnaive	ERK	0.0526842			V24	MP	6hr	CD27posBmem	0.0193771
V02	MP	1hr	Tregnaive	pSTAT6	-0.00820165			V24	MP	24hr	CD27posBmem	0.0220219
V03	MP	1hr	CD27negBnaive	CREB	0.00244572			V24	MP	48hr	CD27posBmem	0.0276661
V03	MP	1hr	CD27negBnaive	STAT5	0.024016			V24	MP	2wk	CD27posBmem	0.0161669
V03	MP	1hr	CD27negBnaive	p38	0			V25	Ctrl	Pre	CD27posBmem	0.0768811
V03	MP	1hr	CD27negBnaive	STAT1	0			V25	Ctrl	1hr	CD27posBmem	0.0730163
V03	MP	1hr	CD27negBnaive	STAT3	0.0365854			V25	Ctrl	6hr	CD27posBmem	0.0519037
V03	MP	1hr	CD27negBnaive	S6	0.0108782			V25	Ctrl	24hr	CD27posBmem	0.0671957
V03	MP	1hr	CD27negBnaive	MAPKAPK2	-0.236391			V26	Ctrl	Pre	CD27posBmem	0.0228604
V03	MP	1hr	CD27negBnaive	IkB	0.00740985			V26	Ctrl	1hr	CD27posBmem	0.0234092
V03	MP	1hr	CD27negBnaive	NFkB	-0.0899715			V26	Ctrl	6hr	CD27posBmem	0.0150178
V03	MP	1hr	CD27negBnaive	ERK	0.0148001			V26	Ctrl	24hr	CD27posBmem	0.0234593
V03	MP	1hr	CD27negBnaive	pSTAT6	0			V26	Ctrl	48hr	CD27posBmem	0.02037
V03	MP	1hr	CD27posBmem	CREB	-0.0150365			V26	Ctrl	2wk	CD27posBmem	0.0184781
V03	MP	1hr	CD27posBmem	STAT5	0.0648047			V27	MP	Pre	CD27posBmem	0.015019
V03	MP	1hr	CD27posBmem	p38	0			V27	MP	1hr	CD27posBmem	0.0134544
V03	MP	1hr	CD27posBmem	STAT1	0			V27	MP	6hr	CD27posBmem	0.0154228
V03	MP	1hr	CD27posBmem	STAT3	0.0699982			V27	MP	24hr	CD27posBmem	0.0102488
V03	MP	1hr	CD27posBmem	S6	0.0394934			V27	MP	2wk	CD27posBmem	0.0111914
V03	MP	1hr	CD27posBmem	MAPKAPK2	-0.234844			V28	MP	Pre	CD27posBmem	0.00315515
V03	MP	1hr	CD27posBmem	IkB	-0.0262862			V28	MP	1hr	CD27posBmem	0.0103779
V03	MP	1hr	CD27posBmem	NFkB	-0.071752			V28	MP	6hr	CD27posBmem	0.00515355
V03	MP	1hr	CD27posBmem	ERK	0.0469507			V28	MP	24hr	CD27posBmem	0.00364043
V03	MP	1hr	CD27posBmem	pSTAT6	0			V28	MP	48hr	CD27posBmem	0.00372693
V03	MP	1hr	CD4TbetTh1mem	CREB	0.0143429			V28	MP	2wk	CD27posBmem	0.00330189
V03	MP	1hr	CD4TbetTh1mem	STAT5	0.0635561			V29	Ctrl	Pre	CD27posBmem	0.00456212
V03	MP	1hr	CD4TbetTh1mem	p38	0			V29	Ctrl	1hr	CD27posBmem	0.00420455
V03	MP	1hr	CD4TbetTh1mem	STAT1	0			V29	Ctrl	6hr	CD27posBmem	0.00318513
V03	MP	1hr	CD4TbetTh1mem	STAT3	0.220845			V29	Ctrl	24hr	CD27posBmem	0.00390799
V03	MP	1hr	CD4TbetTh1mem	S6	0.0124853			V29	Ctrl	48hr	CD27posBmem	0.00415584
V03	MP	1hr	CD4TbetTh1mem	MAPKAPK2	-0.218504			V29	Ctrl	2wk	CD27posBmem	0.00501763
V03	MP	1hr	CD4TbetTh1mem	IkB	0.033596			V30	MP	Pre	CD27posBmem	0.0246414
V03	MP	1hr	CD4TbetTh1mem	NFkB	-0.120645			V30	MP	1hr	CD27posBmem	0.0205524
V03	MP	1hr	CD4TbetTh1mem	ERK	0.0339195			V30	MP	6hr	CD27posBmem	0.0166583
V03	MP	1hr	CD4TbetTh1mem	pSTAT6	-0.00489622			V30	MP	24hr	CD27posBmem	0.0139731
V03	MP	1hr	CD4TbetTh1naive	CREB	-0.105238			V30	MP	48hr	CD27posBmem	0.0176181
V03	MP	1hr	CD4TbetTh1naive	STAT5	0.111242			V30	MP	2wk	CD27posBmem	0.0188953
V03	MP	1hr	CD4TbetTh1naive	p38	0			V31	Ctrl	Pre	CD27posBmem	0.0256572
V03	MP	1hr	CD4TbetTh1naive	STAT1	0.0405181			V31	Ctrl	1hr	CD27posBmem	0.0218643
V03	MP	1hr	CD4TbetTh1naive	STAT3	0.316183			V31	Ctrl	6hr	CD27posBmem	0.0149505
V03	MP	1hr	CD4TbetTh1naive	S6	0.0714404			V31	Ctrl	24hr	CD27posBmem	0.0148334
V03	MP	1hr	CD4TbetTh1naive	MAPKAPK2	0.0428287			V31	Ctrl	2wk	CD27posBmem	0.0152497
V03	MP	1hr	CD4TbetTh1naive	IkB	-0.239487			V32	Ctrl	Pre	CD27posBmem	0.0282544
V03	MP	1hr	CD4TbetTh1naive	NFkB	-0.0769398			V32	Ctrl	1hr	CD27posBmem	0.0281762
V03	MP	1hr	CD4TbetTh1naive	ERK	-0.032681			V32	Ctrl	6hr	CD27posBmem	0.0166402
V03	MP	1hr	CD4TbetTh1naive	pSTAT6	-0.204771			V32	Ctrl	24hr	CD27posBmem	0.0201369
V03	MP	1hr	CD4Tmem	CREB	0.0219094			V32	Ctrl	48hr	CD27posBmem	0.0199853
V03	MP	1hr	CD4Tmem	STAT5	0.0495199			V32	Ctrl	2wk	CD27posBmem	0.0188002
V03	MP	1hr	CD4Tmem	p38	0			V33	Ctrl	Pre	CD27posBmem	0.0124264
V03	MP	1hr	CD4Tmem	STAT1	0			V33	Ctrl	1hr	CD27posBmem	0.0103924
V03	MP	1hr	CD4Tmem	STAT3	0.630437			V33	Ctrl	6hr	CD27posBmem	0.0102335
V03	MP	1hr	CD4Tmem	S6	0.0123894			V33	Ctrl	24hr	CD27posBmem	0.0103775
V03	MP	1hr	CD4Tmem	MAPKAPK2	-0.247715			V33	Ctrl	48hr	CD27posBmem	0.0116559
V03	MP	1hr	CD4Tmem	IkB	-0.0485287			V33	Ctrl	2wk	CD27posBmem	0.011438
V03	MP	1hr	CD4Tmem	NFkB	-0.101378			V34	MP	Pre	CD27posBmem	0.0327656
V03	MP	1hr	CD4Tmem	ERK	0.0152243			V34	MP	1hr	CD27posBmem	0.0343485
V03	MP	1hr	CD4Tmem	pSTAT6	0.00483247			V34	MP	6hr	CD27posBmem	0.0271949
V03	MP	1hr	CD4Tnaive	CREB	-0.00548247			V34	MP	24hr	CD27posBmem	0.0219112
V03	MP	1hr	CD4Tnaive	STAT5	0.0758913			V34	MP	48hr	CD27posBmem	0.0254673
V03	MP	1hr	CD4Tnaive	p38	0			V34	MP	2wk	CD27posBmem	0.0199898
V03	MP	1hr	CD4Tnaive	STAT1	0			V35	Ctrl	Pre	CD27posBmem	0.00933745
V03	MP	1hr	CD4Tnaive	STAT3	1.00818			V35	Ctrl	1hr	CD27posBmem	0.00969847
V03	MP	1hr	CD4Tnaive	S6	0.0133812			V35	Ctrl	6hr	CD27posBmem	0.00880902
V03	MP	1hr	CD4Tnaive	MAPKAPK2	-0.209456			V35	Ctrl	24hr	CD27posBmem	0.00787592
V03	MP	1hr	CD4Tnaive	IkB	0.0275784			V35	Ctrl	48hr	CD27posBmem	0.00798682
V03	MP	1hr	CD4Tnaive	NFkB	-0.0786109			V35	Ctrl	2wk	CD27posBmem	0.0125857
V03	MP	1hr	CD4Tnaive	ERK	0.0456843			V36	Ctrl	Pre	CD27posBmem	0.024331
V03	MP	1hr	CD4Tnaive	pSTAT6	0.0276041			V36	Ctrl	1hr	CD27posBmem	0.0259708
V03	MP	1hr	CD56loCD16posNK	CREB	0.0151847			V36	Ctrl	6hr	CD27posBmem	0.0188177
V03	MP	1hr	CD56loCD16posNK	STAT5	-0.0128909			V36	Ctrl	24hr	CD27posBmem	0.0216824
V03	MP	1hr	CD56loCD16posNK	p38	0			V36	Ctrl	48hr	CD27posBmem	0.0214142
V03	MP	1hr	CD56loCD16posNK	STAT1	0			V36	Ctrl	2wk	CD27posBmem	0.0121998
V03	MP	1hr	CD56loCD16posNK	STAT3	0.103274			V37	MP	Pre	CD27posBmem	0.008545
V03	MP	1hr	CD56loCD16posNK	S6	-0.0076298			V37	MP	1hr	CD27posBmem	0.00763539
V03	MP	1hr	CD56loCD16posNK	MAPKAPK2	-0.217467			V37	MP	6hr	CD27posBmem	0.00423967
V03	MP	1hr	CD56loCD16posNK	IkB	0.0827881			V37	MP	24hr	CD27posBmem	0.00858231
V03	MP	1hr	CD56loCD16posNK	NFkB	-0.134569			V37	MP	48hr	CD27posBmem	0.00905914
V03	MP	1hr	CD56loCD16posNK	ERK	0.0121661			V37	MP	2wk	CD27posBmem	0.0100776
V03	MP	1hr	CD56loCD16posNK	pSTAT6	0			V39	MP	Pre	CD27posBmem	0.0169252
V03	MP	1hr	CD56posCD16negNK	CREB	0.107071			V39	MP	1hr	CD27posBmem	0.0107219
V03	MP	1hr	CD56posCD16negNK	STAT5	0.0135541			V39	MP	6hr	CD27posBmem	0.00675827
V03	MP	1hr	CD56posCD16negNK	p38	0			V39	MP	24hr	CD27posBmem	0.0129466
V03	MP	1hr	CD56posCD16negNK	STAT1	0			V39	MP	48hr	CD27posBmem	0.0177872
V03	MP	1hr	CD56posCD16negNK	STAT3	0.184488			V39	MP	2wk	CD27posBmem	0.0163562
V03	MP	1hr	CD56posCD16negNK	S6	0.0436131			V40	Ctrl	Pre	CD27posBmem	0.0193798
V03	MP	1hr	CD56posCD16negNK	MAPKAPK2	-0.258558			V40	Ctrl	1hr	CD27posBmem	0.0194176
V03	MP	1hr	CD56posCD16negNK	IkB	0.103685			V40	Ctrl	6hr	CD27posBmem	0.0173817
V03	MP	1hr	CD56posCD16negNK	NFkB	-0.113579			V40	Ctrl	24hr	CD27posBmem	0.0188141
V03	MP	1hr	CD56posCD16negNK	ERK	0.0129825			V40	Ctrl	48hr	CD27posBmem	0.0200396
V03	MP	1hr	CD56posCD16negNK	pSTAT6	0			V40	Ctrl	2wk	CD27posBmem	0.0177863
V03	MP	1hr	CD8Tmem	CREB	0.00459141			V41	Ctrl	Pre	CD27posBmem	0.00462176
V03	MP	1hr	CD8Tmem	STAT5	-0.0120601			V41	Ctrl	1hr	CD27posBmem	0.00513152
V03	MP	1hr	CD8Tmem	p38	0			V41	Ctrl	6hr	CD27posBmem	0.00522327
V03	MP	1hr	CD8Tmem	STAT1	0			V41	Ctrl	24hr	CD27posBmem	0.00482124
V03	MP	1hr	CD8Tmem	STAT3	0.211527			V41	Ctrl	48hr	CD27posBmem	0.00392177
V03	MP	1hr	CD8Tmem	S6	-0.00237395			V41	Ctrl	2wk	CD27posBmem	0.00422251
V03	MP	1hr	CD8Tmem	MAPKAPK2	-0.22295			V42	Ctrl	Pre	CD27posBmem	0.0101566
V03	MP	1hr	CD8Tmem	IkB	-0.00530477			V42	Ctrl	1hr	CD27posBmem	0.0122684
V03	MP	1hr	CD8Tmem	NFkB	-0.139593			V42	Ctrl	6hr	CD27posBmem	0.00941397
V03	MP	1hr	CD8Tmem	ERK	0.0538419			V42	Ctrl	24hr	CD27posBmem	0.00732702
V03	MP	1hr	CD8Tmem	pSTAT6	0.0148769			V42	Ctrl	48hr	CD27posBmem	0.00657231
V03	MP	1hr	CD8Tnaive	CREB	0.0349891			V42	Ctrl	2wk	CD27posBmem	0.00812339
V03	MP	1hr	CD8Tnaive	STAT5	-0.0157789			V43	MP	Pre	CD27posBmem	0.00681848
V03	MP	1hr	CD8Tnaive	p38	0			V43	MP	1hr	CD27posBmem	0.00865326
V03	MP	1hr	CD8Tnaive	STAT1	0			V43	MP	6hr	CD27posBmem	0.00829531
V03	MP	1hr	CD8Tnaive	STAT3	0.221824			V43	MP	24hr	CD27posBmem	0.0070514
V03	MP	1hr	CD8Tnaive	S6	-0.00460492			V43	MP	48hr	CD27posBmem	0.00736196
V03	MP	1hr	CD8Tnaive	MAPKAPK2	-0.249748			V43	MP	2wk	CD27posBmem	0.00519813
V03	MP	1hr	CD8Tnaive	IkB	-0.0663748			V44	Ctrl	Pre	CD27posBmem	0.0127242
V03	MP	1hr	CD8Tnaive	NFkB	-0.143293			V44	Ctrl	1hr	CD27posBmem	0.00848044
V03	MP	1hr	CD8Tnaive	ERK	-0.000851921			V44	Ctrl	6hr	CD27posBmem	0.00655744
V03	MP	1hr	CD8Tnaive	pSTAT6	0.0276449			V44	Ctrl	24hr	CD27posBmem	0.00820646
V03	MP	1hr	cMCs	CREB	-0.164503			V44	Ctrl	2wk	CD27posBmem	0.0116353
V03	MP	1hr	cMCs	STAT5	-0.0232553			V45	Ctrl	Pre	CD27posBmem	0.0249069
V03	MP	1hr	cMCs	p38	-0.0453779			V45	Ctrl	1hr	CD27posBmem	0.0226605
V03	MP	1hr	cMCs	STAT1	0.00103616			V45	Ctrl	6hr	CD27posBmem	0.0216916
V03	MP	1hr	cMCs	STAT3	1.15882			V45	Ctrl	24hr	CD27posBmem	0.0116684
V03	MP	1hr	cMCs	S6	0.00362474			V45	Ctrl	2wk	CD27posBmem	0.0251241
V03	MP	1hr	cMCs	MAPKAPK2	-0.169061			V46	MP	Pre	CD27posBmem	0.0311372
V03	MP	1hr	cMCs	IkB	0.168383			V46	MP	1hr	CD27posBmem	0.0268522
V03	MP	1hr	cMCs	NFkB	-0.0719649			V46	MP	6hr	CD27posBmem	0.0119338
V03	MP	1hr	cMCs	ERK	-0.0718258			V46	MP	24hr	CD27posBmem	0.0136783
V03	MP	1hr	cMCs	pSTAT6	0			V46	MP	2wk	CD27posBmem	0.0291437
V03	MP	1hr	gdTCells	CREB	0.0499189			V47	MP	Pre	CD27posBmem	0.0365699
V03	MP	1hr	gdTCells	STAT5	0.0751491			V47	MP	1hr	CD27posBmem	0.0285436
V03	MP	1hr	gdTCells	p38	0			V47	MP	6hr	CD27posBmem	0.0160501
V03	MP	1hr	gdTCells	STAT1	0			V47	MP	24hr	CD27posBmem	0.0232942
V03	MP	1hr	gdTCells	STAT3	0.175784			V47	MP	48hr	CD27posBmem	0.030589
V03	MP	1hr	gdTCells	S6	-0.0273967			V48	MP	Pre	CD27posBmem	0.00897425
V03	MP	1hr	gdTCells	MAPKAPK2	-0.18337			V48	MP	1hr	CD27posBmem	0.00981738
V03	MP	1hr	gdTCells	IkB	0.11997			V48	MP	6hr	CD27posBmem	0.00726102
V03	MP	1hr	gdTCells	NFkB	-0.112872			V48	MP	24hr	CD27posBmem	0.00659142
V03	MP	1hr	gdTCells	ERK	0.0278186			V48	MP	2wk	CD27posBmem	0.00682557
V03	MP	1hr	gdTCells	pSTAT6	0.087824			V49	MP	Pre	CD27posBmem	0.0154978
V03	MP	1hr	Gr	CREB	-0.0201411			V49	MP	1hr	CD27posBmem	0.018869
V03	MP	1hr	Gr	STAT5	0.0802274			V49	MP	6hr	CD27posBmem	0.00811908
V03	MP	1hr	Gr	p38	0			V49	MP	24hr	CD27posBmem	0.0154293
V03	MP	1hr	Gr	STAT1	0.000104722			V49	MP	2wk	CD27posBmem	0.0154689
V03	MP	1hr	Gr	STAT3	0.527724			V50	MP	Pre	CD27posBmem	0.0414832
V03	MP	1hr	Gr	S6	0.0730351			V50	MP	1hr	CD27posBmem	0.0466641
V03	MP	1hr	Gr	MAPKAPK2	0.0638234			V50	MP	6hr	CD27posBmem	0.0501302
V03	MP	1hr	Gr	IkB	0.226776			V50	MP	24hr	CD27posBmem	0.00400592
V03	MP	1hr	Gr	NFkB	-0.0644932			V50	MP	2wk	CD27posBmem	0.0160865
V03	MP	1hr	Gr	ERK	0.000674405			V51	Ctrl	Pre	CD27posBmem	0.0286774
V03	MP	1hr	Gr	pSTAT6	0			V51	Ctrl	1hr	CD27posBmem	0.0336978
V03	MP	1hr	intMCs	CREB	-0.171948			V51	Ctrl	6hr	CD27posBmem	0.00770077
V03	MP	1hr	intMCs	STAT5	-0.260565			V51	Ctrl	24hr	CD27posBmem	0.00500261
V03	MP	1hr	intMCs	p38	0.0160853			V51	Ctrl	48hr	CD27posBmem	0.0195304
V03	MP	1hr	intMCs	STAT1	-0.0814557			V51	Ctrl	2wk	CD27posBmem	0.0195295
V03	MP	1hr	intMCs	STAT3	1.14323			V52	MP	Pre	CD27posBmem	0.0083184
V03	MP	1hr	intMCs	S6	0.0149336			V52	MP	1hr	CD27posBmem	0.0252729
V03	MP	1hr	intMCs	MAPKAPK2	-0.267904			V52	MP	6hr	CD27posBmem	0.0204191
V03	MP	1hr	intMCs	IkB	0.0866827			V52	MP	24hr	CD27posBmem	0.0071975
V03	MP	1hr	intMCs	NFkB	-0.0716431			V52	MP	2wk	CD27posBmem	0.0148109
V03	MP	1hr	intMCs	ERK	-0.275683			V53	MP	Pre	CD27posBmem	0.00514637
V03	MP	1hr	intMCs	pSTAT6	0			V53	MP	1hr	CD27posBmem	0.00787524
V03	MP	1hr	mDCs	CREB	-0.166412			V53	MP	6hr	CD27posBmem	0.00836806
V03	MP	1hr	mDCs	STAT5	0.063851			V53	MP	24hr	CD27posBmem	0.00809237
V03	MP	1hr	mDCs	p38	-0.0274346			V53	MP	2wk	CD27posBmem	0.00517228
V03	MP	1hr	mDCs	STAT1	-0.0103908			V54	MP	Pre	CD27posBmem	0.0143937
V03	MP	1hr	mDCs	STAT3	0.419181			V54	MP	1hr	CD27posBmem	0.0129752
V03	MP	1hr	mDCs	S6	0.05991			V54	MP	6hr	CD27posBmem	0.00808949
V03	MP	1hr	mDCs	MAPKAPK2	-0.144951			V54	MP	24hr	CD27posBmem	0.0145272
V03	MP	1hr	mDCs	IkB	0.0680538			V54	MP	48hr	CD27posBmem	0.0120743
V03	MP	1hr	mDCs	NFkB	0.0144724			V54	MP	2wk	CD27posBmem	0.00792924
V03	MP	1hr	mDCs	ERK	0.0284914			V55	Ctrl	Pre	CD27posBmem	0.0239017
V03	MP	1hr	mDCs	pSTAT6	0			V55	Ctrl	1hr	CD27posBmem	0.0199025
V03	MP	1hr	MDSC	CREB	-0.210076			V55	Ctrl	6hr	CD27posBmem	0.0193243
V03	MP	1hr	MDSC	STAT5	-0.0286949			V55	Ctrl	24hr	CD27posBmem	0.0177642
V03	MP	1hr	MDSC	p38	-0.0260673			V55	Ctrl	48hr	CD27posBmem	0.0232058
V03	MP	1hr	MDSC	STAT1	0.0149262			V55	Ctrl	2wk	CD27posBmem	0.0225071
V03	MP	1hr	MDSC	STAT3	1.23224			V56	Ctrl	Pre	CD27posBmem	0.0192843
V03	MP	1hr	MDSC	S6	-0.00363438			V56	Ctrl	1hr	CD27posBmem	0.0127028
V03	MP	1hr	MDSC	MAPKAPK2	-0.177549			V56	Ctrl	6hr	CD27posBmem	0.0123077
V03	MP	1hr	MDSC	IkB	0.143057			V56	Ctrl	24hr	CD27posBmem	0.0151564
V03	MP	1hr	MDSC	NFkB	-0.0704511			V56	Ctrl	48hr	CD27posBmem	0.0169668
V03	MP	1hr	MDSC	ERK	-0.114561			V56	Ctrl	2wk	CD27posBmem	0.0158294
V03	MP	1hr	MDSC	pSTAT6	0			V57	Ctrl	Pre	CD27posBmem	0.0180924
V03	MP	1hr	ncMCs	CREB	-0.0992044			V57	Ctrl	1hr	CD27posBmem	0.0149927
V03	MP	1hr	ncMCs	STAT5	-0.13168			V57	Ctrl	6hr	CD27posBmem	0.0143239
V03	MP	1hr	ncMCs	p38	-0.0109415			V57	Ctrl	24hr	CD27posBmem	0.01311
V03	MP	1hr	ncMCs	STAT1	-0.0209697			V57	Ctrl	2wk	CD27posBmem	0.01203
V03	MP	1hr	ncMCs	STAT3	0.573743			V59	MP	Pre	CD27posBmem	0.0360342
V03	MP	1hr	ncMCs	S6	0.0255881			V59	MP	1hr	CD27posBmem	0.0388296
V03	MP	1hr	ncMCs	MAPKAPK2	-0.423363			V59	MP	6hr	CD27posBmem	0.0463717
V03	MP	1hr	ncMCs	IkB	0.220667			V59	MP	24hr	CD27posBmem	0.0355555
V03	MP	1hr	ncMCs	NFkB	-0.219795			V59	MP	48hr	CD27posBmem	0.0453639
V03	MP	1hr	ncMCs	ERK	-0.0187152			V59	MP	2wk	CD27posBmem	0.0342199
V03	MP	1hr	ncMCs	pSTAT6	0			V60	MP	Pre	CD27posBmem	0.0191434
V03	MP	1hr	pDCs	CREB	-0.0482142			V60	MP	1hr	CD27posBmem	0.0201058
V03	MP	1hr	pDCs	STAT5	0.0685021			V60	MP	6hr	CD27posBmem	0.0202868
V03	MP	1hr	pDCs	p38	-0.00905422			V60	MP	24hr	CD27posBmem	0.014117
V03	MP	1hr	pDCs	STAT1	-0.0385894			V60	MP	2wk	CD27posBmem	0.0214859
V03	MP	1hr	pDCs	STAT3	0.255035			V61	Ctrl	Pre	CD27posBmem	0.0282556
V03	MP	1hr	pDCs	S6	0.0104709			V61	Ctrl	1hr	CD27posBmem	0.0364352
V03	MP	1hr	pDCs	MAPKAPK2	-0.106489			V61	Ctrl	6hr	CD27posBmem	0.0273095
V03	MP	1hr	pDCs	IkB	0.142009			V61	Ctrl	24hr	CD27posBmem	0.0345669
V03	MP	1hr	pDCs	NFkB	-0.00319146			V61	Ctrl	48hr	CD27posBmem	0.0274815
V03	MP	1hr	pDCs	ERK	0.0650054			V61	Ctrl	2wk	CD27posBmem	0.0388377
V03	MP	1hr	pDCs	pSTAT6	0			V62	Ctrl	Pre	CD27posBmem	0.00755668
V03	MP	1hr	Tregmem	CREB	0.0460343			V62	Ctrl	1hr	CD27posBmem	0.00906718
V03	MP	1hr	Tregmem	STAT5	0.0691689			V62	Ctrl	6hr	CD27posBmem	0.00591775
V03	MP	1hr	Tregmem	p38	0			V62	Ctrl	24hr	CD27posBmem	0.0056137
V03	MP	1hr	Tregmem	STAT1	0			V62	Ctrl	2wk	CD27posBmem	0.00638301
V03	MP	1hr	Tregmem	STAT3	0.812765			V63	Ctrl	Pre	CD27posBmem	0.0126358
V03	MP	1hr	Tregmem	S6	0.088173			V63	Ctrl	1hr	CD27posBmem	0.0115449
V03	MP	1hr	Tregmem	MAPKAPK2	-0.226515			V63	Ctrl	6hr	CD27posBmem	0.00932775
V03	MP	1hr	Tregmem	IkB	0.00690092			V63	Ctrl	24hr	CD27posBmem	0.00753746
V03	MP	1hr	Tregmem	NFkB	-0.0764693			V63	Ctrl	48hr	CD27posBmem	0.0104993
V03	MP	1hr	Tregmem	ERK	0.0584869			V63	Ctrl	2wk	CD27posBmem	0.00979907
V03	MP	1hr	Tregmem	pSTAT6	0.0457657			V64	MP	Pre	CD27posBmem	0.0108309
V03	MP	1hr	Tregnaive	CREB	0.370924			V64	MP	1hr	CD27posBmem	0.0136464
V03	MP	1hr	Tregnaive	STAT5	-0.0434041			V64	MP	6hr	CD27posBmem	0.0126005
V03	MP	1hr	Tregnaive	p38	0.114705			V64	MP	24hr	CD27posBmem	0.0139783
V03	MP	1hr	Tregnaive	STAT1	0			V64	MP	48hr	CD27posBmem	0.0143
V03	MP	1hr	Tregnaive	STAT3	0.772799			V64	MP	2wk	CD27posBmem	0.00888431
V03	MP	1hr	Tregnaive	S6	-0.0602625			V01	Ctrl	Pre	CD4TbetTh1mem	0.00975459
V03	MP	1hr	Tregnaive	MAPKAPK2	-0.263023			V01	Ctrl	1hr	CD4TbetTh1mem	0.0104249
V03	MP	1hr	Tregnaive	IkB	-0.275882			V01	Ctrl	6hr	CD4TbetTh1mem	0.00467059
V03	MP	1hr	Tregnaive	NFkB	0.0107308			V01	Ctrl	24hr	CD4TbetTh1mem	0.00804798
V03	MP	1hr	Tregnaive	ERK	0.24381			V01	Ctrl	48hr	CD4TbetTh1mem	0.00913189
V03	MP	1hr	Tregnaive	pSTAT6	-0.0413317			V01	Ctrl	2wk	CD4TbetTh1mem	0.0104599
V04	MP	1hr	CD27negBnaive	CREB	-0.0416005			V02	MP	Pre	CD4TbetTh1mem	0.0186457
V04	MP	1hr	CD27negBnaive	STAT5	0.00668121			V02	MP	1hr	CD4TbetTh1mem	0.0171903
V04	MP	1hr	CD27negBnaive	p38	0			V02	MP	6hr	CD4TbetTh1mem	0.00708255
V04	MP	1hr	CD27negBnaive	STAT1	0			V02	MP	24hr	CD4TbetTh1mem	0.0122791
V04	MP	1hr	CD27negBnaive	STAT3	0.00440748			V02	MP	48hr	CD4TbetTh1mem	0.015853
V04	MP	1hr	CD27negBnaive	S6	-0.00801102			V02	MP	2wk	CD4TbetTh1mem	0.0348753
V04	MP	1hr	CD27negBnaive	MAPKAPK2	-0.32493			V03	MP	Pre	CD4TbetTh1mem	0.0184517
V04	MP	1hr	CD27negBnaive	IkB	0.0585847			V03	MP	1hr	CD4TbetTh1mem	0.0226742
V04	MP	1hr	CD27negBnaive	NFkB	-0.098456			V03	MP	6hr	CD4TbetTh1mem	0.0219238
V04	MP	1hr	CD27negBnaive	ERK	0.0246854			V03	MP	24hr	CD4TbetTh1mem	0.0114457
V04	MP	1hr	CD27negBnaive	pSTAT6	0			V03	MP	48hr	CD4TbetTh1mem	0.0118101
V04	MP	1hr	CD27posBmem	CREB	-0.00513807			V03	MP	2wk	CD4TbetTh1mem	0.0237328
V04	MP	1hr	CD27posBmem	STAT5	0.0234423			V04	MP	Pre	CD4TbetTh1mem	0.00176394
V04	MP	1hr	CD27posBmem	p38	0			V04	MP	1hr	CD4TbetTh1mem	0.000912501
V04	MP	1hr	CD27posBmem	STAT1	0			V04	MP	6hr	CD4TbetTh1mem	0.000890488
V04	MP	1hr	CD27posBmem	STAT3	-0.000488544			V04	MP	24hr	CD4TbetTh1mem	0.00190627
V04	MP	1hr	CD27posBmem	S6	0.00247895			V04	MP	48hr	CD4TbetTh1mem	0.00127917
V04	MP	1hr	CD27posBmem	MAPKAPK2	-0.33906			V04	MP	2wk	CD4TbetTh1mem	0.00148715
V04	MP	1hr	CD27posBmem	IkB	0.069018			V05	MP	Pre	CD4TbetTh1mem	0.00572389
V04	MP	1hr	CD27posBmem	NFkB	-0.131434			V05	MP	1hr	CD4TbetTh1mem	0.00193531
V04	MP	1hr	CD27posBmem	ERK	0.000906014			V05	MP	6hr	CD4TbetTh1mem	0.00209284
V04	MP	1hr	CD27posBmem	pSTAT6	0			V05	MP	24hr	CD4TbetTh1mem	0.00527211
V04	MP	1hr	CD4TbetTh1mem	CREB	0.0821427			V05	MP	48hr	CD4TbetTh1mem	0.00546034
V04	MP	1hr	CD4TbetTh1mem	STAT5	0.0108889			V05	MP	2wk	CD4TbetTh1mem	0.00611773
V04	MP	1hr	CD4TbetTh1mem	p38	0			V06	MP	Pre	CD4TbetTh1mem	0.0173958
V04	MP	1hr	CD4TbetTh1mem	STAT1	0			V06	MP	1hr	CD4TbetTh1mem	0.0143768
V04	MP	1hr	CD4TbetTh1mem	STAT3	0.0934792			V06	MP	6hr	CD4TbetTh1mem	0.0180665
V04	MP	1hr	CD4TbetTh1mem	S6	0.0972582			V06	MP	24hr	CD4TbetTh1mem	0.0106091
V04	MP	1hr	CD4TbetTh1mem	MAPKAPK2	-0.212119			V06	MP	48hr	CD4TbetTh1mem	0.0117299
V04	MP	1hr	CD4TbetTh1mem	IkB	0.0422419			V06	MP	2wk	CD4TbetTh1mem	0.0170827
V04	MP	1hr	CD4TbetTh1mem	NFkB	-0.171536			V07	MP	Pre	CD4TbetTh1mem	0.0096189
V04	MP	1hr	CD4TbetTh1mem	ERK	0.147458			V07	MP	1hr	CD4TbetTh1mem	0.0095883
V04	MP	1hr	CD4TbetTh1mem	pSTAT6	-0.0871727			V07	MP	6hr	CD4TbetTh1mem	0.00644567
V04	MP	1hr	CD4TbetTh1naive	CREB	-0.396785			V07	MP	24hr	CD4TbetTh1mem	0.00734898
V04	MP	1hr	CD4TbetTh1naive	STAT5	-0.217643			V07	MP	48hr	CD4TbetTh1mem	0.0102581
V04	MP	1hr	CD4TbetTh1naive	p38	0			V07	MP	2wk	CD4TbetTh1mem	0.0123514
V04	MP	1hr	CD4TbetTh1naive	STAT1	0			V08	Ctrl	Pre	CD4TbetTh1mem	0.047294
V04	MP	1hr	CD4TbetTh1naive	STAT3	0.160924			V08	Ctrl	1hr	CD4TbetTh1mem	0.0307096
V04	MP	1hr	CD4TbetTh1naive	S6	0.0429881			V08	Ctrl	6hr	CD4TbetTh1mem	0.0418965
V04	MP	1hr	CD4TbetTh1naive	MAPKAPK2	-0.148625			V08	Ctrl	24hr	CD4TbetTh1mem	0.0160442
V04	MP	1hr	CD4TbetTh1naive	IkB	-0.17862			V08	Ctrl	48hr	CD4TbetTh1mem	0.0251614
V04	MP	1hr	CD4TbetTh1naive	NFkB	-0.263411			V08	Ctrl	2wk	CD4TbetTh1mem	0.0519285
V04	MP	1hr	CD4TbetTh1naive	ERK	0.151921			V09	Ctrl	Pre	CD4TbetTh1mem	0.0242058
V04	MP	1hr	CD4TbetTh1naive	pSTAT6	-0.0287016			V09	Ctrl	1hr	CD4TbetTh1mem	0.0194595
V04	MP	1hr	CD4Tmem	CREB	-0.0289477			V09	Ctrl	6hr	CD4TbetTh1mem	0.0150625
V04	MP	1hr	CD4Tmem	STAT5	-0.0457712			V09	Ctrl	24hr	CD4TbetTh1mem	0.0187508
V04	MP	1hr	CD4Tmem	p38	0			V09	Ctrl	48hr	CD4TbetTh1mem	0.0232186
V04	MP	1hr	CD4Tmem	STAT1	0			V09	Ctrl	2wk	CD4TbetTh1mem	0.0322896
V04	MP	1hr	CD4Tmem	STAT3	0.516107			V10	MP	Pre	CD4TbetTh1mem	0.00409928
V04	MP	1hr	CD4Tmem	S6	-0.010226			V10	MP	1hr	CD4TbetTh1mem	0.00230849
V04	MP	1hr	CD4Tmem	MAPKAPK2	-0.283795			V10	MP	6hr	CD4TbetTh1mem	0.00131658
V04	MP	1hr	CD4Tmem	IkB	0.0806927			V10	MP	24hr	CD4TbetTh1mem	0.00347442
V04	MP	1hr	CD4Tmem	NFkB	-0.156584			V10	MP	48hr	CD4TbetTh1mem	0.00413496
V04	MP	1hr	CD4Tmem	ERK	0.00251158			V10	MP	2wk	CD4TbetTh1mem	0.00411843
V04	MP	1hr	CD4Tmem	pSTAT6	0.00160363			V11	Ctrl	Pre	CD4TbetTh1mem	0.0155607
V04	MP	1hr	CD4Tnaive	CREB	-0.0315224			V11	Ctrl	1hr	CD4TbetTh1mem	0.0161937
V04	MP	1hr	CD4Tnaive	STAT5	-0.0426984			V11	Ctrl	6hr	CD4TbetTh1mem	0.0114951
V04	MP	1hr	CD4Tnaive	p38	0			V11	Ctrl	24hr	CD4TbetTh1mem	0.0136417
V04	MP	1hr	CD4Tnaive	STAT1	0			V11	Ctrl	48hr	CD4TbetTh1mem	0.0122107
V04	MP	1hr	CD4Tnaive	STAT3	0.691973			V11	Ctrl	2wk	CD4TbetTh1mem	0.0225967
V04	MP	1hr	CD4Tnaive	S6	-0.00726435			V12	Ctrl	Pre	CD4TbetTh1mem	0.0409659
V04	MP	1hr	CD4Tnaive	MAPKAPK2	-0.2924			V12	Ctrl	1hr	CD4TbetTh1mem	0.0342007
V04	MP	1hr	CD4Tnaive	IkB	0.0412608			V12	Ctrl	6hr	CD4TbetTh1mem	0.0229184
V04	MP	1hr	CD4Tnaive	NFkB	-0.171232			V12	Ctrl	24hr	CD4TbetTh1mem	0.0198639
V04	MP	1hr	CD4Tnaive	ERK	-0.00440867			V12	Ctrl	48hr	CD4TbetTh1mem	0.0203595
V04	MP	1hr	CD4Tnaive	pSTAT6	0.0123743			V12	Ctrl	2wk	CD4TbetTh1mem	0.0381077
V04	MP	1hr	CD56loCD16posNK	CREB	-0.040401			V13	Ctrl	Pre	CD4TbetTh1mem	0.050003
V04	MP	1hr	CD56loCD16posNK	STAT5	-0.0456031			V13	Ctrl	1hr	CD4TbetTh1mem	0.0292552
V04	MP	1hr	CD56loCD16posNK	p38	0			V13	Ctrl	6hr	CD4TbetTh1mem	0.0286439
V04	MP	1hr	CD56loCD16posNK	STAT1	0			V13	Ctrl	24hr	CD4TbetTh1mem	0.0298541
V04	MP	1hr	CD56loCD16posNK	STAT3	0.0377605			V13	Ctrl	48hr	CD4TbetTh1mem	0.0352402
V04	MP	1hr	CD56loCD16posNK	S6	-0.0210629			V13	Ctrl	2wk	CD4TbetTh1mem	0.0504533
V04	MP	1hr	CD56loCD16posNK	MAPKAPK2	-0.229177			V14	MP	Pre	CD4TbetTh1mem	0.00589336
V04	MP	1hr	CD56loCD16posNK	IkB	0.162243			V14	MP	1hr	CD4TbetTh1mem	0.00513767
V04	MP	1hr	CD56loCD16posNK	NFkB	-0.158282			V14	MP	6hr	CD4TbetTh1mem	0.00294327
V04	MP	1hr	CD56loCD16posNK	ERK	0.0187526			V14	MP	24hr	CD4TbetTh1mem	0.00340299
V04	MP	1hr	CD56loCD16posNK	pSTAT6	0			V14	MP	48hr	CD4TbetTh1mem	0.006115
V04	MP	1hr	CD56posCD16negNK	CREB	0.142191			V14	MP	2wk	CD4TbetTh1mem	0.00564649
V04	MP	1hr	CD56posCD16negNK	STAT5	0.0337897			V15	Ctrl	Pre	CD4TbetTh1mem	0.005304
V04	MP	1hr	CD56posCD16negNK	p38	0			V15	Ctrl	1hr	CD4TbetTh1mem	0.00552368
V04	MP	1hr	CD56posCD16negNK	STAT1	0			V15	Ctrl	6hr	CD4TbetTh1mem	0.00304977
V04	MP	1hr	CD56posCD16negNK	STAT3	0.0574931			V15	Ctrl	24hr	CD4TbetTh1mem	0.00441541
V04	MP	1hr	CD56posCD16negNK	S6	0.0184851			V15	Ctrl	48hr	CD4TbetTh1mem	0.0054478
V04	MP	1hr	CD56posCD16negNK	MAPKAPK2	-0.268253			V15	Ctrl	2wk	CD4TbetTh1mem	0.00667711
V04	MP	1hr	CD56posCD16negNK	IkB	-0.0525891			V16	Ctrl	Pre	CD4TbetTh1mem	0.00501748
V04	MP	1hr	CD56posCD16negNK	NFkB	-0.312887			V16	Ctrl	1hr	CD4TbetTh1mem	0.00270725
V04	MP	1hr	CD56posCD16negNK	ERK	0.0964035			V16	Ctrl	6hr	CD4TbetTh1mem	0.00294002
V04	MP	1hr	CD56posCD16negNK	pSTAT6	0			V16	Ctrl	24hr	CD4TbetTh1mem	0.0030365
V04	MP	1hr	CD8Tmem	CREB	-0.00427564			V16	Ctrl	48hr	CD4TbetTh1mem	0.00406636
V04	MP	1hr	CD8Tmem	STAT5	-0.0474935			V18	Ctrl	Pre	CD4TbetTh1mem	0.0155763
V04	MP	1hr	CD8Tmem	p38	0			V18	Ctrl	1hr	CD4TbetTh1mem	0.00908166
V04	MP	1hr	CD8Tmem	STAT1	0			V18	Ctrl	6hr	CD4TbetTh1mem	0.0073918
V04	MP	1hr	CD8Tmem	STAT3	0.0434171			V18	Ctrl	24hr	CD4TbetTh1mem	0.00801611
V04	MP	1hr	CD8Tmem	S6	0.0043382			V18	Ctrl	48hr	CD4TbetTh1mem	0.00954274
V04	MP	1hr	CD8Tmem	MAPKAPK2	-0.202076			V18	Ctrl	2wk	CD4TbetTh1mem	0.016684
V04	MP	1hr	CD8Tmem	IkB	0.138351			V22	MP	Pre	CD4TbetTh1mem	0.0128241
V04	MP	1hr	CD8Tmem	NFkB	-0.148462			V22	MP	1hr	CD4TbetTh1mem	0.0129598
V04	MP	1hr	CD8Tmem	ERK	0.0350825			V22	MP	6hr	CD4TbetTh1mem	0.00862396
V04	MP	1hr	CD8Tmem	pSTAT6	0.0133934			V22	MP	24hr	CD4TbetTh1mem	0.00375133
V04	MP	1hr	CD8Tnaive	CREB	-0.0281842			V22	MP	48hr	CD4TbetTh1mem	0.00963416
V04	MP	1hr	CD8Tnaive	STAT5	-0.0230019			V22	MP	2wk	CD4TbetTh1mem	0.010497
V04	MP	1hr	CD8Tnaive	p38	0			V23	Ctrl	Pre	CD4TbetTh1mem	0.0169343
V04	MP	1hr	CD8Tnaive	STAT1	0			V23	Ctrl	1hr	CD4TbetTh1mem	0.0111615
V04	MP	1hr	CD8Tnaive	STAT3	0.137709			V23	Ctrl	6hr	CD4TbetTh1mem	0.00925058
V04	MP	1hr	CD8Tnaive	S6	0.00201953			V23	Ctrl	24hr	CD4TbetTh1mem	0.0112402
V04	MP	1hr	CD8Tnaive	MAPKAPK2	-0.235884			V23	Ctrl	48hr	CD4TbetTh1mem	0.0117198
V04	MP	1hr	CD8Tnaive	IkB	0.173808			V23	Ctrl	2wk	CD4TbetTh1mem	0.0148533
V04	MP	1hr	CD8Tnaive	NFkB	-0.179572			V24	MP	Pre	CD4TbetTh1mem	0.0472769
V04	MP	1hr	CD8Tnaive	ERK	0.0138619			V24	MP	1hr	CD4TbetTh1mem	0.0425645
V04	MP	1hr	CD8Tnaive	pSTAT6	0.0324686			V24	MP	6hr	CD4TbetTh1mem	0.0442571
V04	MP	1hr	cMCs	CREB	-0.023994			V24	MP	24hr	CD4TbetTh1mem	0.00805215
V04	MP	1hr	cMCs	STAT5	-0.0122163			V24	MP	48hr	CD4TbetTh1mem	0.035721
V04	MP	1hr	cMCs	p38	0			V24	MP	2wk	CD4TbetTh1mem	0.0487552
V04	MP	1hr	cMCs	STAT1	0.00226245			V25	Ctrl	Pre	CD4TbetTh1mem	0.0040996
V04	MP	1hr	cMCs	STAT3	1.12641			V25	Ctrl	1hr	CD4TbetTh1mem	0.00331545
V04	MP	1hr	cMCs	S6	-0.0173554			V25	Ctrl	6hr	CD4TbetTh1mem	0.00339459
V04	MP	1hr	cMCs	MAPKAPK2	-0.385021			V25	Ctrl	24hr	CD4TbetTh1mem	0.00404593
V04	MP	1hr	cMCs	IkB	0.132369			V26	Ctrl	Pre	CD4TbetTh1mem	0.00234438
V04	MP	1hr	cMCs	NFkB	-0.08623			V26	Ctrl	1hr	CD4TbetTh1mem	0.00203383
V04	MP	1hr	cMCs	ERK	0.0132615			V26	Ctrl	6hr	CD4TbetTh1mem	0.00176517
V04	MP	1hr	cMCs	pSTAT6	0			V26	Ctrl	24hr	CD4TbetTh1mem	0.00192551
V04	MP	1hr	gdTCells	CREB	-0.107171			V26	Ctrl	48hr	CD4TbetTh1mem	0.00379678
V04	MP	1hr	gdTCells	STAT5	-0.0453197			V26	Ctrl	2wk	CD4TbetTh1mem	0.00299433
V04	MP	1hr	gdTCells	p38	0			V27	MP	Pre	CD4TbetTh1mem	0.0169949
V04	MP	1hr	gdTCells	STAT1	0			V27	MP	1hr	CD4TbetTh1mem	0.0198419
V04	MP	1hr	gdTCells	STAT3	0.00558488			V27	MP	6hr	CD4TbetTh1mem	0.0160946
V04	MP	1hr	gdTCells	S6	-0.0242987			V27	MP	24hr	CD4TbetTh1mem	0.012726
V04	MP	1hr	gdTCells	MAPKAPK2	-0.226573			V27	MP	2wk	CD4TbetTh1mem	0.0197228
V04	MP	1hr	gdTCells	IkB	0.0445126			V28	MP	Pre	CD4TbetTh1mem	0.000620684
V04	MP	1hr	gdTCells	NFkB	-0.184592			V28	MP	1hr	CD4TbetTh1mem	0.000586126
V04	MP	1hr	gdTCells	ERK	-0.0058583			V28	MP	6hr	CD4TbetTh1mem	0.000301377
V04	MP	1hr	gdTCells	pSTAT6	-0.0258594			V28	MP	24hr	CD4TbetTh1mem	0.000562284
V04	MP	1hr	Gr	CREB	-0.00250743			V28	MP	48hr	CD4TbetTh1mem	0.000745387
V04	MP	1hr	Gr	STAT5	0.0450427			V28	MP	2wk	CD4TbetTh1mem	0.000732797
V04	MP	1hr	Gr	p38	0			V29	Ctrl	Pre	CD4TbetTh1mem	0.00400935
V04	MP	1hr	Gr	STAT1	0.00695815			V29	Ctrl	1hr	CD4TbetTh1mem	0.00316505
V04	MP	1hr	Gr	STAT3	0.186989			V29	Ctrl	6hr	CD4TbetTh1mem	0.00214082
V04	MP	1hr	Gr	S6	0.01968			V29	Ctrl	24hr	CD4TbetTh1mem	0.0026654
V04	MP	1hr	Gr	MAPKAPK2	-0.122065			V29	Ctrl	48hr	CD4TbetTh1mem	0.00493408
V04	MP	1hr	Gr	IkB	0.183396			V29	Ctrl	2wk	CD4TbetTh1mem	0.00370672
V04	MP	1hr	Gr	NFkB	-0.0470268			V30	MP	Pre	CD4TbetTh1mem	0.0214938
V04	MP	1hr	Gr	ERK	0.0106914			V30	MP	1hr	CD4TbetTh1mem	0.0223411
V04	MP	1hr	Gr	pSTAT6	0			V30	MP	6hr	CD4TbetTh1mem	0.0161581
V04	MP	1hr	intMCs	CREB	-0.170823			V30	MP	24hr	CD4TbetTh1mem	0.0161641
V04	MP	1hr	intMCs	STAT5	0.0183276			V30	MP	48hr	CD4TbetTh1mem	0.0187499
V04	MP	1hr	intMCs	p38	-0.0317403			V30	MP	2wk	CD4TbetTh1mem	0.020642
V04	MP	1hr	intMCs	STAT1	0.0100492			V31	Ctrl	Pre	CD4TbetTh1mem	0.00369154
V04	MP	1hr	intMCs	STAT3	0.954526			V31	Ctrl	1hr	CD4TbetTh1mem	0.00276992
V04	MP	1hr	intMCs	S6	0.0502005			V31	Ctrl	6hr	CD4TbetTh1mem	0.00214933
V04	MP	1hr	intMCs	MAPKAPK2	-0.545769			V31	Ctrl	24hr	CD4TbetTh1mem	0.00114941
V04	MP	1hr	intMCs	IkB	0.300159			V31	Ctrl	2wk	CD4TbetTh1mem	0.00510051
V04	MP	1hr	intMCs	NFkB	-0.111727			V32	Ctrl	Pre	CD4TbetTh1mem	0.00770398
V04	MP	1hr	intMCs	ERK	-0.00355369			V32	Ctrl	1hr	CD4TbetTh1mem	0.00935361
V04	MP	1hr	intMCs	pSTAT6	0			V32	Ctrl	6hr	CD4TbetTh1mem	0.00427891
V04	MP	1hr	mDCs	CREB	0.0421337			V32	Ctrl	24hr	CD4TbetTh1mem	0.00552659
V04	MP	1hr	mDCs	STAT5	-0.0430354			V32	Ctrl	48hr	CD4TbetTh1mem	0.00583167
V04	MP	1hr	mDCs	p38	0.0904782			V32	Ctrl	2wk	CD4TbetTh1mem	0.0151906
V04	MP	1hr	mDCs	STAT1	-0.0322297			V33	Ctrl	Pre	CD4TbetTh1mem	0.0151256
V04	MP	1hr	mDCs	STAT3	0.524282			V33	Ctrl	1hr	CD4TbetTh1mem	0.00973526
V04	MP	1hr	mDCs	S6	-0.0347199			V33	Ctrl	6hr	CD4TbetTh1mem	0.00942353
V04	MP	1hr	mDCs	MAPKAPK2	-0.134081			V33	Ctrl	24hr	CD4TbetTh1mem	0.0110662
V04	MP	1hr	mDCs	IkB	-0.0975324			V33	Ctrl	48hr	CD4TbetTh1mem	0.0139958
V04	MP	1hr	mDCs	NFkB	0.326685			V33	Ctrl	2wk	CD4TbetTh1mem	0.0195063
V04	MP	1hr	mDCs	ERK	0.075001			V34	MP	Pre	CD4TbetTh1mem	0.00663165
V04	MP	1hr	mDCs	pSTAT6	0			V34	MP	1hr	CD4TbetTh1mem	0.00511552
V04	MP	1hr	MDSC	CREB	-0.0124946			V34	MP	6hr	CD4TbetTh1mem	0.00491219
V04	MP	1hr	MDSC	STAT5	-0.00378447			V34	MP	24hr	CD4TbetTh1mem	0.00676703
V04	MP	1hr	MDSC	p38	0			V34	MP	48hr	CD4TbetTh1mem	0.00465792
V04	MP	1hr	MDSC	STAT1	0.0417553			V34	MP	2wk	CD4TbetTh1mem	0.00969696
V04	MP	1hr	MDSC	STAT3	1.21216			V35	Ctrl	Pre	CD4TbetTh1mem	0.00224282
V04	MP	1hr	MDSC	S6	-0.0283103			V35	Ctrl	1hr	CD4TbetTh1mem	0.00305322
V04	MP	1hr	MDSC	MAPKAPK2	-0.323942			V35	Ctrl	6hr	CD4TbetTh1mem	0.00189162
V04	MP	1hr	MDSC	IkB	0.100029			V35	Ctrl	24hr	CD4TbetTh1mem	0.0022963
V04	MP	1hr	MDSC	NFkB	-0.10752			V35	Ctrl	48hr	CD4TbetTh1mem	0.00677733
V04	MP	1hr	MDSC	ERK	0.0233129			V35	Ctrl	2wk	CD4TbetTh1mem	0.00357194
V04	MP	1hr	MDSC	pSTAT6	0			V36	Ctrl	Pre	CD4TbetTh1mem	0.025145
V04	MP	1hr	ncMCs	CREB	-0.234065			V36	Ctrl	1hr	CD4TbetTh1mem	0.0221494
V04	MP	1hr	ncMCs	STAT5	-0.103618			V36	Ctrl	6hr	CD4TbetTh1mem	0.013905
V04	MP	1hr	ncMCs	p38	-0.0085754			V36	Ctrl	24hr	CD4TbetTh1mem	0.0208598
V04	MP	1hr	ncMCs	STAT1	-0.0069525			V36	Ctrl	48hr	CD4TbetTh1mem	0.0195684
V04	MP	1hr	ncMCs	STAT3	0.31815			V36	Ctrl	2wk	CD4TbetTh1mem	0.0309115
V04	MP	1hr	ncMCs	S6	0.20343			V37	MP	Pre	CD4TbetTh1mem	0.0481707
V04	MP	1hr	ncMCs	MAPKAPK2	-0.871505			V37	MP	1hr	CD4TbetTh1mem	0.0444562
V04	MP	1hr	ncMCs	IkB	0.488088			V37	MP	6hr	CD4TbetTh1mem	0.0195544
V04	MP	1hr	ncMCs	NFkB	-0.483569			V37	MP	24hr	CD4TbetTh1mem	0.0214451
V04	MP	1hr	ncMCs	ERK	-0.042176			V37	MP	48hr	CD4TbetTh1mem	0.0325966
V04	MP	1hr	ncMCs	pSTAT6	0			V37	MP	2wk	CD4TbetTh1mem	0.0529667
V04	MP	1hr	pDCs	CREB	0.0870252			V39	MP	Pre	CD4TbetTh1mem	0.0297471
V04	MP	1hr	pDCs	STAT5	0.0996668			V39	MP	1hr	CD4TbetTh1mem	0.0108738
V04	MP	1hr	pDCs	p38	0			V39	MP	6hr	CD4TbetTh1mem	0.00449805
V04	MP	1hr	pDCs	STAT1	0.0305939			V39	MP	24hr	CD4TbetTh1mem	0.0121658
V04	MP	1hr	pDCs	STAT3	0.201065			V39	MP	48hr	CD4TbetTh1mem	0.0152024
V04	MP	1hr	pDCs	S6	0.0095407			V39	MP	2wk	CD4TbetTh1mem	0.0358588
V04	MP	1hr	pDCs	MAPKAPK2	-0.161501			V40	Ctrl	Pre	CD4TbetTh1mem	0.0066181
V04	MP	1hr	pDCs	IkB	-0.280523			V40	Ctrl	1hr	CD4TbetTh1mem	0.00628067
V04	MP	1hr	pDCs	NFkB	0.084647			V40	Ctrl	6hr	CD4TbetTh1mem	0.00458499
V04	MP	1hr	pDCs	ERK	0.0489249			V40	Ctrl	24hr	CD4TbetTh1mem	0.00475802
V04	MP	1hr	pDCs	pSTAT6	0			V40	Ctrl	48hr	CD4TbetTh1mem	0.00707749
V04	MP	1hr	Tregmem	CREB	0.0192478			V40	Ctrl	2wk	CD4TbetTh1mem	0.00695952
V04	MP	1hr	Tregmem	STAT5	-0.0455291			V41	Ctrl	Pre	CD4TbetTh1mem	0.0105787
V04	MP	1hr	Tregmem	p38	0			V41	Ctrl	1hr	CD4TbetTh1mem	0.00573761
V04	MP	1hr	Tregmem	STAT1	0			V41	Ctrl	6hr	CD4TbetTh1mem	0.00460877
V04	MP	1hr	Tregmem	STAT3	0.478124			V41	Ctrl	24hr	CD4TbetTh1mem	0.00443399
V04	MP	1hr	Tregmem	S6	-0.0024135			V41	Ctrl	48hr	CD4TbetTh1mem	0.00767228
V04	MP	1hr	Tregmem	MAPKAPK2	-0.260328			V41	Ctrl	2wk	CD4TbetTh1mem	0.0106022
V04	MP	1hr	Tregmem	IkB	-0.0115604			V42	Ctrl	Pre	CD4TbetTh1mem	0.0122489
V04	MP	1hr	Tregmem	NFkB	-0.129659			V42	Ctrl	1hr	CD4TbetTh1mem	0.00847164
V04	MP	1hr	Tregmem	ERK	0.0501003			V42	Ctrl	6hr	CD4TbetTh1mem	0.00673035
V04	MP	1hr	Tregmem	pSTAT6	0.0662864			V42	Ctrl	24hr	CD4TbetTh1mem	0.00800663
V04	MP	1hr	Tregnaive	CREB	0.0051724			V42	Ctrl	48hr	CD4TbetTh1mem	0.0115994
V04	MP	1hr	Tregnaive	STAT5	0.0103536			V42	Ctrl	2wk	CD4TbetTh1mem	0.011059
V04	MP	1hr	Tregnaive	p38	0			V43	MP	Pre	CD4TbetTh1mem	0.0317763
V04	MP	1hr	Tregnaive	STAT1	0			V43	MP	1hr	CD4TbetTh1mem	0.0368047
V04	MP	1hr	Tregnaive	STAT3	0.491997			V43	MP	6hr	CD4TbetTh1mem	0.0388497
V04	MP	1hr	Tregnaive	S6	0.00204517			V43	MP	24hr	CD4TbetTh1mem	0.0272829
V04	MP	1hr	Tregnaive	MAPKAPK2	-0.395954			V43	MP	48hr	CD4TbetTh1mem	0.0198
V04	MP	1hr	Tregnaive	IkB	-0.0567158			V43	MP	2wk	CD4TbetTh1mem	0.0340383
V04	MP	1hr	Tregnaive	NFkB	-0.0581908			V44	Ctrl	Pre	CD4TbetTh1mem	0.015113
V04	MP	1hr	Tregnaive	ERK	0.0505379			V44	Ctrl	1hr	CD4TbetTh1mem	0.0155587
V04	MP	1hr	Tregnaive	pSTAT6	0.0908878			V44	Ctrl	6hr	CD4TbetTh1mem	0.0104458
V05	MP	1hr	CD27negBnaive	CREB	-0.0763711			V44	Ctrl	24hr	CD4TbetTh1mem	0.018063
V05	MP	1hr	CD27negBnaive	STAT5	0.0244655			V44	Ctrl	2wk	CD4TbetTh1mem	0.018367
V05	MP	1hr	CD27negBnaive	p38	0			V45	Ctrl	Pre	CD4TbetTh1mem	0.0108426
V05	MP	1hr	CD27negBnaive	STAT1	0			V45	Ctrl	1hr	CD4TbetTh1mem	0.0129096
V05	MP	1hr	CD27negBnaive	STAT3	-0.0503655			V45	Ctrl	6hr	CD4TbetTh1mem	0.00995915
V05	MP	1hr	CD27negBnaive	S6	-0.05828			V45	Ctrl	24hr	CD4TbetTh1mem	0.0129918
V05	MP	1hr	CD27negBnaive	MAPKAPK2	-0.535258			V45	Ctrl	2wk	CD4TbetTh1mem	0.0130145
V05	MP	1hr	CD27negBnaive	IkB	-0.146459			V46	MP	Pre	CD4TbetTh1mem	0.00173441
V05	MP	1hr	CD27negBnaive	NFkB	-0.222432			V46	MP	1hr	CD4TbetTh1mem	0.00112154
V05	MP	1hr	CD27negBnaive	ERK	0.00307376			V46	MP	6hr	CD4TbetTh1mem	0.000561591
V05	MP	1hr	CD27negBnaive	pSTAT6	0			V46	MP	24hr	CD4TbetTh1mem	0.000982788
V05	MP	1hr	CD27posBmem	CREB	-0.0686019			V46	MP	2wk	CD4TbetTh1mem	0.00245656
V05	MP	1hr	CD27posBmem	STAT5	0.0848338			V47	MP	Pre	CD4TbetTh1mem	0.00943739
V05	MP	1hr	CD27posBmem	p38	0			V47	MP	1hr	CD4TbetTh1mem	0.00514019
V05	MP	1hr	CD27posBmem	STAT1	0			V47	MP	6hr	CD4TbetTh1mem	0.00319321
V05	MP	1hr	CD27posBmem	STAT3	0.0333069			V47	MP	24hr	CD4TbetTh1mem	0.00709046
V05	MP	1hr	CD27posBmem	S6	-0.0294127			V47	MP	48hr	CD4TbetTh1mem	0.007102
V05	MP	1hr	CD27posBmem	MAPKAPK2	-0.599556			V48	MP	Pre	CD4TbetTh1mem	0.0235523
V05	MP	1hr	CD27posBmem	IkB	-0.24515			V48	MP	1hr	CD4TbetTh1mem	0.0211113
V05	MP	1hr	CD27posBmem	NFkB	-0.282806			V48	MP	6hr	CD4TbetTh1mem	0.0147466
V05	MP	1hr	CD27posBmem	ERK	0.0601386			V48	MP	24hr	CD4TbetTh1mem	0.0158264
V05	MP	1hr	CD27posBmem	pSTAT6	0			V48	MP	2wk	CD4TbetTh1mem	0.0320671
V05	MP	1hr	CD4TbetTh1mem	CREB	-0.339462			V49	MP	Pre	CD4TbetTh1mem	0.00606612
V05	MP	1hr	CD4TbetTh1mem	STAT5	-0.112796			V49	MP	1hr	CD4TbetTh1mem	0.003517
V05	MP	1hr	CD4TbetTh1mem	p38	0			V49	MP	6hr	CD4TbetTh1mem	0
V05	MP	1hr	CD4TbetTh1mem	STAT1	0.0684701			V49	MP	24hr	CD4TbetTh1mem	0.00465748
V05	MP	1hr	CD4TbetTh1mem	STAT3	0.576328			V49	MP	2wk	CD4TbetTh1mem	0.00614334
V05	MP	1hr	CD4TbetTh1mem	S6	0.0293616			V50	MP	Pre	CD4TbetTh1mem	0.00811454
V05	MP	1hr	CD4TbetTh1mem	MAPKAPK2	-0.382459			V50	MP	1hr	CD4TbetTh1mem	0.0071821
V05	MP	1hr	CD4TbetTh1mem	IkB	0.0346893			V50	MP	6hr	CD4TbetTh1mem	0.00455729
V05	MP	1hr	CD4TbetTh1mem	NFkB	-0.0696863			V50	MP	24hr	CD4TbetTh1mem	0.00850518
V05	MP	1hr	CD4TbetTh1mem	ERK	0.168118			V50	MP	2wk	CD4TbetTh1mem	0.0183231
V05	MP	1hr	CD4TbetTh1mem	pSTAT6	0.0214303			V51	Ctrl	Pre	CD4TbetTh1mem	0.00362108
V05	MP	1hr	CD4TbetTh1naive	CREB	-0.035185			V51	Ctrl	1hr	CD4TbetTh1mem	0.00358707
V05	MP	1hr	CD4TbetTh1naive	STAT5	0.00335841			V51	Ctrl	6hr	CD4TbetTh1mem	0
V05	MP	1hr	CD4TbetTh1naive	p38	0.356047			V51	Ctrl	24hr	CD4TbetTh1mem	0.00956748
V05	MP	1hr	CD4TbetTh1naive	STAT1	-0.00986757			V51	Ctrl	48hr	CD4TbetTh1mem	0.00822331
V05	MP	1hr	CD4TbetTh1naive	STAT3	0.513456			V51	Ctrl	2wk	CD4TbetTh1mem	0.0108733
V05	MP	1hr	CD4TbetTh1naive	S6	0.814264			V52	MP	Pre	CD4TbetTh1mem	0.0138982
V05	MP	1hr	CD4TbetTh1naive	MAPKAPK2	-0.233644			V52	MP	1hr	CD4TbetTh1mem	0.0046723
V05	MP	1hr	CD4TbetTh1naive	IkB	0.00539444			V52	MP	6hr	CD4TbetTh1mem	0.00331409
V05	MP	1hr	CD4TbetTh1naive	NFkB	-0.246458			V52	MP	24hr	CD4TbetTh1mem	0.0116497
V05	MP	1hr	CD4TbetTh1naive	ERK	0.21611			V52	MP	2wk	CD4TbetTh1mem	0.0108637
V05	MP	1hr	CD4TbetTh1naive	pSTAT6	0.359308			V53	MP	Pre	CD4TbetTh1mem	0.0181838
V05	MP	1hr	CD4Tmem	CREB	-0.061792			V53	MP	1hr	CD4TbetTh1mem	0.011787
V05	MP	1hr	CD4Tmem	STAT5	-0.0973396			V53	MP	6hr	CD4TbetTh1mem	0.00957333
V05	MP	1hr	CD4Tmem	p38	0			V53	MP	24hr	CD4TbetTh1mem	0.0122469
V05	MP	1hr	CD4Tmem	STAT1	0			V53	MP	2wk	CD4TbetTh1mem	0.0156032
V05	MP	1hr	CD4Tmem	STAT3	0.887356			V54	MP	Pre	CD4TbetTh1mem	0.0129199
V05	MP	1hr	CD4Tmem	S6	-0.00838013			V54	MP	1hr	CD4TbetTh1mem	0.0159714
V05	MP	1hr	CD4Tmem	MAPKAPK2	-0.528147			V54	MP	6hr	CD4TbetTh1mem	0.00852157
V05	MP	1hr	CD4Tmem	IkB	-0.126001			V54	MP	24hr	CD4TbetTh1mem	0.0107702
V05	MP	1hr	CD4Tmem	NFkB	-0.136694			V54	MP	48hr	CD4TbetTh1mem	0.0110444
V05	MP	1hr	CD4Tmem	ERK	0.0260161			V54	MP	2wk	CD4TbetTh1mem	0.0293694
V05	MP	1hr	CD4Tmem	pSTAT6	0.0353069			V55	Ctrl	Pre	CD4TbetTh1mem	0.00621387
V05	MP	1hr	CD4Tnaive	CREB	-0.0651487			V55	Ctrl	1hr	CD4TbetTh1mem	0.00505879
V05	MP	1hr	CD4Tnaive	STAT5	-0.0771676			V55	Ctrl	6hr	CD4TbetTh1mem	0.00394632
V05	MP	1hr	CD4Tnaive	p38	0			V55	Ctrl	24hr	CD4TbetTh1mem	0.00524035
V05	MP	1hr	CD4Tnaive	STAT1	0			V55	Ctrl	48hr	CD4TbetTh1mem	0.0047376
V05	MP	1hr	CD4Tnaive	STAT3	0.923289			V55	Ctrl	2wk	CD4TbetTh1mem	0.00908647
V05	MP	1hr	CD4Tnaive	S6	-0.0311365			V56	Ctrl	Pre	CD4TbetTh1mem	0.0181702
V05	MP	1hr	CD4Tnaive	MAPKAPK2	-0.568769			V56	Ctrl	1hr	CD4TbetTh1mem	0.022561
V05	MP	1hr	CD4Tnaive	IkB	-0.138178			V56	Ctrl	6hr	CD4TbetTh1mem	0.0108229
V05	MP	1hr	CD4Tnaive	NFkB	-0.191026			V56	Ctrl	24hr	CD4TbetTh1mem	0.011577
V05	MP	1hr	CD4Tnaive	ERK	0.00915248			V56	Ctrl	48hr	CD4TbetTh1mem	0.0122545
V05	MP	1hr	CD4Tnaive	pSTAT6	0.0231225			V56	Ctrl	2wk	CD4TbetTh1mem	0.0250435
V05	MP	1hr	CD56loCD16posNK	CREB	-0.308302			V57	Ctrl	Pre	CD4TbetTh1mem	0.0163098
V05	MP	1hr	CD56loCD16posNK	STAT5	-0.0383856			V57	Ctrl	1hr	CD4TbetTh1mem	0.0151708
V05	MP	1hr	CD56loCD16posNK	p38	0			V57	Ctrl	6hr	CD4TbetTh1mem	0.00968238
V05	MP	1hr	CD56loCD16posNK	STAT1	0			V57	Ctrl	24hr	CD4TbetTh1mem	0.0132134
V05	MP	1hr	CD56loCD16posNK	STAT3	0.0581261			V57	Ctrl	2wk	CD4TbetTh1mem	0.0222867
V05	MP	1hr	CD56loCD16posNK	S6	-0.0310925			V59	MP	Pre	CD4TbetTh1mem	0.0163206
V05	MP	1hr	CD56loCD16posNK	MAPKAPK2	-0.500577			V59	MP	1hr	CD4TbetTh1mem	0.0128996
V05	MP	1hr	CD56loCD16posNK	IkB	0.0783644			V59	MP	6hr	CD4TbetTh1mem	0.0108217
V05	MP	1hr	CD56loCD16posNK	NFkB	-0.313253			V59	MP	24hr	CD4TbetTh1mem	0.0136333
V05	MP	1hr	CD56loCD16posNK	ERK	0.0166898			V59	MP	48hr	CD4TbetTh1mem	0.0105273
V05	MP	1hr	CD56loCD16posNK	pSTAT6	0			V59	MP	2wk	CD4TbetTh1mem	0.0219747
V05	MP	1hr	CD56posCD16negNK	CREB	-0.212645			V60	MP	Pre	CD4TbetTh1mem	0.00876365
V05	MP	1hr	CD56posCD16negNK	STAT5	0.0658911			V60	MP	1hr	CD4TbetTh1mem	0.00695586
V05	MP	1hr	CD56posCD16negNK	p38	0			V60	MP	6hr	CD4TbetTh1mem	0.00614896
V05	MP	1hr	CD56posCD16negNK	STAT1	0			V60	MP	24hr	CD4TbetTh1mem	0.00528532
V05	MP	1hr	CD56posCD16negNK	STAT3	0.0776853			V60	MP	2wk	CD4TbetTh1mem	0.011864
V05	MP	1hr	CD56posCD16negNK	S6	-0.0885246			V61	Ctrl	Pre	CD4TbetTh1mem	0.0188207
V05	MP	1hr	CD56posCD16negNK	MAPKAPK2	-0.3639			V61	Ctrl	1hr	CD4TbetTh1mem	0.00974775
V05	MP	1hr	CD56posCD16negNK	IkB	-0.00646543			V61	Ctrl	6hr	CD4TbetTh1mem	0.0101043
V05	MP	1hr	CD56posCD16negNK	NFkB	-0.427124			V61	Ctrl	24hr	CD4TbetTh1mem	0.0108698
V05	MP	1hr	CD56posCD16negNK	ERK	0.0248031			V61	Ctrl	48hr	CD4TbetTh1mem	0.0106371
V05	MP	1hr	CD56posCD16negNK	pSTAT6	0			V61	Ctrl	2wk	CD4TbetTh1mem	0.0193156
V05	MP	1hr	CD8Tmem	CREB	-0.184193			V62	Ctrl	Pre	CD4TbetTh1mem	0.0530041
V05	MP	1hr	CD8Tmem	STAT5	-0.143906			V62	Ctrl	1hr	CD4TbetTh1mem	0.0351884
V05	MP	1hr	CD8Tmem	p38	0			V62	Ctrl	6hr	CD4TbetTh1mem	0.034686
V05	MP	1hr	CD8Tmem	STAT1	0			V62	Ctrl	24hr	CD4TbetTh1mem	0.0414612
V05	MP	1hr	CD8Tmem	STAT3	0.110924			V62	Ctrl	2wk	CD4TbetTh1mem	0.0565184
V05	MP	1hr	CD8Tmem	S6	-0.0192982			V63	Ctrl	Pre	CD4TbetTh1mem	0.0373672
V05	MP	1hr	CD8Tmem	MAPKAPK2	-0.542193			V63	Ctrl	1hr	CD4TbetTh1mem	0.030362
V05	MP	1hr	CD8Tmem	IkB	-0.0861632			V63	Ctrl	6hr	CD4TbetTh1mem	0.0260324
V05	MP	1hr	CD8Tmem	NFkB	-0.277811			V63	Ctrl	24hr	CD4TbetTh1mem	0.0326317
V05	MP	1hr	CD8Tmem	ERK	-0.00395945			V63	Ctrl	48hr	CD4TbetTh1mem	0.0310653
V05	MP	1hr	CD8Tmem	pSTAT6	0.0268556			V63	Ctrl	2wk	CD4TbetTh1mem	0.0376816
V05	MP	1hr	CD8Tnaive	CREB	-0.0891234			V64	MP	Pre	CD4TbetTh1mem	0.029311
V05	MP	1hr	CD8Tnaive	STAT5	-0.0769421			V64	MP	1hr	CD4TbetTh1mem	0.0325736
V05	MP	1hr	CD8Tnaive	p38	0			V64	MP	6hr	CD4TbetTh1mem	0.0293801
V05	MP	1hr	CD8Tnaive	STAT1	0			V64	MP	24hr	CD4TbetTh1mem	0.0207661
V05	MP	1hr	CD8Tnaive	STAT3	0.331093			V64	MP	48hr	CD4TbetTh1mem	0.0279559
V05	MP	1hr	CD8Tnaive	S6	-0.0321918			V64	MP	2wk	CD4TbetTh1mem	0.036723
V05	MP	1hr	CD8Tnaive	MAPKAPK2	-0.591914			V01	Ctrl	Pre	CD4TbetTh1naive	0.00228186
V05	MP	1hr	CD8Tnaive	IkB	-0.11862			V01	Ctrl	1hr	CD4TbetTh1naive	0.00283494
V05	MP	1hr	CD8Tnaive	NFkB	-0.277408			V01	Ctrl	6hr	CD4TbetTh1naive	0.00122184
V05	MP	1hr	CD8Tnaive	ERK	0.040562			V01	Ctrl	24hr	CD4TbetTh1naive	0.00170447
V05	MP	1hr	CD8Tnaive	pSTAT6	0.0534948			V01	Ctrl	48hr	CD4TbetTh1naive	0.00193481
V05	MP	1hr	cMCs	CREB	-0.11078			V01	Ctrl	2wk	CD4TbetTh1naive	0.0022928
V05	MP	1hr	cMCs	STAT5	0.0363638			V02	MP	Pre	CD4TbetTh1naive	0.00393464
V05	MP	1hr	cMCs	p38	0.0401796			V02	MP	1hr	CD4TbetTh1naive	0.00392311
V05	MP	1hr	cMCs	STAT1	0.024209			V02	MP	6hr	CD4TbetTh1naive	0.00102063
V05	MP	1hr	cMCs	STAT3	1.65416			V02	MP	24hr	CD4TbetTh1naive	0.00218942
V05	MP	1hr	cMCs	S6	-0.0182566			V02	MP	48hr	CD4TbetTh1naive	0.00253246
V05	MP	1hr	cMCs	MAPKAPK2	-0.246431			V02	MP	2wk	CD4TbetTh1naive	0.00404953
V05	MP	1hr	cMCs	IkB	-0.041015			V03	MP	Pre	CD4TbetTh1naive	0.000627697
V05	MP	1hr	cMCs	NFkB	-0.00952986			V03	MP	1hr	CD4TbetTh1naive	0.000697666
V05	MP	1hr	cMCs	ERK	0.0630295			V03	MP	6hr	CD4TbetTh1naive	0.000522773
V05	MP	1hr	cMCs	pSTAT6	0			V03	MP	24hr	CD4TbetTh1naive	0.000411621
V05	MP	1hr	gdTCells	CREB	-0.536406			V03	MP	48hr	CD4TbetTh1naive	0.000312089
V05	MP	1hr	gdTCells	STAT5	-0.0213923			V03	MP	2wk	CD4TbetTh1naive	0.000725318
V05	MP	1hr	gdTCells	p38	0			V04	MP	Pre	CD4TbetTh1naive	0.000400895
V05	MP	1hr	gdTCells	STAT1	0			V04	MP	1hr	CD4TbetTh1naive	0.000385278
V05	MP	1hr	gdTCells	STAT3	0.0269709			V04	MP	6hr	CD4TbetTh1naive	0.000249337
V05	MP	1hr	gdTCells	S6	-0.0430001			V04	MP	24hr	CD4TbetTh1naive	0.000269915
V05	MP	1hr	gdTCells	MAPKAPK2	-0.518052			V04	MP	48hr	CD4TbetTh1naive	0.000219735
V05	MP	1hr	gdTCells	IkB	0.0275438			V04	MP	2wk	CD4TbetTh1naive	0.000307025
V05	MP	1hr	gdTCells	NFkB	-0.320253			V05	MP	Pre	CD4TbetTh1naive	0.000347324
V05	MP	1hr	gdTCells	ERK	-0.0492647			V05	MP	1hr	CD4TbetTh1naive	0.000230394
V05	MP	1hr	gdTCells	pSTAT6	-0.00776671			V05	MP	6hr	CD4TbetTh1naive	0.000334854
V05	MP	1hr	Gr	CREB	0.0453596			V05	MP	24hr	CD4TbetTh1naive	0.000412512
V05	MP	1hr	Gr	STAT5	0.079862			V05	MP	48hr	CD4TbetTh1naive	0.000449768
V05	MP	1hr	Gr	p38	0			V05	MP	2wk	CD4TbetTh1naive	0.000430258
V05	MP	1hr	Gr	STAT1	0.0162411			V06	MP	Pre	CD4TbetTh1naive	0.000689701
V05	MP	1hr	Gr	STAT3	0.251485			V06	MP	1hr	CD4TbetTh1naive	0.000468809
V05	MP	1hr	Gr	S6	0.12702			V06	MP	6hr	CD4TbetTh1naive	0.000508538
V05	MP	1hr	Gr	MAPKAPK2	0.0735575			V06	MP	24hr	CD4TbetTh1naive	0.000236973
V05	MP	1hr	Gr	IkB	0.284495			V06	MP	48hr	CD4TbetTh1naive	0.000603674
V05	MP	1hr	Gr	NFkB	0.0567597			V06	MP	2wk	CD4TbetTh1naive	0.000449544
V05	MP	1hr	Gr	ERK	0.0470993			V07	MP	Pre	CD4TbetTh1naive	0.00280761
V05	MP	1hr	Gr	pSTAT6	0			V07	MP	1hr	CD4TbetTh1naive	0.00296638
V05	MP	1hr	intMCs	CREB	-0.369377			V07	MP	6hr	CD4TbetTh1naive	0.00219089
V05	MP	1hr	intMCs	STAT5	-0.0595073			V07	MP	24hr	CD4TbetTh1naive	0.00204962
V05	MP	1hr	intMCs	p38	-0.0362511			V07	MP	48hr	CD4TbetTh1naive	0.0016748
V05	MP	1hr	intMCs	STAT1	-0.0447174			V07	MP	2wk	CD4TbetTh1naive	0.00400928
V05	MP	1hr	intMCs	STAT3	1.33691			V08	Ctrl	Pre	CD4TbetTh1naive	0.000475402
V05	MP	1hr	intMCs	S6	-0.0396429			V08	Ctrl	1hr	CD4TbetTh1naive	0.000419592
V05	MP	1hr	intMCs	MAPKAPK2	-0.565506			V08	Ctrl	6hr	CD4TbetTh1naive	0.00044399
V05	MP	1hr	intMCs	IkB	-0.377968			V08	Ctrl	24hr	CD4TbetTh1naive	0.000176486
V05	MP	1hr	intMCs	NFkB	-0.379406			V08	Ctrl	48hr	CD4TbetTh1naive	0.000162799
V05	MP	1hr	intMCs	ERK	-0.166892			V08	Ctrl	2wk	CD4TbetTh1naive	0.000498791
V05	MP	1hr	intMCs	pSTAT6	0			V09	Ctrl	Pre	CD4TbetTh1naive	0.00191287
V05	MP	1hr	mDCs	CREB	-0.178856			V09	Ctrl	1hr	CD4TbetTh1naive	0.00151777
V05	MP	1hr	mDCs	STAT5	0.0854488			V09	Ctrl	6hr	CD4TbetTh1naive	0.00136339
V05	MP	1hr	mDCs	p38	0.0169164			V09	Ctrl	24hr	CD4TbetTh1naive	0.00170882
V05	MP	1hr	mDCs	STAT1	0.0320986			V09	Ctrl	48hr	CD4TbetTh1naive	0.00174406
V05	MP	1hr	mDCs	STAT3	0.411602			V09	Ctrl	2wk	CD4TbetTh1naive	0.00271674
V05	MP	1hr	mDCs	S6	0.0285538			V10	MP	Pre	CD4TbetTh1naive	0.000377749
V05	MP	1hr	mDCs	MAPKAPK2	-0.292958			V10	MP	1hr	CD4TbetTh1naive	0.000692547
V05	MP	1hr	mDCs	IkB	-0.437921			V10	MP	6hr	CD4TbetTh1naive	0.000150466
V05	MP	1hr	mDCs	NFkB	0.251533			V10	MP	24hr	CD4TbetTh1naive	8.312e-05
V05	MP	1hr	mDCs	ERK	-0.0124571			V10	MP	48hr	CD4TbetTh1naive	0.000571499
V05	MP	1hr	mDCs	pSTAT6	0			V10	MP	2wk	CD4TbetTh1naive	0.00036573
V05	MP	1hr	MDSC	CREB	-0.0778003			V11	Ctrl	Pre	CD4TbetTh1naive	0.00145323
V05	MP	1hr	MDSC	STAT5	0.0337005			V11	Ctrl	1hr	CD4TbetTh1naive	0.000895325
V05	MP	1hr	MDSC	p38	0.0599411			V11	Ctrl	6hr	CD4TbetTh1naive	0.00224484
V05	MP	1hr	MDSC	STAT1	0.0162958			V11	Ctrl	24hr	CD4TbetTh1naive	0.00195739
V05	MP	1hr	MDSC	STAT3	1.74852			V11	Ctrl	48hr	CD4TbetTh1naive	0.00145251
V05	MP	1hr	MDSC	S6	0.0215624			V11	Ctrl	2wk	CD4TbetTh1naive	0.000932697
V05	MP	1hr	MDSC	MAPKAPK2	-0.183091			V12	Ctrl	Pre	CD4TbetTh1naive	0.00459783
V05	MP	1hr	MDSC	IkB	-0.0244782			V12	Ctrl	1hr	CD4TbetTh1naive	0.00259283
V05	MP	1hr	MDSC	NFkB	-0.0140508			V12	Ctrl	6hr	CD4TbetTh1naive	0.00265741
V05	MP	1hr	MDSC	ERK	0.0704459			V12	Ctrl	24hr	CD4TbetTh1naive	0.00272819
V05	MP	1hr	MDSC	pSTAT6	0			V12	Ctrl	48hr	CD4TbetTh1naive	0.00231226
V05	MP	1hr	ncMCs	CREB	-0.189279			V12	Ctrl	2wk	CD4TbetTh1naive	0.00361821
V05	MP	1hr	ncMCs	STAT5	0.0197761			V13	Ctrl	Pre	CD4TbetTh1naive	0.00472454
V05	MP	1hr	ncMCs	p38	0.0424643			V13	Ctrl	1hr	CD4TbetTh1naive	0.00365918
V05	MP	1hr	ncMCs	STAT1	-0.00919323			V13	Ctrl	6hr	CD4TbetTh1naive	0.00323929
V05	MP	1hr	ncMCs	STAT3	0.510867			V13	Ctrl	24hr	CD4TbetTh1naive	0.0035744
V05	MP	1hr	ncMCs	S6	0.0208875			V13	Ctrl	48hr	CD4TbetTh1naive	0.00371471
V05	MP	1hr	ncMCs	MAPKAPK2	-0.775881			V13	Ctrl	2wk	CD4TbetTh1naive	0.00480508
V05	MP	1hr	ncMCs	IkB	0.116637			V14	MP	Pre	CD4TbetTh1naive	0.000338002
V05	MP	1hr	ncMCs	NFkB	-0.174036			V14	MP	1hr	CD4TbetTh1naive	0.000583826
V05	MP	1hr	ncMCs	ERK	-0.0303872			V14	MP	6hr	CD4TbetTh1naive	0.000137966
V05	MP	1hr	ncMCs	pSTAT6	0			V14	MP	24hr	CD4TbetTh1naive	0.000218763
V05	MP	1hr	pDCs	CREB	-0.0570678			V14	MP	48hr	CD4TbetTh1naive	0.00023487
V05	MP	1hr	pDCs	STAT5	0.102322			V14	MP	2wk	CD4TbetTh1naive	0.00022586
V05	MP	1hr	pDCs	p38	0			V15	Ctrl	Pre	CD4TbetTh1naive	0.000430701
V05	MP	1hr	pDCs	STAT1	-0.0066184			V15	Ctrl	1hr	CD4TbetTh1naive	0.000626328
V05	MP	1hr	pDCs	STAT3	0.248848			V15	Ctrl	6hr	CD4TbetTh1naive	0.000285916
V05	MP	1hr	pDCs	S6	-0.134132			V15	Ctrl	24hr	CD4TbetTh1naive	0.000315387
V05	MP	1hr	pDCs	MAPKAPK2	-0.522379			V15	Ctrl	48hr	CD4TbetTh1naive	0.000460187
V05	MP	1hr	pDCs	IkB	-0.0108379			V15	Ctrl	2wk	CD4TbetTh1naive	0.000485732
V05	MP	1hr	pDCs	NFkB	0.163855			V16	Ctrl	Pre	CD4TbetTh1naive	0.000601644
V05	MP	1hr	pDCs	ERK	0.0109311			V16	Ctrl	1hr	CD4TbetTh1naive	0.000382071
V05	MP	1hr	pDCs	pSTAT6	0			V16	Ctrl	6hr	CD4TbetTh1naive	0.000722111
V05	MP	1hr	Tregmem	CREB	0.00946251			V16	Ctrl	24hr	CD4TbetTh1naive	0.000224234
V05	MP	1hr	Tregmem	STAT5	-0.0538384			V16	Ctrl	48hr	CD4TbetTh1naive	0.000550821
V05	MP	1hr	Tregmem	p38	0			V18	Ctrl	Pre	CD4TbetTh1naive	0.00166398
V05	MP	1hr	Tregmem	STAT1	0			V18	Ctrl	1hr	CD4TbetTh1naive	0.000921606
V05	MP	1hr	Tregmem	STAT3	0.785153			V18	Ctrl	6hr	CD4TbetTh1naive	0.000754955
V05	MP	1hr	Tregmem	S6	0.0392891			V18	Ctrl	24hr	CD4TbetTh1naive	0.00102669
V05	MP	1hr	Tregmem	MAPKAPK2	-0.446863			V18	Ctrl	48hr	CD4TbetTh1naive	0.000971946
V05	MP	1hr	Tregmem	IkB	-0.0885288			V18	Ctrl	2wk	CD4TbetTh1naive	0.00159425
V05	MP	1hr	Tregmem	NFkB	-0.0816601			V22	MP	Pre	CD4TbetTh1naive	0.00536049
V05	MP	1hr	Tregmem	ERK	0.00703318			V22	MP	1hr	CD4TbetTh1naive	0.00744199
V05	MP	1hr	Tregmem	pSTAT6	0.0503165			V22	MP	6hr	CD4TbetTh1naive	0.0050019
V05	MP	1hr	Tregnaive	CREB	-0.0659773			V22	MP	24hr	CD4TbetTh1naive	0.00111452
V05	MP	1hr	Tregnaive	STAT5	0.0671314			V22	MP	48hr	CD4TbetTh1naive	0.00147233
V05	MP	1hr	Tregnaive	p38	0			V22	MP	2wk	CD4TbetTh1naive	0.00430478
V05	MP	1hr	Tregnaive	STAT1	0			V23	Ctrl	Pre	CD4TbetTh1naive	0.000635414
V05	MP	1hr	Tregnaive	STAT3	1.16202			V23	Ctrl	1hr	CD4TbetTh1naive	0.000892924
V05	MP	1hr	Tregnaive	S6	0.369802			V23	Ctrl	6hr	CD4TbetTh1naive	0.000318358
V05	MP	1hr	Tregnaive	MAPKAPK2	-0.81162			V23	Ctrl	24hr	CD4TbetTh1naive	0.000440975
V05	MP	1hr	Tregnaive	IkB	-0.280614			V23	Ctrl	48hr	CD4TbetTh1naive	0.00045804
V05	MP	1hr	Tregnaive	NFkB	0.302727			V23	Ctrl	2wk	CD4TbetTh1naive	0.000658374
V05	MP	1hr	Tregnaive	ERK	0.422151			V24	MP	Pre	CD4TbetTh1naive	0.00441388
V05	MP	1hr	Tregnaive	pSTAT6	-0.516254			V24	MP	1hr	CD4TbetTh1naive	0.00408477
V06	MP	1hr	CD27negBnaive	CREB	-0.0670435			V24	MP	6hr	CD4TbetTh1naive	0.00503454
V06	MP	1hr	CD27negBnaive	STAT5	0.0688151			V24	MP	24hr	CD4TbetTh1naive	0.00111263
V06	MP	1hr	CD27negBnaive	p38	0			V24	MP	48hr	CD4TbetTh1naive	0.00265356
V06	MP	1hr	CD27negBnaive	STAT1	0			V24	MP	2wk	CD4TbetTh1naive	0.00457997
V06	MP	1hr	CD27negBnaive	STAT3	-0.0164725			V25	Ctrl	Pre	CD4TbetTh1naive	0.000485479
V06	MP	1hr	CD27negBnaive	S6	-0.0456015			V25	Ctrl	1hr	CD4TbetTh1naive	0.000388181
V06	MP	1hr	CD27negBnaive	MAPKAPK2	-0.418292			V25	Ctrl	6hr	CD4TbetTh1naive	0.000474963
V06	MP	1hr	CD27negBnaive	IkB	-0.0119214			V25	Ctrl	24hr	CD4TbetTh1naive	0.000377866
V06	MP	1hr	CD27negBnaive	NFkB	-0.171992			V26	Ctrl	Pre	CD4TbetTh1naive	0.000116689
V06	MP	1hr	CD27negBnaive	ERK	0.0518564			V26	Ctrl	1hr	CD4TbetTh1naive	0.000281917
V06	MP	1hr	CD27negBnaive	pSTAT6	0			V26	Ctrl	6hr	CD4TbetTh1naive	0.000240285
V06	MP	1hr	CD27posBmem	CREB	-0.0336251			V26	Ctrl	24hr	CD4TbetTh1naive	9.11484e-05
V06	MP	1hr	CD27posBmem	STAT5	0.0917979			V26	Ctrl	48hr	CD4TbetTh1naive	0.000289279
V06	MP	1hr	CD27posBmem	p38	0			V26	Ctrl	2wk	CD4TbetTh1naive	0.000275793
V06	MP	1hr	CD27posBmem	STAT1	0			V27	MP	Pre	CD4TbetTh1naive	0.00882518
V06	MP	1hr	CD27posBmem	STAT3	-0.0184254			V27	MP	1hr	CD4TbetTh1naive	0.00955854
V06	MP	1hr	CD27posBmem	S6	0.0034467			V27	MP	6hr	CD4TbetTh1naive	0.00838323
V06	MP	1hr	CD27posBmem	MAPKAPK2	-0.492682			V27	MP	24hr	CD4TbetTh1naive	0.00499083
V06	MP	1hr	CD27posBmem	IkB	-0.0204087			V27	MP	2wk	CD4TbetTh1naive	0.00780512
V06	MP	1hr	CD27posBmem	NFkB	-0.275153			V28	MP	Pre	CD4TbetTh1naive	0.00398272
V06	MP	1hr	CD27posBmem	ERK	0.0716103			V28	MP	1hr	CD4TbetTh1naive	0.00165494
V06	MP	1hr	CD27posBmem	pSTAT6	0			V28	MP	6hr	CD4TbetTh1naive	0.00132606
V06	MP	1hr	CD4TbetTh1mem	CREB	-0.144262			V28	MP	24hr	CD4TbetTh1naive	0.00299885
V06	MP	1hr	CD4TbetTh1mem	STAT5	-0.0193296			V28	MP	48hr	CD4TbetTh1naive	0.00433389
V06	MP	1hr	CD4TbetTh1mem	p38	0			V28	MP	2wk	CD4TbetTh1naive	0.00500026
V06	MP	1hr	CD4TbetTh1mem	STAT1	0			V29	Ctrl	Pre	CD4TbetTh1naive	0.000454813
V06	MP	1hr	CD4TbetTh1mem	STAT3	0.068893			V29	Ctrl	1hr	CD4TbetTh1naive	0.000186179
V06	MP	1hr	CD4TbetTh1mem	S6	-0.012632			V29	Ctrl	6hr	CD4TbetTh1naive	0.000313291
V06	MP	1hr	CD4TbetTh1mem	MAPKAPK2	-0.333538			V29	Ctrl	24hr	CD4TbetTh1naive	0.000246621
V06	MP	1hr	CD4TbetTh1mem	IkB	0.115664			V29	Ctrl	48hr	CD4TbetTh1naive	0.000342428
V06	MP	1hr	CD4TbetTh1mem	NFkB	0.0277207			V29	Ctrl	2wk	CD4TbetTh1naive	0.000406835
V06	MP	1hr	CD4TbetTh1mem	ERK	0.133397			V30	MP	Pre	CD4TbetTh1naive	0.00073991
V06	MP	1hr	CD4TbetTh1mem	pSTAT6	0.0299626			V30	MP	1hr	CD4TbetTh1naive	0.000518728
V06	MP	1hr	CD4TbetTh1naive	CREB	-0.335285			V30	MP	6hr	CD4TbetTh1naive	0.000525263
V06	MP	1hr	CD4TbetTh1naive	STAT5	-0.105096			V30	MP	24hr	CD4TbetTh1naive	0.000459409
V06	MP	1hr	CD4TbetTh1naive	p38	0			V30	MP	48hr	CD4TbetTh1naive	0.000625493
V06	MP	1hr	CD4TbetTh1naive	STAT1	0.0203414			V30	MP	2wk	CD4TbetTh1naive	0.000513737
V06	MP	1hr	CD4TbetTh1naive	STAT3	-0.0398854			V31	Ctrl	Pre	CD4TbetTh1naive	0.000163162
V06	MP	1hr	CD4TbetTh1naive	S6	-0.0238579			V31	Ctrl	1hr	CD4TbetTh1naive	0.000257003
V06	MP	1hr	CD4TbetTh1naive	MAPKAPK2	-0.713111			V31	Ctrl	6hr	CD4TbetTh1naive	0.000134333
V06	MP	1hr	CD4TbetTh1naive	IkB	-0.36796			V31	Ctrl	24hr	CD4TbetTh1naive	7.92699e-05
V06	MP	1hr	CD4TbetTh1naive	NFkB	-0.0661591			V31	Ctrl	2wk	CD4TbetTh1naive	0.000259172
V06	MP	1hr	CD4TbetTh1naive	ERK	0.573204			V32	Ctrl	Pre	CD4TbetTh1naive	0.000270654
V06	MP	1hr	CD4TbetTh1naive	pSTAT6	0.224881			V32	Ctrl	1hr	CD4TbetTh1naive	0.00126894
V06	MP	1hr	CD4Tmem	CREB	-0.0601416			V32	Ctrl	6hr	CD4TbetTh1naive	0.000684948
V06	MP	1hr	CD4Tmem	STAT5	-0.0943347			V32	Ctrl	24hr	CD4TbetTh1naive	0.000910976
V06	MP	1hr	CD4Tmem	p38	0			V32	Ctrl	48hr	CD4TbetTh1naive	0.000462331
V06	MP	1hr	CD4Tmem	STAT1	0			V32	Ctrl	2wk	CD4TbetTh1naive	0.000386747
V06	MP	1hr	CD4Tmem	STAT3	0.538561			V33	Ctrl	Pre	CD4TbetTh1naive	0.000889742
V06	MP	1hr	CD4Tmem	S6	-0.0185724			V33	Ctrl	1hr	CD4TbetTh1naive	0.000466878
V06	MP	1hr	CD4Tmem	MAPKAPK2	-0.451132			V33	Ctrl	6hr	CD4TbetTh1naive	0.000514245
V06	MP	1hr	CD4Tmem	IkB	-0.0392084			V33	Ctrl	24hr	CD4TbetTh1naive	0.00071734
V06	MP	1hr	CD4Tmem	NFkB	-0.105591			V33	Ctrl	48hr	CD4TbetTh1naive	0.00089242
V06	MP	1hr	CD4Tmem	ERK	0.110968			V33	Ctrl	2wk	CD4TbetTh1naive	0.00141092
V06	MP	1hr	CD4Tmem	pSTAT6	0.0559523			V34	MP	Pre	CD4TbetTh1naive	0.000296679
V06	MP	1hr	CD4Tnaive	CREB	0.0507303			V34	MP	1hr	CD4TbetTh1naive	0.000288058
V06	MP	1hr	CD4Tnaive	STAT5	-0.0852199			V34	MP	6hr	CD4TbetTh1naive	0.000317225
V06	MP	1hr	CD4Tnaive	p38	0			V34	MP	24hr	CD4TbetTh1naive	0.000337788
V06	MP	1hr	CD4Tnaive	STAT1	0.0248874			V34	MP	48hr	CD4TbetTh1naive	0.000211723
V06	MP	1hr	CD4Tnaive	STAT3	0.722318			V34	MP	2wk	CD4TbetTh1naive	0.00040088
V06	MP	1hr	CD4Tnaive	S6	0.00801011			V35	Ctrl	Pre	CD4TbetTh1naive	0.000709463
V06	MP	1hr	CD4Tnaive	MAPKAPK2	-0.460313			V35	Ctrl	1hr	CD4TbetTh1naive	0.00115743
V06	MP	1hr	CD4Tnaive	IkB	-0.0720003			V35	Ctrl	6hr	CD4TbetTh1naive	0.000871629
V06	MP	1hr	CD4Tnaive	NFkB	-0.140042			V35	Ctrl	24hr	CD4TbetTh1naive	0.000624433
V06	MP	1hr	CD4Tnaive	ERK	0.0631112			V35	Ctrl	48hr	CD4TbetTh1naive	0.0034408
V06	MP	1hr	CD4Tnaive	pSTAT6	0.0711899			V35	Ctrl	2wk	CD4TbetTh1naive	0.00111473
V06	MP	1hr	CD56loCD16posNK	CREB	-0.127748			V36	Ctrl	Pre	CD4TbetTh1naive	0.00601735
V06	MP	1hr	CD56loCD16posNK	STAT5	0.0533591			V36	Ctrl	1hr	CD4TbetTh1naive	0.00467386
V06	MP	1hr	CD56loCD16posNK	p38	0			V36	Ctrl	6hr	CD4TbetTh1naive	0.00305959
V06	MP	1hr	CD56loCD16posNK	STAT1	0			V36	Ctrl	24hr	CD4TbetTh1naive	0.00368502
V06	MP	1hr	CD56loCD16posNK	STAT3	0.0276546			V36	Ctrl	48hr	CD4TbetTh1naive	0.00371747
V06	MP	1hr	CD56loCD16posNK	S6	-0.0170583			V36	Ctrl	2wk	CD4TbetTh1naive	0.00632583
V06	MP	1hr	CD56loCD16posNK	MAPKAPK2	-0.40728			V37	MP	Pre	CD4TbetTh1naive	0.00168163
V06	MP	1hr	CD56loCD16posNK	IkB	0.0980678			V37	MP	1hr	CD4TbetTh1naive	0.00112025
V06	MP	1hr	CD56loCD16posNK	NFkB	-0.171065			V37	MP	6hr	CD4TbetTh1naive	0.000562405
V06	MP	1hr	CD56loCD16posNK	ERK	0.0454203			V37	MP	24hr	CD4TbetTh1naive	0.000641269
V06	MP	1hr	CD56loCD16posNK	pSTAT6	0			V37	MP	48hr	CD4TbetTh1naive	0.000599101
V06	MP	1hr	CD56posCD16negNK	CREB	-0.0537686			V37	MP	2wk	CD4TbetTh1naive	0.00119026
V06	MP	1hr	CD56posCD16negNK	STAT5	0.0594128			V39	MP	Pre	CD4TbetTh1naive	0.0029297
V06	MP	1hr	CD56posCD16negNK	p38	0			V39	MP	1hr	CD4TbetTh1naive	0.00097669
V06	MP	1hr	CD56posCD16negNK	STAT1	0			V39	MP	6hr	CD4TbetTh1naive	0.000469946
V06	MP	1hr	CD56posCD16negNK	STAT3	0.103496			V39	MP	24hr	CD4TbetTh1naive	0.00124507
V06	MP	1hr	CD56posCD16negNK	S6	-0.0263799			V39	MP	48hr	CD4TbetTh1naive	0.00162717
V06	MP	1hr	CD56posCD16negNK	MAPKAPK2	-0.469551			V39	MP	2wk	CD4TbetTh1naive	0.00462623
V06	MP	1hr	CD56posCD16negNK	IkB	0.214213			V40	Ctrl	Pre	CD4TbetTh1naive	0.000860433
V06	MP	1hr	CD56posCD16negNK	NFkB	-0.328444			V40	Ctrl	1hr	CD4TbetTh1naive	0.000858291
V06	MP	1hr	CD56posCD16negNK	ERK	0.100429			V40	Ctrl	6hr	CD4TbetTh1naive	0.000737137
V06	MP	1hr	CD56posCD16negNK	pSTAT6	0			V40	Ctrl	24hr	CD4TbetTh1naive	0.000388603
V06	MP	1hr	CD8Tmem	CREB	-0.0768861			V40	Ctrl	48hr	CD4TbetTh1naive	0.000624485
V06	MP	1hr	CD8Tmem	STAT5	-0.0432378			V40	Ctrl	2wk	CD4TbetTh1naive	0.000767312
V06	MP	1hr	CD8Tmem	p38	0			V41	Ctrl	Pre	CD4TbetTh1naive	0.000798822
V06	MP	1hr	CD8Tmem	STAT1	0			V41	Ctrl	1hr	CD4TbetTh1naive	0.000484868
V06	MP	1hr	CD8Tmem	STAT3	0.170829			V41	Ctrl	6hr	CD4TbetTh1naive	0.000651745
V06	MP	1hr	CD8Tmem	S6	-0.0233491			V41	Ctrl	24hr	CD4TbetTh1naive	0.000561509
V06	MP	1hr	CD8Tmem	MAPKAPK2	-0.369551			V41	Ctrl	48hr	CD4TbetTh1naive	0.000633648
V06	MP	1hr	CD8Tmem	IkB	-0.023366			V41	Ctrl	2wk	CD4TbetTh1naive	0.00119332
V06	MP	1hr	CD8Tmem	NFkB	-0.0811034			V42	Ctrl	Pre	CD4TbetTh1naive	0.00389046
V06	MP	1hr	CD8Tmem	ERK	0.108953			V42	Ctrl	1hr	CD4TbetTh1naive	0.00150882
V06	MP	1hr	CD8Tmem	pSTAT6	0.0884687			V42	Ctrl	6hr	CD4TbetTh1naive	0.00172518
V06	MP	1hr	CD8Tnaive	CREB	-0.0695164			V42	Ctrl	24hr	CD4TbetTh1naive	0.00266534
V06	MP	1hr	CD8Tnaive	STAT5	0.0137178			V42	Ctrl	48hr	CD4TbetTh1naive	0.00201908
V06	MP	1hr	CD8Tnaive	p38	0			V42	Ctrl	2wk	CD4TbetTh1naive	0.00375881
V06	MP	1hr	CD8Tnaive	STAT1	0			V43	MP	Pre	CD4TbetTh1naive	0.0269033
V06	MP	1hr	CD8Tnaive	STAT3	0.0452012			V43	MP	1hr	CD4TbetTh1naive	0.0290961
V06	MP	1hr	CD8Tnaive	S6	-0.0153825			V43	MP	6hr	CD4TbetTh1naive	0.0304853
V06	MP	1hr	CD8Tnaive	MAPKAPK2	-0.358091			V43	MP	24hr	CD4TbetTh1naive	0.0187278
V06	MP	1hr	CD8Tnaive	IkB	0.0747963			V43	MP	48hr	CD4TbetTh1naive	0.0115186
V06	MP	1hr	CD8Tnaive	NFkB	-0.085619			V43	MP	2wk	CD4TbetTh1naive	0.0210151
V06	MP	1hr	CD8Tnaive	ERK	0.127917			V44	Ctrl	Pre	CD4TbetTh1naive	0.000538633
V06	MP	1hr	CD8Tnaive	pSTAT6	0.104653			V44	Ctrl	1hr	CD4TbetTh1naive	0.000605059
V06	MP	1hr	cMCs	CREB	-0.213978			V44	Ctrl	6hr	CD4TbetTh1naive	0.000289977
V06	MP	1hr	cMCs	STAT5	0.068757			V44	Ctrl	24hr	CD4TbetTh1naive	0.000475012
V06	MP	1hr	cMCs	p38	0			V44	Ctrl	2wk	CD4TbetTh1naive	0.000345435
V06	MP	1hr	cMCs	STAT1	0.0238813			V45	Ctrl	Pre	CD4TbetTh1naive	0.000610095
V06	MP	1hr	cMCs	STAT3	1.01075			V45	Ctrl	1hr	CD4TbetTh1naive	0.000905001
V06	MP	1hr	cMCs	S6	-0.0383149			V45	Ctrl	6hr	CD4TbetTh1naive	0.000538332
V06	MP	1hr	cMCs	MAPKAPK2	-0.326433			V45	Ctrl	24hr	CD4TbetTh1naive	0.000581001
V06	MP	1hr	cMCs	IkB	0.177318			V45	Ctrl	2wk	CD4TbetTh1naive	0.00094808
V06	MP	1hr	cMCs	NFkB	-0.00590108			V46	MP	Pre	CD4TbetTh1naive	0.000419218
V06	MP	1hr	cMCs	ERK	0.0679041			V46	MP	1hr	CD4TbetTh1naive	0.000603904
V06	MP	1hr	cMCs	pSTAT6	0			V46	MP	6hr	CD4TbetTh1naive	0.000315895
V06	MP	1hr	gdTCells	CREB	0.0101283			V46	MP	24hr	CD4TbetTh1naive	6.73142e-05
V06	MP	1hr	gdTCells	STAT5	-0.0147227			V46	MP	2wk	CD4TbetTh1naive	0.000683928
V06	MP	1hr	gdTCells	p38	0			V47	MP	Pre	CD4TbetTh1naive	0.000426497
V06	MP	1hr	gdTCells	STAT1	0			V47	MP	1hr	CD4TbetTh1naive	0.000233645
V06	MP	1hr	gdTCells	STAT3	0.168053			V47	MP	6hr	CD4TbetTh1naive	0.000273104
V06	MP	1hr	gdTCells	S6	0.014835			V47	MP	24hr	CD4TbetTh1naive	0.000298097
V06	MP	1hr	gdTCells	MAPKAPK2	-0.157464			V47	MP	48hr	CD4TbetTh1naive	0.000946933
V06	MP	1hr	gdTCells	IkB	0.00520796			V48	MP	Pre	CD4TbetTh1naive	0.00775603
V06	MP	1hr	gdTCells	NFkB	-0.182555			V48	MP	1hr	CD4TbetTh1naive	0.00450719
V06	MP	1hr	gdTCells	ERK	0.071945			V48	MP	6hr	CD4TbetTh1naive	0.00424183
V06	MP	1hr	gdTCells	pSTAT6	0.0391264			V48	MP	24hr	CD4TbetTh1naive	0.00508704
V06	MP	1hr	Gr	CREB	-0.533424			V48	MP	2wk	CD4TbetTh1naive	0.0110325
V06	MP	1hr	Gr	STAT5	0.0752269			V49	MP	Pre	CD4TbetTh1naive	0.00164696
V06	MP	1hr	Gr	p38	0			V49	MP	1hr	CD4TbetTh1naive	0.000334952
V06	MP	1hr	Gr	STAT1	-0.00400803			V49	MP	6hr	CD4TbetTh1naive	0
V06	MP	1hr	Gr	STAT3	0.244775			V49	MP	24hr	CD4TbetTh1naive	0.000816714
V06	MP	1hr	Gr	S6	0.177358			V49	MP	2wk	CD4TbetTh1naive	0.00185529
V06	MP	1hr	Gr	MAPKAPK2	0.111693			V50	MP	Pre	CD4TbetTh1naive	0.00341425
V06	MP	1hr	Gr	IkB	0.310988			V50	MP	1hr	CD4TbetTh1naive	0.0044741
V06	MP	1hr	Gr	NFkB	0.0648374			V50	MP	6hr	CD4TbetTh1naive	0.00235377
V06	MP	1hr	Gr	ERK	0.00321847			V50	MP	24hr	CD4TbetTh1naive	0.00173656
V06	MP	1hr	Gr	pSTAT6	0			V50	MP	2wk	CD4TbetTh1naive	0.00255204
V06	MP	1hr	intMCs	CREB	-0.232506			V51	Ctrl	Pre	CD4TbetTh1naive	0.000189917
V06	MP	1hr	intMCs	STAT5	0.00808452			V51	Ctrl	1hr	CD4TbetTh1naive	0.000103473
V06	MP	1hr	intMCs	p38	0			V51	Ctrl	6hr	CD4TbetTh1naive	0
V06	MP	1hr	intMCs	STAT1	0.0669544			V51	Ctrl	24hr	CD4TbetTh1naive	0.000208442
V06	MP	1hr	intMCs	STAT3	0.323576			V51	Ctrl	48hr	CD4TbetTh1naive	0.000230394
V06	MP	1hr	intMCs	S6	-0.081845			V51	Ctrl	2wk	CD4TbetTh1naive	0.000358639
V06	MP	1hr	intMCs	MAPKAPK2	-0.380255			V52	MP	Pre	CD4TbetTh1naive	0.000673232
V06	MP	1hr	intMCs	IkB	0.223914			V52	MP	1hr	CD4TbetTh1naive	0.000382279
V06	MP	1hr	intMCs	NFkB	0.0857675			V52	MP	6hr	CD4TbetTh1naive	0.000213812
V06	MP	1hr	intMCs	ERK	0.0472533			V52	MP	24hr	CD4TbetTh1naive	0.000267336
V06	MP	1hr	intMCs	pSTAT6	0			V52	MP	2wk	CD4TbetTh1naive	0.000600919
V06	MP	1hr	mDCs	CREB	-0.233708			V53	MP	Pre	CD4TbetTh1naive	0.000641912
V06	MP	1hr	mDCs	STAT5	0.170146			V53	MP	1hr	CD4TbetTh1naive	0.000440392
V06	MP	1hr	mDCs	p38	0.0188943			V53	MP	6hr	CD4TbetTh1naive	0.000206619
V06	MP	1hr	mDCs	STAT1	0.0698962			V53	MP	24hr	CD4TbetTh1naive	0.000216646
V06	MP	1hr	mDCs	STAT3	0.685484			V53	MP	2wk	CD4TbetTh1naive	0.000510164
V06	MP	1hr	mDCs	S6	-0.0710124			V54	MP	Pre	CD4TbetTh1naive	0.0236419
V06	MP	1hr	mDCs	MAPKAPK2	-0.467551			V54	MP	1hr	CD4TbetTh1naive	0.0249342
V06	MP	1hr	mDCs	IkB	-0.18451			V54	MP	6hr	CD4TbetTh1naive	0.0117142
V06	MP	1hr	mDCs	NFkB	0.0484934			V54	MP	24hr	CD4TbetTh1naive	0.0178012
V06	MP	1hr	mDCs	ERK	-0.0331591			V54	MP	48hr	CD4TbetTh1naive	0.0212987
V06	MP	1hr	mDCs	pSTAT6	0			V54	MP	2wk	CD4TbetTh1naive	0.0565149
V06	MP	1hr	MDSC	CREB	-0.157886			V55	Ctrl	Pre	CD4TbetTh1naive	0.000303468
V06	MP	1hr	MDSC	STAT5	0.104992			V55	Ctrl	1hr	CD4TbetTh1naive	0.00043858
V06	MP	1hr	MDSC	p38	0			V55	Ctrl	6hr	CD4TbetTh1naive	0.000358118
V06	MP	1hr	MDSC	STAT1	0.0433408			V55	Ctrl	24hr	CD4TbetTh1naive	0.000367594
V06	MP	1hr	MDSC	STAT3	1.26636			V55	Ctrl	48hr	CD4TbetTh1naive	0.00067081
V06	MP	1hr	MDSC	S6	-0.0371615			V55	Ctrl	2wk	CD4TbetTh1naive	0.000487771
V06	MP	1hr	MDSC	MAPKAPK2	-0.223257			V56	Ctrl	Pre	CD4TbetTh1naive	0.000769251
V06	MP	1hr	MDSC	IkB	0.216752			V56	Ctrl	1hr	CD4TbetTh1naive	0.000677282
V06	MP	1hr	MDSC	NFkB	-0.00946901			V56	Ctrl	6hr	CD4TbetTh1naive	0.000545206
V06	MP	1hr	MDSC	ERK	0.0778284			V56	Ctrl	24hr	CD4TbetTh1naive	0.000513141
V06	MP	1hr	MDSC	pSTAT6	0			V56	Ctrl	48hr	CD4TbetTh1naive	0.000373777
V06	MP	1hr	ncMCs	CREB	-0.202286			V56	Ctrl	2wk	CD4TbetTh1naive	0.000977255
V06	MP	1hr	ncMCs	STAT5	0.0149952			V57	Ctrl	Pre	CD4TbetTh1naive	0.000332174
V06	MP	1hr	ncMCs	p38	0			V57	Ctrl	1hr	CD4TbetTh1naive	0.000438542
V06	MP	1hr	ncMCs	STAT1	-0.00675215			V57	Ctrl	6hr	CD4TbetTh1naive	0.000289473
V06	MP	1hr	ncMCs	STAT3	0.155863			V57	Ctrl	24hr	CD4TbetTh1naive	0.000482576
V06	MP	1hr	ncMCs	S6	0.0203106			V57	Ctrl	2wk	CD4TbetTh1naive	0.00107274
V06	MP	1hr	ncMCs	MAPKAPK2	-0.535184			V59	MP	Pre	CD4TbetTh1naive	0.00200411
V06	MP	1hr	ncMCs	IkB	0.218274			V59	MP	1hr	CD4TbetTh1naive	0.00140427
V06	MP	1hr	ncMCs	NFkB	-0.0968875			V59	MP	6hr	CD4TbetTh1naive	0.00111252
V06	MP	1hr	ncMCs	ERK	0.0707511			V59	MP	24hr	CD4TbetTh1naive	0.00108948
V06	MP	1hr	ncMCs	pSTAT6	0			V59	MP	48hr	CD4TbetTh1naive	0.00155571
V06	MP	1hr	pDCs	CREB	-0.133803			V59	MP	2wk	CD4TbetTh1naive	0.00249419
V06	MP	1hr	pDCs	STAT5	0.265406			V60	MP	Pre	CD4TbetTh1naive	0.000466382
V06	MP	1hr	pDCs	p38	0			V60	MP	1hr	CD4TbetTh1naive	0.000340777
V06	MP	1hr	pDCs	STAT1	0.0227719			V60	MP	6hr	CD4TbetTh1naive	0.000172989
V06	MP	1hr	pDCs	STAT3	0.238209			V60	MP	24hr	CD4TbetTh1naive	0.000127004
V06	MP	1hr	pDCs	S6	0.0179357			V60	MP	2wk	CD4TbetTh1naive	0.000845013
V06	MP	1hr	pDCs	MAPKAPK2	-0.124054			V61	Ctrl	Pre	CD4TbetTh1naive	0.000529609
V06	MP	1hr	pDCs	IkB	-0.0441518			V61	Ctrl	1hr	CD4TbetTh1naive	0.000416062
V06	MP	1hr	pDCs	NFkB	0.113248			V61	Ctrl	6hr	CD4TbetTh1naive	0.000267959
V06	MP	1hr	pDCs	ERK	0.0527487			V61	Ctrl	24hr	CD4TbetTh1naive	0.000521962
V06	MP	1hr	pDCs	pSTAT6	0			V61	Ctrl	48hr	CD4TbetTh1naive	0.000320569
V06	MP	1hr	Tregmem	CREB	-0.003031			V61	Ctrl	2wk	CD4TbetTh1naive	0.000544366
V06	MP	1hr	Tregmem	STAT5	0.00171655			V62	Ctrl	Pre	CD4TbetTh1naive	0.0457208
V06	MP	1hr	Tregmem	p38	0			V62	Ctrl	1hr	CD4TbetTh1naive	0.0253687
V06	MP	1hr	Tregmem	STAT1	0			V62	Ctrl	6hr	CD4TbetTh1naive	0.0297877
V06	MP	1hr	Tregmem	STAT3	0.685361			V62	Ctrl	24hr	CD4TbetTh1naive	0.0305445
V06	MP	1hr	Tregmem	S6	-0.0120326			V62	Ctrl	2wk	CD4TbetTh1naive	0.0457405
V06	MP	1hr	Tregmem	MAPKAPK2	-0.391738			V63	Ctrl	Pre	CD4TbetTh1naive	0.00610781
V06	MP	1hr	Tregmem	IkB	-0.0856663			V63	Ctrl	1hr	CD4TbetTh1naive	0.00593773
V06	MP	1hr	Tregmem	NFkB	-0.0507261			V63	Ctrl	6hr	CD4TbetTh1naive	0.0042676
V06	MP	1hr	Tregmem	ERK	0.0954193			V63	Ctrl	24hr	CD4TbetTh1naive	0.0068021
V06	MP	1hr	Tregmem	pSTAT6	0.087109			V63	Ctrl	48hr	CD4TbetTh1naive	0.00511749
V06	MP	1hr	Tregnaive	CREB	-0.20519			V63	Ctrl	2wk	CD4TbetTh1naive	0.00695518
V06	MP	1hr	Tregnaive	STAT5	-0.317587			V64	MP	Pre	CD4TbetTh1naive	0.0209741
V06	MP	1hr	Tregnaive	p38	0			V64	MP	1hr	CD4TbetTh1naive	0.0233457
V06	MP	1hr	Tregnaive	STAT1	0.20883			V64	MP	6hr	CD4TbetTh1naive	0.0293168
V06	MP	1hr	Tregnaive	STAT3	0.91912			V64	MP	24hr	CD4TbetTh1naive	0.0132127
V06	MP	1hr	Tregnaive	S6	-0.0986173			V64	MP	48hr	CD4TbetTh1naive	0.0185368
V06	MP	1hr	Tregnaive	MAPKAPK2	-0.789053			V64	MP	2wk	CD4TbetTh1naive	0.0263406
V06	MP	1hr	Tregnaive	IkB	-0.147561			V01	Ctrl	Pre	CD4Tmem	0.193921
V06	MP	1hr	Tregnaive	NFkB	-0.560429			V01	Ctrl	1hr	CD4Tmem	0.187885
V06	MP	1hr	Tregnaive	ERK	-0.0366141			V01	Ctrl	6hr	CD4Tmem	0.144788
V06	MP	1hr	Tregnaive	pSTAT6	0.199626			V01	Ctrl	24hr	CD4Tmem	0.138737
V07	MP	1hr	CD27negBnaive	CREB	0.0489979			V01	Ctrl	48hr	CD4Tmem	0.15655
V07	MP	1hr	CD27negBnaive	STAT5	0.0803943			V01	Ctrl	2wk	CD4Tmem	0.193647
V07	MP	1hr	CD27negBnaive	p38	0			V02	MP	Pre	CD4Tmem	0.308919
V07	MP	1hr	CD27negBnaive	STAT1	0			V02	MP	1hr	CD4Tmem	0.32305
V07	MP	1hr	CD27negBnaive	STAT3	0.0337685			V02	MP	6hr	CD4Tmem	0.150094
V07	MP	1hr	CD27negBnaive	S6	0.0190141			V02	MP	24hr	CD4Tmem	0.178247
V07	MP	1hr	CD27negBnaive	MAPKAPK2	-0.151582			V02	MP	48hr	CD4Tmem	0.31619
V07	MP	1hr	CD27negBnaive	IkB	0.160909			V02	MP	2wk	CD4Tmem	0.362602
V07	MP	1hr	CD27negBnaive	NFkB	0.0824157			V03	MP	Pre	CD4Tmem	0.266274
V07	MP	1hr	CD27negBnaive	ERK	0.0714814			V03	MP	1hr	CD4Tmem	0.206788
V07	MP	1hr	CD27negBnaive	pSTAT6	0			V03	MP	6hr	CD4Tmem	0.174247
V07	MP	1hr	CD27posBmem	CREB	0.0933046			V03	MP	24hr	CD4Tmem	0.229844
V07	MP	1hr	CD27posBmem	STAT5	0.1297			V03	MP	48hr	CD4Tmem	0.235529
V07	MP	1hr	CD27posBmem	p38	0			V03	MP	2wk	CD4Tmem	0.262874
V07	MP	1hr	CD27posBmem	STAT1	0			V04	MP	Pre	CD4Tmem	0.145765
V07	MP	1hr	CD27posBmem	STAT3	0.0558992			V04	MP	1hr	CD4Tmem	0.127629
V07	MP	1hr	CD27posBmem	S6	0.0291378			V04	MP	6hr	CD4Tmem	0.0856115
V07	MP	1hr	CD27posBmem	MAPKAPK2	-0.0346167			V04	MP	24hr	CD4Tmem	0.120728
V07	MP	1hr	CD27posBmem	IkB	0.118722			V04	MP	48hr	CD4Tmem	0.119536
V07	MP	1hr	CD27posBmem	NFkB	0.15974			V04	MP	2wk	CD4Tmem	0.14719
V07	MP	1hr	CD27posBmem	ERK	0.102553			V05	MP	Pre	CD4Tmem	0.173426
V07	MP	1hr	CD27posBmem	pSTAT6	0			V05	MP	1hr	CD4Tmem	0.132338
V07	MP	1hr	CD4TbetTh1mem	CREB	0.0201164			V05	MP	6hr	CD4Tmem	0.0886945
V07	MP	1hr	CD4TbetTh1mem	STAT5	0.0844846			V05	MP	24hr	CD4Tmem	0.145798
V07	MP	1hr	CD4TbetTh1mem	p38	0			V05	MP	48hr	CD4Tmem	0.168355
V07	MP	1hr	CD4TbetTh1mem	STAT1	0			V05	MP	2wk	CD4Tmem	0.187633
V07	MP	1hr	CD4TbetTh1mem	STAT3	0.0418455			V06	MP	Pre	CD4Tmem	0.284588
V07	MP	1hr	CD4TbetTh1mem	S6	0.0343982			V06	MP	1hr	CD4Tmem	0.241561
V07	MP	1hr	CD4TbetTh1mem	MAPKAPK2	0.00286866			V06	MP	6hr	CD4Tmem	0.172207
V07	MP	1hr	CD4TbetTh1mem	IkB	0.120642			V06	MP	24hr	CD4Tmem	0.203979
V07	MP	1hr	CD4TbetTh1mem	NFkB	0.35947			V06	MP	48hr	CD4Tmem	0.266035
V07	MP	1hr	CD4TbetTh1mem	ERK	0.14419			V06	MP	2wk	CD4Tmem	0.276284
V07	MP	1hr	CD4TbetTh1mem	pSTAT6	0.114716			V07	MP	Pre	CD4Tmem	0.239667
V07	MP	1hr	CD4TbetTh1naive	CREB	0.0963517			V07	MP	1hr	CD4Tmem	0.13094
V07	MP	1hr	CD4TbetTh1naive	STAT5	0.115516			V07	MP	6hr	CD4Tmem	0.0839207
V07	MP	1hr	CD4TbetTh1naive	p38	0			V07	MP	24hr	CD4Tmem	0.142152
V07	MP	1hr	CD4TbetTh1naive	STAT1	0			V07	MP	48hr	CD4Tmem	0.277582
V07	MP	1hr	CD4TbetTh1naive	STAT3	0.0473349			V07	MP	2wk	CD4Tmem	0.189533
V07	MP	1hr	CD4TbetTh1naive	S6	-0.0121309			V08	Ctrl	Pre	CD4Tmem	0.274749
V07	MP	1hr	CD4TbetTh1naive	MAPKAPK2	0.00968257			V08	Ctrl	1hr	CD4Tmem	0.262517
V07	MP	1hr	CD4TbetTh1naive	IkB	0.279733			V08	Ctrl	6hr	CD4Tmem	0.173089
V07	MP	1hr	CD4TbetTh1naive	NFkB	0.370985			V08	Ctrl	24hr	CD4Tmem	0.153174
V07	MP	1hr	CD4TbetTh1naive	ERK	-0.00123913			V08	Ctrl	48hr	CD4Tmem	0.200478
V07	MP	1hr	CD4TbetTh1naive	pSTAT6	-0.0535292			V08	Ctrl	2wk	CD4Tmem	0.243312
V07	MP	1hr	CD4Tmem	CREB	0.0836559			V09	Ctrl	Pre	CD4Tmem	0.266711
V07	MP	1hr	CD4Tmem	STAT5	0.0694355			V09	Ctrl	1hr	CD4Tmem	0.265807
V07	MP	1hr	CD4Tmem	p38	0			V09	Ctrl	6hr	CD4Tmem	0.242059
V07	MP	1hr	CD4Tmem	STAT1	0			V09	Ctrl	24hr	CD4Tmem	0.167002
V07	MP	1hr	CD4Tmem	STAT3	0.609005			V09	Ctrl	48hr	CD4Tmem	0.216964
V07	MP	1hr	CD4Tmem	S6	0.0311496			V09	Ctrl	2wk	CD4Tmem	0.216617
V07	MP	1hr	CD4Tmem	MAPKAPK2	-0.00416832			V10	MP	Pre	CD4Tmem	0.177864
V07	MP	1hr	CD4Tmem	IkB	0.175119			V10	MP	1hr	CD4Tmem	0.122927
V07	MP	1hr	CD4Tmem	NFkB	0.285661			V10	MP	6hr	CD4Tmem	0.0897909
V07	MP	1hr	CD4Tmem	ERK	0.124302			V10	MP	24hr	CD4Tmem	0.176464
V07	MP	1hr	CD4Tmem	pSTAT6	0.069341			V10	MP	48hr	CD4Tmem	0.205224
V07	MP	1hr	CD4Tnaive	CREB	0.0711517			V10	MP	2wk	CD4Tmem	0.160985
V07	MP	1hr	CD4Tnaive	STAT5	0.0939545			V11	Ctrl	Pre	CD4Tmem	0.20097
V07	MP	1hr	CD4Tnaive	p38	0			V11	Ctrl	1hr	CD4Tmem	0.251411
V07	MP	1hr	CD4Tnaive	STAT1	0			V11	Ctrl	6hr	CD4Tmem	0.169782
V07	MP	1hr	CD4Tnaive	STAT3	0.778735			V11	Ctrl	24hr	CD4Tmem	0.147933
V07	MP	1hr	CD4Tnaive	S6	0.00571134			V11	Ctrl	48hr	CD4Tmem	0.164437
V07	MP	1hr	CD4Tnaive	MAPKAPK2	-0.109191			V11	Ctrl	2wk	CD4Tmem	0.23362
V07	MP	1hr	CD4Tnaive	IkB	0.124404			V12	Ctrl	Pre	CD4Tmem	0.217672
V07	MP	1hr	CD4Tnaive	NFkB	0.192432			V12	Ctrl	1hr	CD4Tmem	0.301448
V07	MP	1hr	CD4Tnaive	ERK	0.0850392			V12	Ctrl	6hr	CD4Tmem	0.166418
V07	MP	1hr	CD4Tnaive	pSTAT6	0.0573675			V12	Ctrl	24hr	CD4Tmem	0.128953
V07	MP	1hr	CD56loCD16posNK	CREB	0.0144103			V12	Ctrl	48hr	CD4Tmem	0.10139
V07	MP	1hr	CD56loCD16posNK	STAT5	0.0415087			V12	Ctrl	2wk	CD4Tmem	0.208311
V07	MP	1hr	CD56loCD16posNK	p38	0			V13	Ctrl	Pre	CD4Tmem	0.313584
V07	MP	1hr	CD56loCD16posNK	STAT1	0			V13	Ctrl	1hr	CD4Tmem	0.242897
V07	MP	1hr	CD56loCD16posNK	STAT3	0.0426432			V13	Ctrl	6hr	CD4Tmem	0.2838
V07	MP	1hr	CD56loCD16posNK	S6	0.014166			V13	Ctrl	24hr	CD4Tmem	0.240699
V07	MP	1hr	CD56loCD16posNK	MAPKAPK2	-0.0829196			V13	Ctrl	48hr	CD4Tmem	0.269366
V07	MP	1hr	CD56loCD16posNK	IkB	0.3472			V13	Ctrl	2wk	CD4Tmem	0.258522
V07	MP	1hr	CD56loCD16posNK	NFkB	0.278288			V14	MP	Pre	CD4Tmem	0.223619
V07	MP	1hr	CD56loCD16posNK	ERK	0.0584659			V14	MP	1hr	CD4Tmem	0.186567
V07	MP	1hr	CD56loCD16posNK	pSTAT6	0			V14	MP	6hr	CD4Tmem	0.109154
V07	MP	1hr	CD56posCD16negNK	CREB	-0.0220831			V14	MP	24hr	CD4Tmem	0.155435
V07	MP	1hr	CD56posCD16negNK	STAT5	0.00669495			V14	MP	48hr	CD4Tmem	0.255714
V07	MP	1hr	CD56posCD16negNK	p38	0			V14	MP	2wk	CD4Tmem	0.212162
V07	MP	1hr	CD56posCD16negNK	STAT1	0			V15	Ctrl	Pre	CD4Tmem	0.22138
V07	MP	1hr	CD56posCD16negNK	STAT3	0.0266894			V15	Ctrl	1hr	CD4Tmem	0.243748
V07	MP	1hr	CD56posCD16negNK	S6	0.0134807			V15	Ctrl	6hr	CD4Tmem	0.148648
V07	MP	1hr	CD56posCD16negNK	MAPKAPK2	-0.0979842			V15	Ctrl	24hr	CD4Tmem	0.163819
V07	MP	1hr	CD56posCD16negNK	IkB	0.252832			V15	Ctrl	48hr	CD4Tmem	0.160531
V07	MP	1hr	CD56posCD16negNK	NFkB	0.222241			V15	Ctrl	2wk	CD4Tmem	0.185871
V07	MP	1hr	CD56posCD16negNK	ERK	0.0516289			V16	Ctrl	Pre	CD4Tmem	0.247514
V07	MP	1hr	CD56posCD16negNK	pSTAT6	0			V16	Ctrl	1hr	CD4Tmem	0.281521
V07	MP	1hr	CD8Tmem	CREB	0.0463936			V16	Ctrl	6hr	CD4Tmem	0.193949
V07	MP	1hr	CD8Tmem	STAT5	0.0732331			V16	Ctrl	24hr	CD4Tmem	0.241808
V07	MP	1hr	CD8Tmem	p38	0			V16	Ctrl	48hr	CD4Tmem	0.196659
V07	MP	1hr	CD8Tmem	STAT1	0			V18	Ctrl	Pre	CD4Tmem	0.265248
V07	MP	1hr	CD8Tmem	STAT3	0.0452739			V18	Ctrl	1hr	CD4Tmem	0.2554
V07	MP	1hr	CD8Tmem	S6	-0.00159117			V18	Ctrl	6hr	CD4Tmem	0.234137
V07	MP	1hr	CD8Tmem	MAPKAPK2	-0.0101205			V18	Ctrl	24hr	CD4Tmem	0.177236
V07	MP	1hr	CD8Tmem	IkB	0.216304			V18	Ctrl	48hr	CD4Tmem	0.135299
V07	MP	1hr	CD8Tmem	NFkB	0.409427			V18	Ctrl	2wk	CD4Tmem	0.200517
V07	MP	1hr	CD8Tmem	ERK	0.187608			V22	MP	Pre	CD4Tmem	0.19358
V07	MP	1hr	CD8Tmem	pSTAT6	0.123582			V22	MP	1hr	CD4Tmem	0.151811
V07	MP	1hr	CD8Tnaive	CREB	0.0221759			V22	MP	6hr	CD4Tmem	0.100038
V07	MP	1hr	CD8Tnaive	STAT5	0.0456516			V22	MP	24hr	CD4Tmem	0.157909
V07	MP	1hr	CD8Tnaive	p38	0			V22	MP	48hr	CD4Tmem	0.229619
V07	MP	1hr	CD8Tnaive	STAT1	0			V22	MP	2wk	CD4Tmem	0.144707
V07	MP	1hr	CD8Tnaive	STAT3	0.0556088			V23	Ctrl	Pre	CD4Tmem	0.185521
V07	MP	1hr	CD8Tnaive	S6	-0.00214384			V23	Ctrl	1hr	CD4Tmem	0.227576
V07	MP	1hr	CD8Tnaive	MAPKAPK2	0.0154034			V23	Ctrl	6hr	CD4Tmem	0.184266
V07	MP	1hr	CD8Tnaive	IkB	0.222026			V23	Ctrl	24hr	CD4Tmem	0.135013
V07	MP	1hr	CD8Tnaive	NFkB	0.29411			V23	Ctrl	48hr	CD4Tmem	0.144103
V07	MP	1hr	CD8Tnaive	ERK	0.167291			V23	Ctrl	2wk	CD4Tmem	0.210939
V07	MP	1hr	CD8Tnaive	pSTAT6	0.147852			V24	MP	Pre	CD4Tmem	0.2215
V07	MP	1hr	cMCs	CREB	0.0241061			V24	MP	1hr	CD4Tmem	0.161615
V07	MP	1hr	cMCs	STAT5	0.13491			V24	MP	6hr	CD4Tmem	0.124137
V07	MP	1hr	cMCs	p38	0.00919287			V24	MP	24hr	CD4Tmem	0.123922
V07	MP	1hr	cMCs	STAT1	0.0309911			V24	MP	48hr	CD4Tmem	0.244206
V07	MP	1hr	cMCs	STAT3	1.54237			V24	MP	2wk	CD4Tmem	0.19187
V07	MP	1hr	cMCs	S6	0.0696332			V25	Ctrl	Pre	CD4Tmem	0.21912
V07	MP	1hr	cMCs	MAPKAPK2	0.0222544			V25	Ctrl	1hr	CD4Tmem	0.23646
V07	MP	1hr	cMCs	IkB	0.422232			V25	Ctrl	6hr	CD4Tmem	0.195475
V07	MP	1hr	cMCs	NFkB	0.256424			V25	Ctrl	24hr	CD4Tmem	0.163109
V07	MP	1hr	cMCs	ERK	0.0712977			V26	Ctrl	Pre	CD4Tmem	0.268394
V07	MP	1hr	cMCs	pSTAT6	0			V26	Ctrl	1hr	CD4Tmem	0.278524
V07	MP	1hr	gdTCells	CREB	-0.0465599			V26	Ctrl	6hr	CD4Tmem	0.210277
V07	MP	1hr	gdTCells	STAT5	0.0918546			V26	Ctrl	24hr	CD4Tmem	0.224498
V07	MP	1hr	gdTCells	p38	0			V26	Ctrl	48hr	CD4Tmem	0.23481
V07	MP	1hr	gdTCells	STAT1	0			V26	Ctrl	2wk	CD4Tmem	0.24652
V07	MP	1hr	gdTCells	STAT3	0.0584274			V27	MP	Pre	CD4Tmem	0.211567
V07	MP	1hr	gdTCells	S6	0.000315661			V27	MP	1hr	CD4Tmem	0.165938
V07	MP	1hr	gdTCells	MAPKAPK2	0.105408			V27	MP	6hr	CD4Tmem	0.136293
V07	MP	1hr	gdTCells	IkB	0.247586			V27	MP	24hr	CD4Tmem	0.136355
V07	MP	1hr	gdTCells	NFkB	0.328267			V27	MP	2wk	CD4Tmem	0.199013
V07	MP	1hr	gdTCells	ERK	0.256392			V28	MP	Pre	CD4Tmem	0.027698
V07	MP	1hr	gdTCells	pSTAT6	0.0863623			V28	MP	1hr	CD4Tmem	0.0292029
V07	MP	1hr	Gr	CREB	0.225096			V28	MP	6hr	CD4Tmem	0.014888
V07	MP	1hr	Gr	STAT5	0.168616			V28	MP	24hr	CD4Tmem	0.0246324
V07	MP	1hr	Gr	p38	0			V28	MP	48hr	CD4Tmem	0.0296238
V07	MP	1hr	Gr	STAT1	0.0131032			V28	MP	2wk	CD4Tmem	0.0251047
V07	MP	1hr	Gr	STAT3	0.639926			V29	Ctrl	Pre	CD4Tmem	0.239707
V07	MP	1hr	Gr	S6	0.297458			V29	Ctrl	1hr	CD4Tmem	0.259829
V07	MP	1hr	Gr	MAPKAPK2	0.201434			V29	Ctrl	6hr	CD4Tmem	0.143505
V07	MP	1hr	Gr	IkB	0.512252			V29	Ctrl	24hr	CD4Tmem	0.159317
V07	MP	1hr	Gr	NFkB	0.16168			V29	Ctrl	48hr	CD4Tmem	0.179759
V07	MP	1hr	Gr	ERK	0.0480408			V29	Ctrl	2wk	CD4Tmem	0.218719
V07	MP	1hr	Gr	pSTAT6	0			V30	MP	Pre	CD4Tmem	0.256815
V07	MP	1hr	intMCs	CREB	-0.0345364			V30	MP	1hr	CD4Tmem	0.203949
V07	MP	1hr	intMCs	STAT5	0.106851			V30	MP	6hr	CD4Tmem	0.148299
V07	MP	1hr	intMCs	p38	0			V30	MP	24hr	CD4Tmem	0.15058
V07	MP	1hr	intMCs	STAT1	0.0271249			V30	MP	48hr	CD4Tmem	0.20539
V07	MP	1hr	intMCs	STAT3	0.417817			V30	MP	2wk	CD4Tmem	0.25204
V07	MP	1hr	intMCs	S6	0.0507542			V31	Ctrl	Pre	CD4Tmem	0.240419
V07	MP	1hr	intMCs	MAPKAPK2	0.0722159			V31	Ctrl	1hr	CD4Tmem	0.238471
V07	MP	1hr	intMCs	IkB	0.550615			V31	Ctrl	6hr	CD4Tmem	0.204416
V07	MP	1hr	intMCs	NFkB	0.200369			V31	Ctrl	24hr	CD4Tmem	0.122997
V07	MP	1hr	intMCs	ERK	0.0477908			V31	Ctrl	2wk	CD4Tmem	0.209535
V07	MP	1hr	intMCs	pSTAT6	0			V32	Ctrl	Pre	CD4Tmem	0.224324
V07	MP	1hr	mDCs	CREB	-0.0788747			V32	Ctrl	1hr	CD4Tmem	0.212172
V07	MP	1hr	mDCs	STAT5	0.0389163			V32	Ctrl	6hr	CD4Tmem	0.111042
V07	MP	1hr	mDCs	p38	0.00310568			V32	Ctrl	24hr	CD4Tmem	0.149096
V07	MP	1hr	mDCs	STAT1	0			V32	Ctrl	48hr	CD4Tmem	0.139603
V07	MP	1hr	mDCs	STAT3	0.950112			V32	Ctrl	2wk	CD4Tmem	0.166774
V07	MP	1hr	mDCs	S6	0.0835269			V33	Ctrl	Pre	CD4Tmem	0.20687
V07	MP	1hr	mDCs	MAPKAPK2	-0.0909091			V33	Ctrl	1hr	CD4Tmem	0.216787
V07	MP	1hr	mDCs	IkB	-0.0679619			V33	Ctrl	6hr	CD4Tmem	0.20062
V07	MP	1hr	mDCs	NFkB	-0.0329453			V33	Ctrl	24hr	CD4Tmem	0.183046
V07	MP	1hr	mDCs	ERK	0.02447			V33	Ctrl	48hr	CD4Tmem	0.199129
V07	MP	1hr	mDCs	pSTAT6	0			V33	Ctrl	2wk	CD4Tmem	0.20946
V07	MP	1hr	MDSC	CREB	0.101308			V34	MP	Pre	CD4Tmem	0.157397
V07	MP	1hr	MDSC	STAT5	0.192553			V34	MP	1hr	CD4Tmem	0.165256
V07	MP	1hr	MDSC	p38	0.0177512			V34	MP	6hr	CD4Tmem	0.134878
V07	MP	1hr	MDSC	STAT1	0.0201266			V34	MP	24hr	CD4Tmem	0.118248
V07	MP	1hr	MDSC	STAT3	1.7738			V34	MP	48hr	CD4Tmem	0.105952
V07	MP	1hr	MDSC	S6	0.107213			V34	MP	2wk	CD4Tmem	0.151565
V07	MP	1hr	MDSC	MAPKAPK2	0.10312			V35	Ctrl	Pre	CD4Tmem	0.324454
V07	MP	1hr	MDSC	IkB	0.610843			V35	Ctrl	1hr	CD4Tmem	0.402686
V07	MP	1hr	MDSC	NFkB	0.33511			V35	Ctrl	6hr	CD4Tmem	0.29704
V07	MP	1hr	MDSC	ERK	0.105388			V35	Ctrl	24hr	CD4Tmem	0.284621
V07	MP	1hr	MDSC	pSTAT6	0			V35	Ctrl	48hr	CD4Tmem	0.287922
V07	MP	1hr	ncMCs	CREB	-0.0331212			V35	Ctrl	2wk	CD4Tmem	0.343686
V07	MP	1hr	ncMCs	STAT5	0.157012			V36	Ctrl	Pre	CD4Tmem	0.318644
V07	MP	1hr	ncMCs	p38	0.01024			V36	Ctrl	1hr	CD4Tmem	0.351583
V07	MP	1hr	ncMCs	STAT1	0.0294584			V36	Ctrl	6hr	CD4Tmem	0.253697
V07	MP	1hr	ncMCs	STAT3	0.175691			V36	Ctrl	24hr	CD4Tmem	0.332836
V07	MP	1hr	ncMCs	S6	0.0258129			V36	Ctrl	48hr	CD4Tmem	0.311222
V07	MP	1hr	ncMCs	MAPKAPK2	-0.058357			V36	Ctrl	2wk	CD4Tmem	0.32784
V07	MP	1hr	ncMCs	IkB	0.47891			V37	MP	Pre	CD4Tmem	0.290247
V07	MP	1hr	ncMCs	NFkB	0.177174			V37	MP	1hr	CD4Tmem	0.241296
V07	MP	1hr	ncMCs	ERK	0.0858466			V37	MP	6hr	CD4Tmem	0.103915
V07	MP	1hr	ncMCs	pSTAT6	0			V37	MP	24hr	CD4Tmem	0.217636
V07	MP	1hr	pDCs	CREB	0.152089			V37	MP	48hr	CD4Tmem	0.264367
V07	MP	1hr	pDCs	STAT5	0.233214			V37	MP	2wk	CD4Tmem	0.274257
V07	MP	1hr	pDCs	p38	0			V39	MP	Pre	CD4Tmem	0.322894
V07	MP	1hr	pDCs	STAT1	0			V39	MP	1hr	CD4Tmem	0.222099
V07	MP	1hr	pDCs	STAT3	0.277097			V39	MP	6hr	CD4Tmem	0.111556
V07	MP	1hr	pDCs	S6	0.359061			V39	MP	24hr	CD4Tmem	0.217718
V07	MP	1hr	pDCs	MAPKAPK2	0.106102			V39	MP	48hr	CD4Tmem	0.272202
V07	MP	1hr	pDCs	IkB	0.183502			V39	MP	2wk	CD4Tmem	0.31215
V07	MP	1hr	pDCs	NFkB	0.148201			V40	Ctrl	Pre	CD4Tmem	0.302149
V07	MP	1hr	pDCs	ERK	-0.0023559			V40	Ctrl	1hr	CD4Tmem	0.302876
V07	MP	1hr	pDCs	pSTAT6	0			V40	Ctrl	6hr	CD4Tmem	0.289636
V07	MP	1hr	Tregmem	CREB	0.129346			V40	Ctrl	24hr	CD4Tmem	0.284515
V07	MP	1hr	Tregmem	STAT5	-0.0077744			V40	Ctrl	48hr	CD4Tmem	0.315285
V07	MP	1hr	Tregmem	p38	0			V40	Ctrl	2wk	CD4Tmem	0.333129
V07	MP	1hr	Tregmem	STAT1	0			V41	Ctrl	Pre	CD4Tmem	0.100298
V07	MP	1hr	Tregmem	STAT3	0.572275			V41	Ctrl	1hr	CD4Tmem	0.0934583
V07	MP	1hr	Tregmem	S6	0.0698856			V41	Ctrl	6hr	CD4Tmem	0.132239
V07	MP	1hr	Tregmem	MAPKAPK2	0.0107591			V41	Ctrl	24hr	CD4Tmem	0.119195
V07	MP	1hr	Tregmem	IkB	0.137817			V41	Ctrl	48hr	CD4Tmem	0.0908515
V07	MP	1hr	Tregmem	NFkB	0.313824			V41	Ctrl	2wk	CD4Tmem	0.106159
V07	MP	1hr	Tregmem	ERK	0.116432			V42	Ctrl	Pre	CD4Tmem	0.193913
V07	MP	1hr	Tregmem	pSTAT6	0.0568138			V42	Ctrl	1hr	CD4Tmem	0.248324
V07	MP	1hr	Tregnaive	CREB	0.107472			V42	Ctrl	6hr	CD4Tmem	0.202539
V07	MP	1hr	Tregnaive	STAT5	-0.225786			V42	Ctrl	24hr	CD4Tmem	0.141603
V07	MP	1hr	Tregnaive	p38	0			V42	Ctrl	48hr	CD4Tmem	0.155943
V07	MP	1hr	Tregnaive	STAT1	0			V42	Ctrl	2wk	CD4Tmem	0.188174
V07	MP	1hr	Tregnaive	STAT3	0.527042			V43	MP	Pre	CD4Tmem	0.238767
V07	MP	1hr	Tregnaive	S6	-0.0849487			V43	MP	1hr	CD4Tmem	0.209568
V07	MP	1hr	Tregnaive	MAPKAPK2	-0.300587			V43	MP	6hr	CD4Tmem	0.171851
V07	MP	1hr	Tregnaive	IkB	-0.212395			V43	MP	24hr	CD4Tmem	0.215005
V07	MP	1hr	Tregnaive	NFkB	-0.00749412			V43	MP	48hr	CD4Tmem	0.321691
V07	MP	1hr	Tregnaive	ERK	-0.365031			V43	MP	2wk	CD4Tmem	0.245514
V07	MP	1hr	Tregnaive	pSTAT6	0.185605			V44	Ctrl	Pre	CD4Tmem	0.277248
V08	Ctrl	1hr	CD27negBnaive	CREB	-0.0833622			V44	Ctrl	1hr	CD4Tmem	0.261578
V08	Ctrl	1hr	CD27negBnaive	STAT5	0.00715917			V44	Ctrl	6hr	CD4Tmem	0.208711
V08	Ctrl	1hr	CD27negBnaive	p38	0			V44	Ctrl	24hr	CD4Tmem	0.208511
V08	Ctrl	1hr	CD27negBnaive	STAT1	0			V44	Ctrl	2wk	CD4Tmem	0.269077
V08	Ctrl	1hr	CD27negBnaive	STAT3	0.000586306			V45	Ctrl	Pre	CD4Tmem	0.358768
V08	Ctrl	1hr	CD27negBnaive	S6	-0.0153574			V45	Ctrl	1hr	CD4Tmem	0.411323
V08	Ctrl	1hr	CD27negBnaive	MAPKAPK2	-0.343744			V45	Ctrl	6hr	CD4Tmem	0.379445
V08	Ctrl	1hr	CD27negBnaive	IkB	-0.0738596			V45	Ctrl	24hr	CD4Tmem	0.343791
V08	Ctrl	1hr	CD27negBnaive	NFkB	0.0238203			V45	Ctrl	2wk	CD4Tmem	0.405175
V08	Ctrl	1hr	CD27negBnaive	ERK	0.0285079			V46	MP	Pre	CD4Tmem	0.268308
V08	Ctrl	1hr	CD27negBnaive	pSTAT6	0			V46	MP	1hr	CD4Tmem	0.220317
V08	Ctrl	1hr	CD27posBmem	CREB	-0.11403			V46	MP	6hr	CD4Tmem	0.0942244
V08	Ctrl	1hr	CD27posBmem	STAT5	0.0143229			V46	MP	24hr	CD4Tmem	0.093486
V08	Ctrl	1hr	CD27posBmem	p38	0			V46	MP	2wk	CD4Tmem	0.247777
V08	Ctrl	1hr	CD27posBmem	STAT1	0			V47	MP	Pre	CD4Tmem	0.308875
V08	Ctrl	1hr	CD27posBmem	STAT3	0.0108941			V47	MP	1hr	CD4Tmem	0.200156
V08	Ctrl	1hr	CD27posBmem	S6	-0.0335748			V47	MP	6hr	CD4Tmem	0.0776454
V08	Ctrl	1hr	CD27posBmem	MAPKAPK2	-0.352905			V47	MP	24hr	CD4Tmem	0.245483
V08	Ctrl	1hr	CD27posBmem	IkB	-0.0495146			V47	MP	48hr	CD4Tmem	0.274254
V08	Ctrl	1hr	CD27posBmem	NFkB	0.0547208			V48	MP	Pre	CD4Tmem	0.153029
V08	Ctrl	1hr	CD27posBmem	ERK	0.0225445			V48	MP	1hr	CD4Tmem	0.140811
V08	Ctrl	1hr	CD27posBmem	pSTAT6	0			V48	MP	6hr	CD4Tmem	0.110338
V08	Ctrl	1hr	CD4TbetTh1mem	CREB	0.00753177			V48	MP	24hr	CD4Tmem	0.125437
V08	Ctrl	1hr	CD4TbetTh1mem	STAT5	0.0843862			V48	MP	2wk	CD4Tmem	0.159726
V08	Ctrl	1hr	CD4TbetTh1mem	p38	0			V49	MP	Pre	CD4Tmem	0.252762
V08	Ctrl	1hr	CD4TbetTh1mem	STAT1	0			V49	MP	1hr	CD4Tmem	0.307207
V08	Ctrl	1hr	CD4TbetTh1mem	STAT3	0.0500441			V49	MP	6hr	CD4Tmem	0.0338295
V08	Ctrl	1hr	CD4TbetTh1mem	S6	-0.0100682			V49	MP	24hr	CD4Tmem	0.159623
V08	Ctrl	1hr	CD4TbetTh1mem	MAPKAPK2	-0.244223			V49	MP	2wk	CD4Tmem	0.28838
V08	Ctrl	1hr	CD4TbetTh1mem	IkB	-0.0667885			V50	MP	Pre	CD4Tmem	0.17992
V08	Ctrl	1hr	CD4TbetTh1mem	NFkB	0.102651			V50	MP	1hr	CD4Tmem	0.125785
V08	Ctrl	1hr	CD4TbetTh1mem	ERK	0.0510517			V50	MP	6hr	CD4Tmem	0.0779748
V08	Ctrl	1hr	CD4TbetTh1mem	pSTAT6	0.0177013			V50	MP	24hr	CD4Tmem	0.120276
V08	Ctrl	1hr	CD4TbetTh1naive	CREB	-0.0211654			V50	MP	2wk	CD4Tmem	0.214157
V08	Ctrl	1hr	CD4TbetTh1naive	STAT5	-0.00599389			V51	Ctrl	Pre	CD4Tmem	0.184371
V08	Ctrl	1hr	CD4TbetTh1naive	p38	0			V51	Ctrl	1hr	CD4Tmem	0.22633
V08	Ctrl	1hr	CD4TbetTh1naive	STAT1	0.0131736			V51	Ctrl	6hr	CD4Tmem	0.039604
V08	Ctrl	1hr	CD4TbetTh1naive	STAT3	0.422357			V51	Ctrl	24hr	CD4Tmem	0.189474
V08	Ctrl	1hr	CD4TbetTh1naive	S6	-0.159385			V51	Ctrl	48hr	CD4Tmem	0.175738
V08	Ctrl	1hr	CD4TbetTh1naive	MAPKAPK2	-0.332063			V51	Ctrl	2wk	CD4Tmem	0.183313
V08	Ctrl	1hr	CD4TbetTh1naive	IkB	-0.0663816			V52	MP	Pre	CD4Tmem	0.180129
V08	Ctrl	1hr	CD4TbetTh1naive	NFkB	-0.0126172			V52	MP	1hr	CD4Tmem	0.139404
V08	Ctrl	1hr	CD4TbetTh1naive	ERK	-0.273616			V52	MP	6hr	CD4Tmem	0.113107
V08	Ctrl	1hr	CD4TbetTh1naive	pSTAT6	0.187983			V52	MP	24hr	CD4Tmem	0.154119
V08	Ctrl	1hr	CD4Tmem	CREB	-0.0531506			V52	MP	2wk	CD4Tmem	0.197926
V08	Ctrl	1hr	CD4Tmem	STAT5	0.16925			V53	MP	Pre	CD4Tmem	0.20581
V08	Ctrl	1hr	CD4Tmem	p38	0			V53	MP	1hr	CD4Tmem	0.168722
V08	Ctrl	1hr	CD4Tmem	STAT1	0			V53	MP	6hr	CD4Tmem	0.144736
V08	Ctrl	1hr	CD4Tmem	STAT3	1.19681			V53	MP	24hr	CD4Tmem	0.200143
V08	Ctrl	1hr	CD4Tmem	S6	-0.0125195			V53	MP	2wk	CD4Tmem	0.193501
V08	Ctrl	1hr	CD4Tmem	MAPKAPK2	-0.295988			V54	MP	Pre	CD4Tmem	0.237186
V08	Ctrl	1hr	CD4Tmem	IkB	-0.0617694			V54	MP	1hr	CD4Tmem	0.175477
V08	Ctrl	1hr	CD4Tmem	NFkB	0.0690273			V54	MP	6hr	CD4Tmem	0.108716
V08	Ctrl	1hr	CD4Tmem	ERK	0.0386757			V54	MP	24hr	CD4Tmem	0.210484
V08	Ctrl	1hr	CD4Tmem	pSTAT6	-0.00569103			V54	MP	48hr	CD4Tmem	0.186743
V08	Ctrl	1hr	CD4Tnaive	CREB	-0.0843996			V54	MP	2wk	CD4Tmem	0.171798
V08	Ctrl	1hr	CD4Tnaive	STAT5	0.153546			V55	Ctrl	Pre	CD4Tmem	0.240556
V08	Ctrl	1hr	CD4Tnaive	p38	0			V55	Ctrl	1hr	CD4Tmem	0.255155
V08	Ctrl	1hr	CD4Tnaive	STAT1	0			V55	Ctrl	6hr	CD4Tmem	0.197723
V08	Ctrl	1hr	CD4Tnaive	STAT3	1.92029			V55	Ctrl	24hr	CD4Tmem	0.218034
V08	Ctrl	1hr	CD4Tnaive	S6	-0.013412			V55	Ctrl	48hr	CD4Tmem	0.18333
V08	Ctrl	1hr	CD4Tnaive	MAPKAPK2	-0.324191			V55	Ctrl	2wk	CD4Tmem	0.22241
V08	Ctrl	1hr	CD4Tnaive	IkB	-0.0903025			V56	Ctrl	Pre	CD4Tmem	0.266904
V08	Ctrl	1hr	CD4Tnaive	NFkB	-0.00720119			V56	Ctrl	1hr	CD4Tmem	0.271184
V08	Ctrl	1hr	CD4Tnaive	ERK	0.028506			V56	Ctrl	6hr	CD4Tmem	0.179895
V08	Ctrl	1hr	CD4Tnaive	pSTAT6	-0.0106929			V56	Ctrl	24hr	CD4Tmem	0.204693
V08	Ctrl	1hr	CD56loCD16posNK	CREB	-0.0146661			V56	Ctrl	48hr	CD4Tmem	0.238149
V08	Ctrl	1hr	CD56loCD16posNK	STAT5	0.0632057			V56	Ctrl	2wk	CD4Tmem	0.261056
V08	Ctrl	1hr	CD56loCD16posNK	p38	0			V57	Ctrl	Pre	CD4Tmem	0.221217
V08	Ctrl	1hr	CD56loCD16posNK	STAT1	0			V57	Ctrl	1hr	CD4Tmem	0.218572
V08	Ctrl	1hr	CD56loCD16posNK	STAT3	0.0274219			V57	Ctrl	6hr	CD4Tmem	0.237478
V08	Ctrl	1hr	CD56loCD16posNK	S6	0.00040524			V57	Ctrl	24hr	CD4Tmem	0.205566
V08	Ctrl	1hr	CD56loCD16posNK	MAPKAPK2	-0.294234			V57	Ctrl	2wk	CD4Tmem	0.246237
V08	Ctrl	1hr	CD56loCD16posNK	IkB	-0.0521581			V59	MP	Pre	CD4Tmem	0.234014
V08	Ctrl	1hr	CD56loCD16posNK	NFkB	0.0330228			V59	MP	1hr	CD4Tmem	0.21949
V08	Ctrl	1hr	CD56loCD16posNK	ERK	0.0592752			V59	MP	6hr	CD4Tmem	0.178812
V08	Ctrl	1hr	CD56loCD16posNK	pSTAT6	0			V59	MP	24hr	CD4Tmem	0.21161
V08	Ctrl	1hr	CD56posCD16negNK	CREB	-0.121475			V59	MP	48hr	CD4Tmem	0.264996
V08	Ctrl	1hr	CD56posCD16negNK	STAT5	0.118758			V59	MP	2wk	CD4Tmem	0.228262
V08	Ctrl	1hr	CD56posCD16negNK	p38	0			V60	MP	Pre	CD4Tmem	0.17716
V08	Ctrl	1hr	CD56posCD16negNK	STAT1	0			V60	MP	1hr	CD4Tmem	0.134226
V08	Ctrl	1hr	CD56posCD16negNK	STAT3	0.071286			V60	MP	6hr	CD4Tmem	0.0915582
V08	Ctrl	1hr	CD56posCD16negNK	S6	-0.032483			V60	MP	24hr	CD4Tmem	0.0977931
V08	Ctrl	1hr	CD56posCD16negNK	MAPKAPK2	-0.210853			V60	MP	2wk	CD4Tmem	0.183447
V08	Ctrl	1hr	CD56posCD16negNK	IkB	-0.172188			V61	Ctrl	Pre	CD4Tmem	0.251702
V08	Ctrl	1hr	CD56posCD16negNK	NFkB	0.102353			V61	Ctrl	1hr	CD4Tmem	0.316754
V08	Ctrl	1hr	CD56posCD16negNK	ERK	0.0244736			V61	Ctrl	6hr	CD4Tmem	0.193645
V08	Ctrl	1hr	CD56posCD16negNK	pSTAT6	0			V61	Ctrl	24hr	CD4Tmem	0.205705
V08	Ctrl	1hr	CD8Tmem	CREB	-0.0377658			V61	Ctrl	48hr	CD4Tmem	0.188028
V08	Ctrl	1hr	CD8Tmem	STAT5	0.09773			V61	Ctrl	2wk	CD4Tmem	0.263041
V08	Ctrl	1hr	CD8Tmem	p38	0			V62	Ctrl	Pre	CD4Tmem	0.265724
V08	Ctrl	1hr	CD8Tmem	STAT1	0			V62	Ctrl	1hr	CD4Tmem	0.287067
V08	Ctrl	1hr	CD8Tmem	STAT3	0.0858552			V62	Ctrl	6hr	CD4Tmem	0.191175
V08	Ctrl	1hr	CD8Tmem	S6	-0.0103925			V62	Ctrl	24hr	CD4Tmem	0.187508
V08	Ctrl	1hr	CD8Tmem	MAPKAPK2	-0.254139			V62	Ctrl	2wk	CD4Tmem	0.257191
V08	Ctrl	1hr	CD8Tmem	IkB	-0.0552864			V63	Ctrl	Pre	CD4Tmem	0.306531
V08	Ctrl	1hr	CD8Tmem	NFkB	0.0902305			V63	Ctrl	1hr	CD4Tmem	0.312949
V08	Ctrl	1hr	CD8Tmem	ERK	0.058148			V63	Ctrl	6hr	CD4Tmem	0.253475
V08	Ctrl	1hr	CD8Tmem	pSTAT6	0.0253202			V63	Ctrl	24hr	CD4Tmem	0.206683
V08	Ctrl	1hr	CD8Tnaive	CREB	-0.0108801			V63	Ctrl	48hr	CD4Tmem	0.237326
V08	Ctrl	1hr	CD8Tnaive	STAT5	0.043206			V63	Ctrl	2wk	CD4Tmem	0.256631
V08	Ctrl	1hr	CD8Tnaive	p38	0			V64	MP	Pre	CD4Tmem	0.195914
V08	Ctrl	1hr	CD8Tnaive	STAT1	0			V64	MP	1hr	CD4Tmem	0.193744
V08	Ctrl	1hr	CD8Tnaive	STAT3	0.0342228			V64	MP	6hr	CD4Tmem	0.137751
V08	Ctrl	1hr	CD8Tnaive	S6	-0.0172091			V64	MP	24hr	CD4Tmem	0.208778
V08	Ctrl	1hr	CD8Tnaive	MAPKAPK2	-0.226605			V64	MP	48hr	CD4Tmem	0.250413
V08	Ctrl	1hr	CD8Tnaive	IkB	-0.0421915			V64	MP	2wk	CD4Tmem	0.206774
V08	Ctrl	1hr	CD8Tnaive	NFkB	0.085285			V01	Ctrl	Pre	CD4Tnaive	0.163047
V08	Ctrl	1hr	CD8Tnaive	ERK	0.0671557			V01	Ctrl	1hr	CD4Tnaive	0.132248
V08	Ctrl	1hr	CD8Tnaive	pSTAT6	0.0479126			V01	Ctrl	6hr	CD4Tnaive	0.0741876
V08	Ctrl	1hr	cMCs	CREB	-0.226017			V01	Ctrl	24hr	CD4Tnaive	0.0869359
V08	Ctrl	1hr	cMCs	STAT5	0.0309192			V01	Ctrl	48hr	CD4Tnaive	0.142443
V08	Ctrl	1hr	cMCs	p38	-0.0447467			V01	Ctrl	2wk	CD4Tnaive	0.171059
V08	Ctrl	1hr	cMCs	STAT1	0.0303589			V02	MP	Pre	CD4Tnaive	0.0652474
V08	Ctrl	1hr	cMCs	STAT3	1.85267			V02	MP	1hr	CD4Tnaive	0.0643746
V08	Ctrl	1hr	cMCs	S6	-0.0284387			V02	MP	6hr	CD4Tnaive	0.0252374
V08	Ctrl	1hr	cMCs	MAPKAPK2	-0.315141			V02	MP	24hr	CD4Tnaive	0.029917
V08	Ctrl	1hr	cMCs	IkB	-0.0688453			V02	MP	48hr	CD4Tnaive	0.0798786
V08	Ctrl	1hr	cMCs	NFkB	0.257581			V02	MP	2wk	CD4Tnaive	0.0593022
V08	Ctrl	1hr	cMCs	ERK	-0.080222			V03	MP	Pre	CD4Tnaive	0.130025
V08	Ctrl	1hr	cMCs	pSTAT6	0			V03	MP	1hr	CD4Tnaive	0.0828479
V08	Ctrl	1hr	gdTCells	CREB	-0.0728042			V03	MP	6hr	CD4Tnaive	0.0573417
V08	Ctrl	1hr	gdTCells	STAT5	0.108686			V03	MP	24hr	CD4Tnaive	0.0961733
V08	Ctrl	1hr	gdTCells	p38	0			V03	MP	48hr	CD4Tnaive	0.141179
V08	Ctrl	1hr	gdTCells	STAT1	0			V03	MP	2wk	CD4Tnaive	0.125555
V08	Ctrl	1hr	gdTCells	STAT3	0.0318386			V04	MP	Pre	CD4Tnaive	0.116267
V08	Ctrl	1hr	gdTCells	S6	-0.0048571			V04	MP	1hr	CD4Tnaive	0.125236
V08	Ctrl	1hr	gdTCells	MAPKAPK2	-0.299308			V04	MP	6hr	CD4Tnaive	0.0732515
V08	Ctrl	1hr	gdTCells	IkB	-0.0727735			V04	MP	24hr	CD4Tnaive	0.0830325
V08	Ctrl	1hr	gdTCells	NFkB	-0.0099052			V04	MP	48hr	CD4Tnaive	0.114663
V08	Ctrl	1hr	gdTCells	ERK	0.0046102			V04	MP	2wk	CD4Tnaive	0.140099
V08	Ctrl	1hr	gdTCells	pSTAT6	-0.0648695			V05	MP	Pre	CD4Tnaive	0.130913
V08	Ctrl	1hr	Gr	CREB	-0.18555			V05	MP	1hr	CD4Tnaive	0.0530366
V08	Ctrl	1hr	Gr	STAT5	0.03497			V05	MP	6hr	CD4Tnaive	0.0433636
V08	Ctrl	1hr	Gr	p38	0			V05	MP	24hr	CD4Tnaive	0.0942641
V08	Ctrl	1hr	Gr	STAT1	0.00142897			V05	MP	48hr	CD4Tnaive	0.142221
V08	Ctrl	1hr	Gr	STAT3	1.1145			V05	MP	2wk	CD4Tnaive	0.149958
V08	Ctrl	1hr	Gr	S6	0.115662			V06	MP	Pre	CD4Tnaive	0.0211604
V08	Ctrl	1hr	Gr	MAPKAPK2	0.0557492			V06	MP	1hr	CD4Tnaive	0.0120953
V08	Ctrl	1hr	Gr	IkB	0.0345744			V06	MP	6hr	CD4Tnaive	0.0104919
V08	Ctrl	1hr	Gr	NFkB	-0.00389682			V06	MP	24hr	CD4Tnaive	0.0105544
V08	Ctrl	1hr	Gr	ERK	-0.0223722			V06	MP	48hr	CD4Tnaive	0.0208871
V08	Ctrl	1hr	Gr	pSTAT6	0			V06	MP	2wk	CD4Tnaive	0.0241874
V08	Ctrl	1hr	intMCs	CREB	-0.332281			V07	MP	Pre	CD4Tnaive	0.080212
V08	Ctrl	1hr	intMCs	STAT5	-0.121676			V07	MP	1hr	CD4Tnaive	0.0364056
V08	Ctrl	1hr	intMCs	p38	-0.00658746			V07	MP	6hr	CD4Tnaive	0.0226075
V08	Ctrl	1hr	intMCs	STAT1	0.108747			V07	MP	24hr	CD4Tnaive	0.0338592
V08	Ctrl	1hr	intMCs	STAT3	1.69206			V07	MP	48hr	CD4Tnaive	0.0874599
V08	Ctrl	1hr	intMCs	S6	-0.232509			V07	MP	2wk	CD4Tnaive	0.0656047
V08	Ctrl	1hr	intMCs	MAPKAPK2	-0.347937			V08	Ctrl	Pre	CD4Tnaive	0.0342205
V08	Ctrl	1hr	intMCs	IkB	0.0818727			V08	Ctrl	1hr	CD4Tnaive	0.0324446
V08	Ctrl	1hr	intMCs	NFkB	-0.044656			V08	Ctrl	6hr	CD4Tnaive	0.0225157
V08	Ctrl	1hr	intMCs	ERK	-0.0285871			V08	Ctrl	24hr	CD4Tnaive	0.0183545
V08	Ctrl	1hr	intMCs	pSTAT6	0			V08	Ctrl	48hr	CD4Tnaive	0.024872
V08	Ctrl	1hr	mDCs	CREB	-0.253358			V08	Ctrl	2wk	CD4Tnaive	0.0371599
V08	Ctrl	1hr	mDCs	STAT5	0.0114437			V09	Ctrl	Pre	CD4Tnaive	0.136135
V08	Ctrl	1hr	mDCs	p38	-0.0010448			V09	Ctrl	1hr	CD4Tnaive	0.127394
V08	Ctrl	1hr	mDCs	STAT1	0.0555895			V09	Ctrl	6hr	CD4Tnaive	0.143678
V08	Ctrl	1hr	mDCs	STAT3	1.75213			V09	Ctrl	24hr	CD4Tnaive	0.0617668
V08	Ctrl	1hr	mDCs	S6	-0.0341418			V09	Ctrl	48hr	CD4Tnaive	0.0925183
V08	Ctrl	1hr	mDCs	MAPKAPK2	-0.450172			V09	Ctrl	2wk	CD4Tnaive	0.110268
V08	Ctrl	1hr	mDCs	IkB	-0.0439742			V10	MP	Pre	CD4Tnaive	0.0997957
V08	Ctrl	1hr	mDCs	NFkB	0.239242			V10	MP	1hr	CD4Tnaive	0.0601747
V08	Ctrl	1hr	mDCs	ERK	0.0423698			V10	MP	6hr	CD4Tnaive	0.0229461
V08	Ctrl	1hr	mDCs	pSTAT6	0			V10	MP	24hr	CD4Tnaive	0.111996
V08	Ctrl	1hr	MDSC	CREB	-0.144545			V10	MP	48hr	CD4Tnaive	0.146427
V08	Ctrl	1hr	MDSC	STAT5	0.0476683			V10	MP	2wk	CD4Tnaive	0.10948
V08	Ctrl	1hr	MDSC	p38	-0.00915118			V11	Ctrl	Pre	CD4Tnaive	0.164841
V08	Ctrl	1hr	MDSC	STAT1	0.0238221			V11	Ctrl	1hr	CD4Tnaive	0.167776
V08	Ctrl	1hr	MDSC	STAT3	1.90222			V11	Ctrl	6hr	CD4Tnaive	0.133155
V08	Ctrl	1hr	MDSC	S6	-0.0156828			V11	Ctrl	24hr	CD4Tnaive	0.0933064
V08	Ctrl	1hr	MDSC	MAPKAPK2	-0.237494			V11	Ctrl	48hr	CD4Tnaive	0.122314
V08	Ctrl	1hr	MDSC	IkB	-0.0537872			V11	Ctrl	2wk	CD4Tnaive	0.168691
V08	Ctrl	1hr	MDSC	NFkB	0.280521			V12	Ctrl	Pre	CD4Tnaive	0.0525265
V08	Ctrl	1hr	MDSC	ERK	-0.0957951			V12	Ctrl	1hr	CD4Tnaive	0.0709016
V08	Ctrl	1hr	MDSC	pSTAT6	0			V12	Ctrl	6hr	CD4Tnaive	0.0529934
V08	Ctrl	1hr	ncMCs	CREB	-0.197813			V12	Ctrl	24hr	CD4Tnaive	0.0412087
V08	Ctrl	1hr	ncMCs	STAT5	-0.0128897			V12	Ctrl	48hr	CD4Tnaive	0.0284887
V08	Ctrl	1hr	ncMCs	p38	0			V12	Ctrl	2wk	CD4Tnaive	0.0605652
V08	Ctrl	1hr	ncMCs	STAT1	-0.0165055			V13	Ctrl	Pre	CD4Tnaive	0.0658495
V08	Ctrl	1hr	ncMCs	STAT3	0.513225			V13	Ctrl	1hr	CD4Tnaive	0.0509541
V08	Ctrl	1hr	ncMCs	S6	0.00811723			V13	Ctrl	6hr	CD4Tnaive	0.0549886
V08	Ctrl	1hr	ncMCs	MAPKAPK2	-0.546342			V13	Ctrl	24hr	CD4Tnaive	0.0506935
V08	Ctrl	1hr	ncMCs	IkB	-0.0623358			V13	Ctrl	48hr	CD4Tnaive	0.0561417
V08	Ctrl	1hr	ncMCs	NFkB	-0.0467313			V13	Ctrl	2wk	CD4Tnaive	0.056437
V08	Ctrl	1hr	ncMCs	ERK	0.0184934			V14	MP	Pre	CD4Tnaive	0.120823
V08	Ctrl	1hr	ncMCs	pSTAT6	0			V14	MP	1hr	CD4Tnaive	0.085402
V08	Ctrl	1hr	pDCs	CREB	-0.178203			V14	MP	6hr	CD4Tnaive	0.0354802
V08	Ctrl	1hr	pDCs	STAT5	0.108011			V14	MP	24hr	CD4Tnaive	0.0549258
V08	Ctrl	1hr	pDCs	p38	0			V14	MP	48hr	CD4Tnaive	0.146097
V08	Ctrl	1hr	pDCs	STAT1	0.0328431			V14	MP	2wk	CD4Tnaive	0.132991
V08	Ctrl	1hr	pDCs	STAT3	1.36975			V15	Ctrl	Pre	CD4Tnaive	0.0927124
V08	Ctrl	1hr	pDCs	S6	-0.0175555			V15	Ctrl	1hr	CD4Tnaive	0.0826887
V08	Ctrl	1hr	pDCs	MAPKAPK2	-0.179052			V15	Ctrl	6hr	CD4Tnaive	0.048091
V08	Ctrl	1hr	pDCs	IkB	-0.0862454			V15	Ctrl	24hr	CD4Tnaive	0.0411165
V08	Ctrl	1hr	pDCs	NFkB	0.119631			V15	Ctrl	48hr	CD4Tnaive	0.0717012
V08	Ctrl	1hr	pDCs	ERK	0.0966581			V15	Ctrl	2wk	CD4Tnaive	0.0743171
V08	Ctrl	1hr	pDCs	pSTAT6	0			V16	Ctrl	Pre	CD4Tnaive	0.0934364
V08	Ctrl	1hr	Tregmem	CREB	-0.0405259			V16	Ctrl	1hr	CD4Tnaive	0.0920573
V08	Ctrl	1hr	Tregmem	STAT5	0.078498			V16	Ctrl	6hr	CD4Tnaive	0.0740473
V08	Ctrl	1hr	Tregmem	p38	0			V16	Ctrl	24hr	CD4Tnaive	0.0802384
V08	Ctrl	1hr	Tregmem	STAT1	0			V16	Ctrl	48hr	CD4Tnaive	0.0790591
V08	Ctrl	1hr	Tregmem	STAT3	0.839363			V18	Ctrl	Pre	CD4Tnaive	0.0532848
V08	Ctrl	1hr	Tregmem	S6	-0.0270892			V18	Ctrl	1hr	CD4Tnaive	0.0450051
V08	Ctrl	1hr	Tregmem	MAPKAPK2	-0.319607			V18	Ctrl	6hr	CD4Tnaive	0.0484749
V08	Ctrl	1hr	Tregmem	IkB	-0.0590432			V18	Ctrl	24hr	CD4Tnaive	0.0373295
V08	Ctrl	1hr	Tregmem	NFkB	0.0329892			V18	Ctrl	48hr	CD4Tnaive	0.0306163
V08	Ctrl	1hr	Tregmem	ERK	0.0522892			V18	Ctrl	2wk	CD4Tnaive	0.0426862
V08	Ctrl	1hr	Tregmem	pSTAT6	0.00945679			V22	MP	Pre	CD4Tnaive	0.0983611
V08	Ctrl	1hr	Tregnaive	CREB	-0.0686068			V22	MP	1hr	CD4Tnaive	0.0689021
V08	Ctrl	1hr	Tregnaive	STAT5	0.165847			V22	MP	6hr	CD4Tnaive	0.0436372
V08	Ctrl	1hr	Tregnaive	p38	0			V22	MP	24hr	CD4Tnaive	0.0773099
V08	Ctrl	1hr	Tregnaive	STAT1	0			V22	MP	48hr	CD4Tnaive	0.120123
V08	Ctrl	1hr	Tregnaive	STAT3	0.803292			V22	MP	2wk	CD4Tnaive	0.0851353
V08	Ctrl	1hr	Tregnaive	S6	0			V23	Ctrl	Pre	CD4Tnaive	0.0210897
V08	Ctrl	1hr	Tregnaive	MAPKAPK2	-0.19531			V23	Ctrl	1hr	CD4Tnaive	0.0208646
V08	Ctrl	1hr	Tregnaive	IkB	-0.122131			V23	Ctrl	6hr	CD4Tnaive	0.0191197
V08	Ctrl	1hr	Tregnaive	NFkB	-0.124276			V23	Ctrl	24hr	CD4Tnaive	0.0123285
V08	Ctrl	1hr	Tregnaive	ERK	0.112393			V23	Ctrl	48hr	CD4Tnaive	0.0165193
V08	Ctrl	1hr	Tregnaive	pSTAT6	-0.336448			V23	Ctrl	2wk	CD4Tnaive	0.0235917
V09	Ctrl	1hr	CD27negBnaive	CREB	-0.0217569			V24	MP	Pre	CD4Tnaive	0.10432
V09	Ctrl	1hr	CD27negBnaive	STAT5	-0.0600467			V24	MP	1hr	CD4Tnaive	0.0562988
V09	Ctrl	1hr	CD27negBnaive	p38	-0.0483935			V24	MP	6hr	CD4Tnaive	0.0368224
V09	Ctrl	1hr	CD27negBnaive	STAT1	0			V24	MP	24hr	CD4Tnaive	0.116933
V09	Ctrl	1hr	CD27negBnaive	STAT3	0			V24	MP	48hr	CD4Tnaive	0.122723
V09	Ctrl	1hr	CD27negBnaive	S6	-0.00594987			V24	MP	2wk	CD4Tnaive	0.1154
V09	Ctrl	1hr	CD27negBnaive	MAPKAPK2	-0.304224			V25	Ctrl	Pre	CD4Tnaive	0.12284
V09	Ctrl	1hr	CD27negBnaive	IkB	-0.353718			V25	Ctrl	1hr	CD4Tnaive	0.127559
V09	Ctrl	1hr	CD27negBnaive	NFkB	-0.180032			V25	Ctrl	6hr	CD4Tnaive	0.150109
V09	Ctrl	1hr	CD27negBnaive	ERK	0.00165183			V25	Ctrl	24hr	CD4Tnaive	0.068827
V09	Ctrl	1hr	CD27negBnaive	pSTAT6	0			V26	Ctrl	Pre	CD4Tnaive	0.176009
V09	Ctrl	1hr	CD27posBmem	CREB	-0.0134515			V26	Ctrl	1hr	CD4Tnaive	0.16772
V09	Ctrl	1hr	CD27posBmem	STAT5	-0.0875044			V26	Ctrl	6hr	CD4Tnaive	0.145807
V09	Ctrl	1hr	CD27posBmem	p38	-0.146127			V26	Ctrl	24hr	CD4Tnaive	0.126844
V09	Ctrl	1hr	CD27posBmem	STAT1	0			V26	Ctrl	48hr	CD4Tnaive	0.169758
V09	Ctrl	1hr	CD27posBmem	STAT3	0			V26	Ctrl	2wk	CD4Tnaive	0.196956
V09	Ctrl	1hr	CD27posBmem	S6	0.0179328			V27	MP	Pre	CD4Tnaive	0.172514
V09	Ctrl	1hr	CD27posBmem	MAPKAPK2	-0.283512			V27	MP	1hr	CD4Tnaive	0.127206
V09	Ctrl	1hr	CD27posBmem	IkB	-0.343921			V27	MP	6hr	CD4Tnaive	0.0870454
V09	Ctrl	1hr	CD27posBmem	NFkB	-0.169437			V27	MP	24hr	CD4Tnaive	0.0878435
V09	Ctrl	1hr	CD27posBmem	ERK	0.0105854			V27	MP	2wk	CD4Tnaive	0.211683
V09	Ctrl	1hr	CD27posBmem	pSTAT6	0			V28	MP	Pre	CD4Tnaive	0.283058
V09	Ctrl	1hr	CD4TbetTh1mem	CREB	-0.0415722			V28	MP	1hr	CD4Tnaive	0.149014
V09	Ctrl	1hr	CD4TbetTh1mem	STAT5	-0.00566614			V28	MP	6hr	CD4Tnaive	0.0664236
V09	Ctrl	1hr	CD4TbetTh1mem	p38	0			V28	MP	24hr	CD4Tnaive	0.175721
V09	Ctrl	1hr	CD4TbetTh1mem	STAT1	0			V28	MP	48hr	CD4Tnaive	0.333092
V09	Ctrl	1hr	CD4TbetTh1mem	STAT3	0			V28	MP	2wk	CD4Tnaive	0.261427
V09	Ctrl	1hr	CD4TbetTh1mem	S6	0.0139637			V29	Ctrl	Pre	CD4Tnaive	0.11541
V09	Ctrl	1hr	CD4TbetTh1mem	MAPKAPK2	-0.255787			V29	Ctrl	1hr	CD4Tnaive	0.0926242
V09	Ctrl	1hr	CD4TbetTh1mem	IkB	-0.361991			V29	Ctrl	6hr	CD4Tnaive	0.0702295
V09	Ctrl	1hr	CD4TbetTh1mem	NFkB	-0.00397127			V29	Ctrl	24hr	CD4Tnaive	0.06765
V09	Ctrl	1hr	CD4TbetTh1mem	ERK	0.077133			V29	Ctrl	48hr	CD4Tnaive	0.0852802
V09	Ctrl	1hr	CD4TbetTh1mem	pSTAT6	0.138596			V29	Ctrl	2wk	CD4Tnaive	0.123429
V09	Ctrl	1hr	CD4TbetTh1naive	CREB	-0.26101			V30	MP	Pre	CD4Tnaive	0.0568942
V09	Ctrl	1hr	CD4TbetTh1naive	STAT5	-0.101466			V30	MP	1hr	CD4Tnaive	0.021554
V09	Ctrl	1hr	CD4TbetTh1naive	p38	0			V30	MP	6hr	CD4Tnaive	0.019985
V09	Ctrl	1hr	CD4TbetTh1naive	STAT1	0			V30	MP	24hr	CD4Tnaive	0.0220658
V09	Ctrl	1hr	CD4TbetTh1naive	STAT3	0			V30	MP	48hr	CD4Tnaive	0.0518415
V09	Ctrl	1hr	CD4TbetTh1naive	S6	-0.0830241			V30	MP	2wk	CD4Tnaive	0.0649467
V09	Ctrl	1hr	CD4TbetTh1naive	MAPKAPK2	-0.242526			V31	Ctrl	Pre	CD4Tnaive	0.124656
V09	Ctrl	1hr	CD4TbetTh1naive	IkB	-0.563882			V31	Ctrl	1hr	CD4Tnaive	0.0999267
V09	Ctrl	1hr	CD4TbetTh1naive	NFkB	0.0406729			V31	Ctrl	6hr	CD4Tnaive	0.101856
V09	Ctrl	1hr	CD4TbetTh1naive	ERK	0.321008			V31	Ctrl	24hr	CD4Tnaive	0.0491077
V09	Ctrl	1hr	CD4TbetTh1naive	pSTAT6	0.0761021			V31	Ctrl	2wk	CD4Tnaive	0.130384
V09	Ctrl	1hr	CD4Tmem	CREB	0.00208866			V32	Ctrl	Pre	CD4Tnaive	0.0668129
V09	Ctrl	1hr	CD4Tmem	STAT5	-0.0277241			V32	Ctrl	1hr	CD4Tnaive	0.0563908
V09	Ctrl	1hr	CD4Tmem	p38	-0.00491861			V32	Ctrl	6hr	CD4Tnaive	0.0339895
V09	Ctrl	1hr	CD4Tmem	STAT1	0			V32	Ctrl	24hr	CD4Tnaive	0.0418615
V09	Ctrl	1hr	CD4Tmem	STAT3	0.225			V32	Ctrl	48hr	CD4Tnaive	0.0444573
V09	Ctrl	1hr	CD4Tmem	S6	-0.003497			V32	Ctrl	2wk	CD4Tnaive	0.0537472
V09	Ctrl	1hr	CD4Tmem	MAPKAPK2	-0.288816			V33	Ctrl	Pre	CD4Tnaive	0.0735487
V09	Ctrl	1hr	CD4Tmem	IkB	-0.34118			V33	Ctrl	1hr	CD4Tnaive	0.0576853
V09	Ctrl	1hr	CD4Tmem	NFkB	-0.0170623			V33	Ctrl	6hr	CD4Tnaive	0.0528258
V09	Ctrl	1hr	CD4Tmem	ERK	0.082096			V33	Ctrl	24hr	CD4Tnaive	0.0573489
V09	Ctrl	1hr	CD4Tmem	pSTAT6	0.107444			V33	Ctrl	48hr	CD4Tnaive	0.0800022
V09	Ctrl	1hr	CD4Tnaive	CREB	-0.0264193			V33	Ctrl	2wk	CD4Tnaive	0.0931618
V09	Ctrl	1hr	CD4Tnaive	STAT5	-0.111499			V34	MP	Pre	CD4Tnaive	0.158863
V09	Ctrl	1hr	CD4Tnaive	p38	0			V34	MP	1hr	CD4Tnaive	0.154687
V09	Ctrl	1hr	CD4Tnaive	STAT1	0			V34	MP	6hr	CD4Tnaive	0.123449
V09	Ctrl	1hr	CD4Tnaive	STAT3	0.340264			V34	MP	24hr	CD4Tnaive	0.106741
V09	Ctrl	1hr	CD4Tnaive	S6	-0.0116308			V34	MP	48hr	CD4Tnaive	0.0989656
V09	Ctrl	1hr	CD4Tnaive	MAPKAPK2	-0.278068			V34	MP	2wk	CD4Tnaive	0.151186
V09	Ctrl	1hr	CD4Tnaive	IkB	-0.388373			V35	Ctrl	Pre	CD4Tnaive	0.206568
V09	Ctrl	1hr	CD4Tnaive	NFkB	-0.0164543			V35	Ctrl	1hr	CD4Tnaive	0.187923
V09	Ctrl	1hr	CD4Tnaive	ERK	0.106248			V35	Ctrl	6hr	CD4Tnaive	0.150217
V09	Ctrl	1hr	CD4Tnaive	pSTAT6	0.152291			V35	Ctrl	24hr	CD4Tnaive	0.185376
V09	Ctrl	1hr	CD56loCD16posNK	CREB	-0.06262			V35	Ctrl	48hr	CD4Tnaive	0.175293
V09	Ctrl	1hr	CD56loCD16posNK	STAT5	-0.0572723			V35	Ctrl	2wk	CD4Tnaive	0.193256
V09	Ctrl	1hr	CD56loCD16posNK	p38	0			V36	Ctrl	Pre	CD4Tnaive	0.134765
V09	Ctrl	1hr	CD56loCD16posNK	STAT1	0			V36	Ctrl	1hr	CD4Tnaive	0.121006
V09	Ctrl	1hr	CD56loCD16posNK	STAT3	0			V36	Ctrl	6hr	CD4Tnaive	0.105568
V09	Ctrl	1hr	CD56loCD16posNK	S6	-0.0223029			V36	Ctrl	24hr	CD4Tnaive	0.126398
V09	Ctrl	1hr	CD56loCD16posNK	MAPKAPK2	-0.254325			V36	Ctrl	48hr	CD4Tnaive	0.1511
V09	Ctrl	1hr	CD56loCD16posNK	IkB	-0.417408			V36	Ctrl	2wk	CD4Tnaive	0.155182
V09	Ctrl	1hr	CD56loCD16posNK	NFkB	-0.0756887			V37	MP	Pre	CD4Tnaive	0.0877085
V09	Ctrl	1hr	CD56loCD16posNK	ERK	0.00512873			V37	MP	1hr	CD4Tnaive	0.0516199
V09	Ctrl	1hr	CD56loCD16posNK	pSTAT6	0			V37	MP	6hr	CD4Tnaive	0.0208955
V09	Ctrl	1hr	CD56posCD16negNK	CREB	-0.00470829			V37	MP	24hr	CD4Tnaive	0.0606266
V09	Ctrl	1hr	CD56posCD16negNK	STAT5	-0.0780098			V37	MP	48hr	CD4Tnaive	0.095366
V09	Ctrl	1hr	CD56posCD16negNK	p38	0			V37	MP	2wk	CD4Tnaive	0.112658
V09	Ctrl	1hr	CD56posCD16negNK	STAT1	0			V39	MP	Pre	CD4Tnaive	0.0368419
V09	Ctrl	1hr	CD56posCD16negNK	STAT3	0			V39	MP	1hr	CD4Tnaive	0.0155402
V09	Ctrl	1hr	CD56posCD16negNK	S6	-0.0642596			V39	MP	6hr	CD4Tnaive	0.00751913
V09	Ctrl	1hr	CD56posCD16negNK	MAPKAPK2	-0.408723			V39	MP	24hr	CD4Tnaive	0.0165235
V09	Ctrl	1hr	CD56posCD16negNK	IkB	-0.414705			V39	MP	48hr	CD4Tnaive	0.0438219
V09	Ctrl	1hr	CD56posCD16negNK	NFkB	-0.0768432			V39	MP	2wk	CD4Tnaive	0.0502965
V09	Ctrl	1hr	CD56posCD16negNK	ERK	0.0225396			V40	Ctrl	Pre	CD4Tnaive	0.0853276
V09	Ctrl	1hr	CD56posCD16negNK	pSTAT6	0			V40	Ctrl	1hr	CD4Tnaive	0.0564756
V09	Ctrl	1hr	CD8Tmem	CREB	-0.0518219			V40	Ctrl	6hr	CD4Tnaive	0.0668878
V09	Ctrl	1hr	CD8Tmem	STAT5	-0.0445446			V40	Ctrl	24hr	CD4Tnaive	0.0681288
V09	Ctrl	1hr	CD8Tmem	p38	0			V40	Ctrl	48hr	CD4Tnaive	0.0771639
V09	Ctrl	1hr	CD8Tmem	STAT1	0			V40	Ctrl	2wk	CD4Tnaive	0.0990217
V09	Ctrl	1hr	CD8Tmem	STAT3	0			V41	Ctrl	Pre	CD4Tnaive	0.160655
V09	Ctrl	1hr	CD8Tmem	S6	0.00271524			V41	Ctrl	1hr	CD4Tnaive	0.135763
V09	Ctrl	1hr	CD8Tmem	MAPKAPK2	-0.322445			V41	Ctrl	6hr	CD4Tnaive	0.188
V09	Ctrl	1hr	CD8Tmem	IkB	-0.364937			V41	Ctrl	24hr	CD4Tnaive	0.205261
V09	Ctrl	1hr	CD8Tmem	NFkB	-0.047223			V41	Ctrl	48hr	CD4Tnaive	0.160775
V09	Ctrl	1hr	CD8Tmem	ERK	0.111085			V41	Ctrl	2wk	CD4Tnaive	0.143795
V09	Ctrl	1hr	CD8Tmem	pSTAT6	0.123741			V42	Ctrl	Pre	CD4Tnaive	0.120844
V09	Ctrl	1hr	CD8Tnaive	CREB	-0.0196644			V42	Ctrl	1hr	CD4Tnaive	0.126728
V09	Ctrl	1hr	CD8Tnaive	STAT5	-0.0358042			V42	Ctrl	6hr	CD4Tnaive	0.131359
V09	Ctrl	1hr	CD8Tnaive	p38	0			V42	Ctrl	24hr	CD4Tnaive	0.0801937
V09	Ctrl	1hr	CD8Tnaive	STAT1	0			V42	Ctrl	48hr	CD4Tnaive	0.139007
V09	Ctrl	1hr	CD8Tnaive	STAT3	0			V42	Ctrl	2wk	CD4Tnaive	0.147712
V09	Ctrl	1hr	CD8Tnaive	S6	0.00233516			V43	MP	Pre	CD4Tnaive	0.177753
V09	Ctrl	1hr	CD8Tnaive	MAPKAPK2	-0.30744			V43	MP	1hr	CD4Tnaive	0.153378
V09	Ctrl	1hr	CD8Tnaive	IkB	-0.394801			V43	MP	6hr	CD4Tnaive	0.125017
V09	Ctrl	1hr	CD8Tnaive	NFkB	-0.066827			V43	MP	24hr	CD4Tnaive	0.132268
V09	Ctrl	1hr	CD8Tnaive	ERK	0.0778904			V43	MP	48hr	CD4Tnaive	0.277551
V09	Ctrl	1hr	CD8Tnaive	pSTAT6	0.100016			V43	MP	2wk	CD4Tnaive	0.184417
V09	Ctrl	1hr	cMCs	CREB	-0.0829159			V44	Ctrl	Pre	CD4Tnaive	0.157359
V09	Ctrl	1hr	cMCs	STAT5	-0.0423985			V44	Ctrl	1hr	CD4Tnaive	0.114865
V09	Ctrl	1hr	cMCs	p38	-0.0406887			V44	Ctrl	6hr	CD4Tnaive	0.0996929
V09	Ctrl	1hr	cMCs	STAT1	-0.0180118			V44	Ctrl	24hr	CD4Tnaive	0.122347
V09	Ctrl	1hr	cMCs	STAT3	0.752548			V44	Ctrl	2wk	CD4Tnaive	0.208828
V09	Ctrl	1hr	cMCs	S6	-0.0417543			V45	Ctrl	Pre	CD4Tnaive	0.0808644
V09	Ctrl	1hr	cMCs	MAPKAPK2	-0.189162			V45	Ctrl	1hr	CD4Tnaive	0.085292
V09	Ctrl	1hr	cMCs	IkB	-0.455455			V45	Ctrl	6hr	CD4Tnaive	0.078074
V09	Ctrl	1hr	cMCs	NFkB	-0.10522			V45	Ctrl	24hr	CD4Tnaive	0.0594397
V09	Ctrl	1hr	cMCs	ERK	-0.0135933			V45	Ctrl	2wk	CD4Tnaive	0.0850169
V09	Ctrl	1hr	cMCs	pSTAT6	0			V46	MP	Pre	CD4Tnaive	0.10395
V09	Ctrl	1hr	gdTCells	CREB	-0.186741			V46	MP	1hr	CD4Tnaive	0.0782055
V09	Ctrl	1hr	gdTCells	STAT5	-0.0396372			V46	MP	6hr	CD4Tnaive	0.0303434
V09	Ctrl	1hr	gdTCells	p38	0			V46	MP	24hr	CD4Tnaive	0.0294634
V09	Ctrl	1hr	gdTCells	STAT1	0			V46	MP	2wk	CD4Tnaive	0.135983
V09	Ctrl	1hr	gdTCells	STAT3	0			V47	MP	Pre	CD4Tnaive	0.112532
V09	Ctrl	1hr	gdTCells	S6	-0.0056149			V47	MP	1hr	CD4Tnaive	0.051285
V09	Ctrl	1hr	gdTCells	MAPKAPK2	-0.269286			V47	MP	6hr	CD4Tnaive	0.0207349
V09	Ctrl	1hr	gdTCells	IkB	-0.471708			V47	MP	24hr	CD4Tnaive	0.0691799
V09	Ctrl	1hr	gdTCells	NFkB	-0.120464			V47	MP	48hr	CD4Tnaive	0.118305
V09	Ctrl	1hr	gdTCells	ERK	0.0774174			V48	MP	Pre	CD4Tnaive	0.156572
V09	Ctrl	1hr	gdTCells	pSTAT6	0.140579			V48	MP	1hr	CD4Tnaive	0.102603
V09	Ctrl	1hr	Gr	CREB	-0.0500481			V48	MP	6hr	CD4Tnaive	0.0670709
V09	Ctrl	1hr	Gr	STAT5	0.0520834			V48	MP	24hr	CD4Tnaive	0.0857319
V09	Ctrl	1hr	Gr	p38	0			V48	MP	2wk	CD4Tnaive	0.16711
V09	Ctrl	1hr	Gr	STAT1	0			V49	MP	Pre	CD4Tnaive	0.0716785
V09	Ctrl	1hr	Gr	STAT3	0.148438			V49	MP	1hr	CD4Tnaive	0.0280802
V09	Ctrl	1hr	Gr	S6	0.0983763			V49	MP	6hr	CD4Tnaive	0.00541272
V09	Ctrl	1hr	Gr	MAPKAPK2	0.014997			V49	MP	24hr	CD4Tnaive	0.0280994
V09	Ctrl	1hr	Gr	IkB	-0.160494			V49	MP	2wk	CD4Tnaive	0.100321
V09	Ctrl	1hr	Gr	NFkB	-0.200737			V50	MP	Pre	CD4Tnaive	0.0861188
V09	Ctrl	1hr	Gr	ERK	-0.0124708			V50	MP	1hr	CD4Tnaive	0.0593799
V09	Ctrl	1hr	Gr	pSTAT6	0			V50	MP	6hr	CD4Tnaive	0.0308494
V09	Ctrl	1hr	intMCs	CREB	-0.124824			V50	MP	24hr	CD4Tnaive	0.0354218
V09	Ctrl	1hr	intMCs	STAT5	-0.32682			V50	MP	2wk	CD4Tnaive	0.108949
V09	Ctrl	1hr	intMCs	p38	-0.129665			V51	Ctrl	Pre	CD4Tnaive	0.0985794
V09	Ctrl	1hr	intMCs	STAT1	-0.0474822			V51	Ctrl	1hr	CD4Tnaive	0.11063
V09	Ctrl	1hr	intMCs	STAT3	0.204116			V51	Ctrl	6hr	CD4Tnaive	0.00660066
V09	Ctrl	1hr	intMCs	S6	-0.0930426			V51	Ctrl	24hr	CD4Tnaive	0.101532
V09	Ctrl	1hr	intMCs	MAPKAPK2	-0.0172874			V51	Ctrl	48hr	CD4Tnaive	0.126043
V09	Ctrl	1hr	intMCs	IkB	-0.447985			V51	Ctrl	2wk	CD4Tnaive	0.131702
V09	Ctrl	1hr	intMCs	NFkB	-0.382962			V52	MP	Pre	CD4Tnaive	0.154661
V09	Ctrl	1hr	intMCs	ERK	-0.144597			V52	MP	1hr	CD4Tnaive	0.0994351
V09	Ctrl	1hr	intMCs	pSTAT6	0			V52	MP	6hr	CD4Tnaive	0.0609365
V09	Ctrl	1hr	mDCs	CREB	-0.0249458			V52	MP	24hr	CD4Tnaive	0.0863083
V09	Ctrl	1hr	mDCs	STAT5	0.0436955			V52	MP	2wk	CD4Tnaive	0.180264
V09	Ctrl	1hr	mDCs	p38	-0.0702283			V53	MP	Pre	CD4Tnaive	0.0790327
V09	Ctrl	1hr	mDCs	STAT1	-0.0195097			V53	MP	1hr	CD4Tnaive	0.0636236
V09	Ctrl	1hr	mDCs	STAT3	0.838226			V53	MP	6hr	CD4Tnaive	0.0355729
V09	Ctrl	1hr	mDCs	S6	-0.0166977			V53	MP	24hr	CD4Tnaive	0.0657202
V09	Ctrl	1hr	mDCs	MAPKAPK2	-0.380883			V53	MP	2wk	CD4Tnaive	0.0861863
V09	Ctrl	1hr	mDCs	IkB	-0.340789			V54	MP	Pre	CD4Tnaive	0.242124
V09	Ctrl	1hr	mDCs	NFkB	-0.253705			V54	MP	1hr	CD4Tnaive	0.165837
V09	Ctrl	1hr	mDCs	ERK	0.0178081			V54	MP	6hr	CD4Tnaive	0.0963297
V09	Ctrl	1hr	mDCs	pSTAT6	0			V54	MP	24hr	CD4Tnaive	0.208507
V09	Ctrl	1hr	MDSC	CREB	-0.112059			V54	MP	48hr	CD4Tnaive	0.212392
V09	Ctrl	1hr	MDSC	STAT5	-0.0479216			V54	MP	2wk	CD4Tnaive	0.19898
V09	Ctrl	1hr	MDSC	p38	-0.0305124			V55	Ctrl	Pre	CD4Tnaive	0.236994
V09	Ctrl	1hr	MDSC	STAT1	-0.0379814			V55	Ctrl	1hr	CD4Tnaive	0.244712
V09	Ctrl	1hr	MDSC	STAT3	0.754666			V55	Ctrl	6hr	CD4Tnaive	0.201003
V09	Ctrl	1hr	MDSC	S6	-0.0409777			V55	Ctrl	24hr	CD4Tnaive	0.219667
V09	Ctrl	1hr	MDSC	MAPKAPK2	-0.212834			V55	Ctrl	48hr	CD4Tnaive	0.226881
V09	Ctrl	1hr	MDSC	IkB	-0.641215			V55	Ctrl	2wk	CD4Tnaive	0.265501
V09	Ctrl	1hr	MDSC	NFkB	-0.178999			V56	Ctrl	Pre	CD4Tnaive	0.0537547
V09	Ctrl	1hr	MDSC	ERK	-0.00501929			V56	Ctrl	1hr	CD4Tnaive	0.0457993
V09	Ctrl	1hr	MDSC	pSTAT6	0			V56	Ctrl	6hr	CD4Tnaive	0.0279563
V09	Ctrl	1hr	ncMCs	CREB	-0.0194476			V56	Ctrl	24hr	CD4Tnaive	0.0386233
V09	Ctrl	1hr	ncMCs	STAT5	-0.0864284			V56	Ctrl	48hr	CD4Tnaive	0.0547049
V09	Ctrl	1hr	ncMCs	p38	-0.14082			V56	Ctrl	2wk	CD4Tnaive	0.0564445
V09	Ctrl	1hr	ncMCs	STAT1	-0.0680524			V57	Ctrl	Pre	CD4Tnaive	0.11006
V09	Ctrl	1hr	ncMCs	STAT3	0			V57	Ctrl	1hr	CD4Tnaive	0.0954104
V09	Ctrl	1hr	ncMCs	S6	-0.0577764			V57	Ctrl	6hr	CD4Tnaive	0.13754
V09	Ctrl	1hr	ncMCs	MAPKAPK2	-0.0601752			V57	Ctrl	24hr	CD4Tnaive	0.108499
V09	Ctrl	1hr	ncMCs	IkB	-0.371358			V57	Ctrl	2wk	CD4Tnaive	0.1402
V09	Ctrl	1hr	ncMCs	NFkB	-0.270339			V59	MP	Pre	CD4Tnaive	0.134166
V09	Ctrl	1hr	ncMCs	ERK	-0.00795075			V59	MP	1hr	CD4Tnaive	0.122236
V09	Ctrl	1hr	ncMCs	pSTAT6	0			V59	MP	6hr	CD4Tnaive	0.0605815
V09	Ctrl	1hr	pDCs	CREB	0.208609			V59	MP	24hr	CD4Tnaive	0.100822
V09	Ctrl	1hr	pDCs	STAT5	0.102428			V59	MP	48hr	CD4Tnaive	0.161145
V09	Ctrl	1hr	pDCs	p38	-0.0889134			V59	MP	2wk	CD4Tnaive	0.115453
V09	Ctrl	1hr	pDCs	STAT1	-0.0303413			V60	MP	Pre	CD4Tnaive	0.0379614
V09	Ctrl	1hr	pDCs	STAT3	0.139939			V60	MP	1hr	CD4Tnaive	0.0212885
V09	Ctrl	1hr	pDCs	S6	-0.0891256			V60	MP	6hr	CD4Tnaive	0.0164496
V09	Ctrl	1hr	pDCs	MAPKAPK2	-0.428995			V60	MP	24hr	CD4Tnaive	0.0189627
V09	Ctrl	1hr	pDCs	IkB	-0.0631966			V60	MP	2wk	CD4Tnaive	0.0576862
V09	Ctrl	1hr	pDCs	NFkB	-0.340632			V61	Ctrl	Pre	CD4Tnaive	0.0748122
V09	Ctrl	1hr	pDCs	ERK	-0.0285145			V61	Ctrl	1hr	CD4Tnaive	0.0971446
V09	Ctrl	1hr	pDCs	pSTAT6	0			V61	Ctrl	6hr	CD4Tnaive	0.0684746
V09	Ctrl	1hr	Tregmem	CREB	0.012088			V61	Ctrl	24hr	CD4Tnaive	0.0625571
V09	Ctrl	1hr	Tregmem	STAT5	-0.0464055			V61	Ctrl	48hr	CD4Tnaive	0.0820073
V09	Ctrl	1hr	Tregmem	p38	0			V61	Ctrl	2wk	CD4Tnaive	0.092392
V09	Ctrl	1hr	Tregmem	STAT1	0			V62	Ctrl	Pre	CD4Tnaive	0.15995
V09	Ctrl	1hr	Tregmem	STAT3	0.100793			V62	Ctrl	1hr	CD4Tnaive	0.142939
V09	Ctrl	1hr	Tregmem	S6	0.0124324			V62	Ctrl	6hr	CD4Tnaive	0.114252
V09	Ctrl	1hr	Tregmem	MAPKAPK2	-0.307692			V62	Ctrl	24hr	CD4Tnaive	0.101287
V09	Ctrl	1hr	Tregmem	IkB	-0.391247			V62	Ctrl	2wk	CD4Tnaive	0.176265
V09	Ctrl	1hr	Tregmem	NFkB	-0.0516371			V63	Ctrl	Pre	CD4Tnaive	0.207335
V09	Ctrl	1hr	Tregmem	ERK	0.107551			V63	Ctrl	1hr	CD4Tnaive	0.221116
V09	Ctrl	1hr	Tregmem	pSTAT6	0.105254			V63	Ctrl	6hr	CD4Tnaive	0.182653
V09	Ctrl	1hr	Tregnaive	CREB	-0.182832			V63	Ctrl	24hr	CD4Tnaive	0.143281
V09	Ctrl	1hr	Tregnaive	STAT5	-0.112022			V63	Ctrl	48hr	CD4Tnaive	0.180986
V09	Ctrl	1hr	Tregnaive	p38	0			V63	Ctrl	2wk	CD4Tnaive	0.201082
V09	Ctrl	1hr	Tregnaive	STAT1	0			V64	MP	Pre	CD4Tnaive	0.14246
V09	Ctrl	1hr	Tregnaive	STAT3	0.171451			V64	MP	1hr	CD4Tnaive	0.139172
V09	Ctrl	1hr	Tregnaive	S6	0.0587342			V64	MP	6hr	CD4Tnaive	0.103511
V09	Ctrl	1hr	Tregnaive	MAPKAPK2	-0.205482			V64	MP	24hr	CD4Tnaive	0.123786
V09	Ctrl	1hr	Tregnaive	IkB	-0.458551			V64	MP	48hr	CD4Tnaive	0.175264
V09	Ctrl	1hr	Tregnaive	NFkB	-0.0294751			V64	MP	2wk	CD4Tnaive	0.148546
V09	Ctrl	1hr	Tregnaive	ERK	0.00461971			V01	Ctrl	Pre	CD56loCD16posNK	0.0106764
V09	Ctrl	1hr	Tregnaive	pSTAT6	-0.16113			V01	Ctrl	1hr	CD56loCD16posNK	0.0150896
V10	MP	1hr	CD27negBnaive	CREB	-0.00907866			V01	Ctrl	6hr	CD56loCD16posNK	0.00704531
V10	MP	1hr	CD27negBnaive	STAT5	0.0293376			V01	Ctrl	24hr	CD56loCD16posNK	0.011682
V10	MP	1hr	CD27negBnaive	p38	0			V01	Ctrl	48hr	CD56loCD16posNK	0.0128846
V10	MP	1hr	CD27negBnaive	STAT1	0			V01	Ctrl	2wk	CD56loCD16posNK	0.00860985
V10	MP	1hr	CD27negBnaive	STAT3	0			V02	MP	Pre	CD56loCD16posNK	0.0281941
V10	MP	1hr	CD27negBnaive	S6	0.000298424			V02	MP	1hr	CD56loCD16posNK	0.0490388
V10	MP	1hr	CD27negBnaive	MAPKAPK2	-0.306064			V02	MP	6hr	CD56loCD16posNK	0.0373612
V10	MP	1hr	CD27negBnaive	IkB	-0.0378933			V02	MP	24hr	CD56loCD16posNK	0.0200263
V10	MP	1hr	CD27negBnaive	NFkB	-0.141961			V02	MP	48hr	CD56loCD16posNK	0.0121045
V10	MP	1hr	CD27negBnaive	ERK	0.0288765			V02	MP	2wk	CD56loCD16posNK	0.0103445
V10	MP	1hr	CD27negBnaive	pSTAT6	0			V03	MP	Pre	CD56loCD16posNK	0.0303387
V10	MP	1hr	CD27posBmem	CREB	0.0710513			V03	MP	1hr	CD56loCD16posNK	0.0614295
V10	MP	1hr	CD27posBmem	STAT5	0.188903			V03	MP	6hr	CD56loCD16posNK	0.0588773
V10	MP	1hr	CD27posBmem	p38	0			V03	MP	24hr	CD56loCD16posNK	0.024684
V10	MP	1hr	CD27posBmem	STAT1	0			V03	MP	48hr	CD56loCD16posNK	0.0196452
V10	MP	1hr	CD27posBmem	STAT3	0.0752498			V03	MP	2wk	CD56loCD16posNK	0.0277114
V10	MP	1hr	CD27posBmem	S6	0.08519			V04	MP	Pre	CD56loCD16posNK	0.0373926
V10	MP	1hr	CD27posBmem	MAPKAPK2	-0.314963			V04	MP	1hr	CD56loCD16posNK	0.0406367
[truncated: 58,062 more rows]

## Sheet: Fig 2c
Figure 2C. Random forest Analysis
ID	time	Arm	Pre	1h	6h	24h	48h	2wk
V01	Pre	Ctrl	0.553	0.756	0.696	0.762	0.726	0.576
V02	Pre	MP	0.688	0.652	0.736	0.44	0.66	0.681
V03	Pre	MP	0.576	0.648	0.242	0.348	0.54	0.57
V04	Pre	MP	0.498	0.442	0.246	0.626	0.6	0.424
V05	Pre	MP	0.554	0.536	0.229	0.396	0.606	0.558
V06	Pre	MP	0.416	0.462	0.29	0.287	0.296	0.406
V07	Pre	MP	0.378	0.6	0.292	0.384	0.41	0.445
V08	Pre	Ctrl	0.498	0.694	0.732	0.671	0.428	0.35
V09	Pre	Ctrl	0.454	0.626	0.75	0.258	0.416	0.502
V10	Pre	MP	0.556	0.538	0.244	0.418	0.33	0.475
V11	Pre	Ctrl	0.544	0.769	0.82	0.718	0.59	0.534
V12	Pre	Ctrl	0.544	0.783	0.804	0.678	0.716	0.538
V13	Pre	Ctrl	0.534	0.672	0.743	0.359	0.452	0.565
V14	Pre	MP	0.577	0.593	0.24	0.473	0.451	0.448
V15	Pre	Ctrl	0.456	0.679	0.864	0.753	0.704	0.484
V16	Pre	Ctrl	0.45	0.614	0.865	0.734	0.529
V18	Pre	Ctrl	0.582	0.784	0.818	0.796	0.683	0.467
V22	Pre	MP	0.444	0.534	0.332	0.436	0.433	0.59
V23	Pre	Ctrl	0.49	0.773	0.731	0.65	0.562	0.322
V24	Pre	MP	0.635	0.54	0.344	0.454	0.53	0.59
V25	Pre	Ctrl	0.364	0.57	0.678	0.412
V26	Pre	Ctrl	0.459	0.684	0.89	0.64	0.548	0.327
V27	Pre	MP	0.434	0.466	0.18	0.574		0.37
V28	Pre	MP	0.472	0.422	0.282	0.353	0.463	0.542
V29	Pre	Ctrl	0.506	0.688	0.773	0.724	0.734	0.564
V30	Pre	MP	0.442	0.483	0.242	0.678	0.638	0.328
V31	Pre	Ctrl	0.436	0.582	0.585	0.648		0.424
V32	Pre	Ctrl	0.531	0.718	0.795	0.696	0.722	0.575
V33	Pre	Ctrl	0.555	0.768	0.83	0.646	0.65	0.598
V34	Pre	MP	0.534	0.733	0.86	0.424	0.711	0.566
V35	Pre	Ctrl	0.537	0.698	0.734	0.752	0.658	0.474
V36	Pre	Ctrl	0.346	0.502	0.816	0.602	0.522	0.48
V37	Pre	MP	0.46	0.768	0.242	0.349	0.69	0.558
V39	Pre	MP	0.551	0.516	0.174	0.482	0.376	0.414
V40	Pre	Ctrl	0.562	0.772	0.882	0.502	0.51	0.46
V41	Pre	Ctrl	0.568	0.592	0.867	0.793	0.566	0.479
V42	Pre	Ctrl	0.438	0.687	0.769	0.747	0.655	0.322
V43	Pre	MP	0.592	0.542	0.24	0.481	0.386	0.612
V44	Pre	Ctrl	0.474	0.651	0.825	0.733		0.448
V45	Pre	Ctrl	0.55	0.708	0.644	0.4		0.528
V46	Pre	MP	0.435	0.472	0.232	0.652		0.39
V47	Pre	MP	0.516	0.52	0.589	0.632	0.538
V48	Pre	MP	0.352	0.552	0.468	0.286		0.375
V49	Pre	MP	0.409	0.476	0.336	0.314		0.335
V50	Pre	MP	0.418	0.451	0.253	0.444		0.509
V51	Pre	Ctrl	0.516	0.694	0.124	0.644	0.66	0.498
V52	Pre	MP	0.6	0.536	0.246	0.379		0.595
V53	Pre	MP	0.51	0.488	0.174	0.369		0.494
V54	Pre	MP	0.473	0.466	0.304	0.457	0.347	0.632
V55	Pre	Ctrl	0.512	0.7	0.864	0.635	0.663	0.556
V56	Pre	Ctrl	0.59	0.753	0.804	0.751	0.614	0.536
V57	Pre	Ctrl	0.54	0.719	0.709	0.708		0.473
V59	Pre	MP	0.485	0.554	0.248	0.356	0.256	0.422
V60	Pre	MP	0.383	0.464	0.192	0.342		0.424
V61	Pre	Ctrl	0.549	0.804	0.811	0.736	0.73	0.605
V62	Pre	Ctrl	0.478	0.666	0.408	0.688		0.553
V63	Pre	Ctrl	0.466	0.614	0.7	0.364	0.474	0.462
V64	Pre	MP	0.588	0.482	0.234	0.482	0.404	0.583

## Sheet: Fig 3
Figure 3. Frequency alteration of innate and adaptive immune cell frequencies by MP
ID	Arm	Timepoint	CD4Tmem	CD4Tnaive	Neutrophils	cMCs
V02	MP	1hr	0.32305	0.0643746	0.915494	0.10999
V03	MP	1hr	0.206788	0.0828479	0.919331	0.14058
V04	MP	1hr	0.127629	0.125236	0.868884	0.10658
V05	MP	1hr	0.132338	0.0530366	0.923276	0.136623
V06	MP	1hr	0.241561	0.0120953	0.922596	0.117765
V07	MP	1hr	0.13094	0.0364056	0.878801	0.126086
V10	MP	1hr	0.122927	0.0601747	0.903251	0.126736
V14	MP	1hr	0.186567	0.085402	0.91286	0.0957708
V22	MP	1hr	0.151811	0.0689021	0.832576	0.124335
V24	MP	1hr	0.161615	0.0562988	0.90421	0.0800379
V27	MP	1hr	0.165938	0.127206	0.877599	0.0742486
V28	MP	1hr	0.0292029	0.149014	0.941272	0.080644
V30	MP	1hr	0.203949	0.021554	0.829024	0.161915
V34	MP	1hr	0.165256	0.154687	0.692223	0.209746
V37	MP	1hr	0.241296	0.0516199	0.931813	0.248076
V39	MP	1hr	0.222099	0.0155402	0.907427	0.275795
V43	MP	1hr	0.209568	0.153378	0.912084	0.0713044
V46	MP	1hr	0.220317	0.0782055	0.796443	0.203623
V47	MP	1hr	0.200156	0.051285	0.932647	0.16655
V48	MP	1hr	0.140811	0.102603	0.912364	0.153503
V49	MP	1hr	0.307207	0.0280802	0.938136	0.187629
V50	MP	1hr	0.125785	0.0593799	0.904102	0.115149
V52	MP	1hr	0.139404	0.0994351	0.912256	0.157117
V53	MP	1hr	0.168722	0.0636236	0.890905	0.114346
V54	MP	1hr	0.175477	0.165837	0.927393	0.116777
V59	MP	1hr	0.21949	0.122236	0.885502	0.108455
V60	MP	1hr	0.134226	0.0212885	0.870638	0.166319
V64	MP	1hr	0.193744	0.139172	0.840363	0.0620622
V01	Ctrl	1hr	0.187885	0.132248	0.741203	0.219985
V08	Ctrl	1hr	0.262517	0.0324446	0.707485	0.267144
V09	Ctrl	1hr	0.265807	0.127394	0.740203	0.250494
V11	Ctrl	1hr	0.251411	0.167776	0.810528	0.278563
V12	Ctrl	1hr	0.301448	0.0709016	0.787745	0.136772
V13	Ctrl	1hr	0.242897	0.0509541	0.815335	0.287392
V15	Ctrl	1hr	0.243748	0.0826887	0.724152	0.139731
V16	Ctrl	1hr	0.281521	0.0920573	0.727932	0.192324
V18	Ctrl	1hr	0.2554	0.0450051	0.78675	0.349442
V23	Ctrl	1hr	0.227576	0.0208646	0.778631	0.278399
V25	Ctrl	1hr	0.23646	0.127559	0.689516	0.166625
V26	Ctrl	1hr	0.278524	0.16772	0.723067	0.177416
V29	Ctrl	1hr	0.259829	0.0926242	0.779763	0.396422
V31	Ctrl	1hr	0.238471	0.0999267	0.804094	0.26478
V32	Ctrl	1hr	0.212172	0.0563908	0.717412	0.301469
V33	Ctrl	1hr	0.216787	0.0576853	0.821027	0.275804
V35	Ctrl	1hr	0.402686	0.187923	0.760558	0.133204
V36	Ctrl	1hr	0.351583	0.121006	0.707939	0.123049
V40	Ctrl	1hr	0.302876	0.0564756	0.816737	0.255791
V41	Ctrl	1hr	0.0934583	0.135763	0.671308	0.225908
V42	Ctrl	1hr	0.248324	0.126728	0.772361	0.2751
V44	Ctrl	1hr	0.261578	0.114865	0.698025	0.285079
V45	Ctrl	1hr	0.411323	0.085292	0.671346	0.183369
V51	Ctrl	1hr	0.22633	0.11063	0.84963	0.254441
V55	Ctrl	1hr	0.255155	0.244712	0.654658	0.176975
V56	Ctrl	1hr	0.271184	0.0457993	0.764429	0.289802
V57	Ctrl	1hr	0.218572	0.0954104	0.794402	0.266127
V61	Ctrl	1hr	0.316754	0.0971446	0.747383	0.251825
V62	Ctrl	1hr	0.287067	0.142939	0.738913	0.288948
V63	Ctrl	1hr	0.312949	0.221116	0.71391	0.144513
V02	MP	6hr	0.150094	0.0252374	0.922227	0.346086
V03	MP	6hr	0.174247	0.0573417	0.933739	0.177253
V04	MP	6hr	0.0856115	0.0732515	0.901077	0.263709
V05	MP	6hr	0.0886945	0.0433636	0.920521	0.40442
V06	MP	6hr	0.172207	0.0104919	0.935769	0.219448
V07	MP	6hr	0.0839207	0.0226075	0.913538	0.310504
V10	MP	6hr	0.0897909	0.0229461	0.929789	0.249172
V14	MP	6hr	0.109154	0.0354802	0.92993	0.303617
V22	MP	6hr	0.100038	0.0436372	0.91751	0.297423
V24	MP	6hr	0.124137	0.0368224	0.898928	0.218388
V27	MP	6hr	0.136293	0.0870454	0.918597	0.149175
V28	MP	6hr	0.014888	0.0664236	0.91206	0.449565
V30	MP	6hr	0.148299	0.019985	0.873668	0.225538
V34	MP	6hr	0.134878	0.123449	0.755143	0.318667
V37	MP	6hr	0.103915	0.0208955	0.815543	0.581095
V39	MP	6hr	0.111556	0.00751913	0.908491	0.549837
V43	MP	6hr	0.171851	0.125017	0.90787	0.200747
V46	MP	6hr	0.0942244	0.0303434	0.842104	0.486162
V47	MP	6hr	0.0776454	0.0207349	0.900149	0.573706
V48	MP	6hr	0.110338	0.0670709	0.925418	0.357013
V49	MP	6hr	0.0338295	0.00541272	0.933601	0.182679
V50	MP	6hr	0.0779748	0.0308494	0.953173	0.361428
V52	MP	6hr	0.113107	0.0609365	0.936951	0.282606
V53	MP	6hr	0.144736	0.0355729	0.932101	0.228968
V54	MP	6hr	0.108716	0.0963297	0.921786	0.453948
V59	MP	6hr	0.178812	0.0605815	0.94175	0.163439
V60	MP	6hr	0.0915582	0.0164496	0.866422	0.265066
V64	MP	6hr	0.137751	0.103511	0.890275	0.139555
V01	Ctrl	6hr	0.144788	0.0741876	0.823021	0.455679
V08	Ctrl	6hr	0.173089	0.0225157	0.766304	0.364724
V09	Ctrl	6hr	0.242059	0.143678	0.752773	0.298335
V11	Ctrl	6hr	0.169782	0.133155	0.811473	0.421643
V12	Ctrl	6hr	0.166418	0.0529934	0.828147	0.204212
V13	Ctrl	6hr	0.2838	0.0549886	0.809001	0.272463
V15	Ctrl	6hr	0.148648	0.048091	0.808695	0.344433
V16	Ctrl	6hr	0.193949	0.0740473	0.714909	0.293239
V18	Ctrl	6hr	0.234137	0.0484749	0.801693	0.350299
V23	Ctrl	6hr	0.184266	0.0191197	0.746639	0.343318
V25	Ctrl	6hr	0.195475	0.150109	0.668803	0.184153
V26	Ctrl	6hr	0.210277	0.145807	0.725975	0.267945
V29	Ctrl	6hr	0.143505	0.0702295	0.81653	0.544892
V31	Ctrl	6hr	0.204416	0.101856	0.768946	0.3836
V32	Ctrl	6hr	0.111042	0.0339895	0.749824	0.485862
V33	Ctrl	6hr	0.20062	0.0528258	0.773417	0.376324
V35	Ctrl	6hr	0.29704	0.150217	0.799932	0.28328
V36	Ctrl	6hr	0.253697	0.105568	0.815462	0.308819
V40	Ctrl	6hr	0.289636	0.0668878	0.758643	0.267536
V41	Ctrl	6hr	0.132239	0.188	0.704458	0.229144
V42	Ctrl	6hr	0.202539	0.131359	0.722138	0.352257
V44	Ctrl	6hr	0.208711	0.0996929	0.805007	0.393143
V45	Ctrl	6hr	0.379445	0.078074	0.548614	0.22458
V51	Ctrl	6hr	0.039604	0.00660066	0.88164	0.133113
V55	Ctrl	6hr	0.197723	0.201003	0.68464	0.281614
V56	Ctrl	6hr	0.179895	0.0279563	0.736369	0.418382
V57	Ctrl	6hr	0.237478	0.13754	0.738224	0.247839
V61	Ctrl	6hr	0.193645	0.0684746	0.759937	0.343802
V62	Ctrl	6hr	0.191175	0.114252	0.779685	0.394467
V63	Ctrl	6hr	0.253475	0.182653	0.787032	0.281621
V02	MP	24hr	0.178247	0.029917	0.771706	0.349665
V03	MP	24hr	0.229844	0.0961733	0.815334	0.247583
V04	MP	24hr	0.120728	0.0830325	0.736208	0.360581
V05	MP	24hr	0.145798	0.0942641	0.707229	0.351984
V06	MP	24hr	0.203979	0.0105544	0.741828	0.39086
V07	MP	24hr	0.142152	0.0338592	0.780652	0.37562
V10	MP	24hr	0.176464	0.111996	0.649362	0.233185
V14	MP	24hr	0.155435	0.0549258	0.800943	0.442769
V22	MP	24hr	0.157909	0.0773099	0.837547	0.303178
V24	MP	24hr	0.123922	0.116933	0.725803	0.330888
V27	MP	24hr	0.136355	0.0878435	0.748959	0.325837
V28	MP	24hr	0.0246324	0.175721	0.758296	0.368635
V30	MP	24hr	0.15058	0.0220658	0.671251	0.359583
V34	MP	24hr	0.118248	0.106741	0.730117	0.35336
V37	MP	24hr	0.217636	0.0606266	0.664221	0.432258
V39	MP	24hr	0.217718	0.0165235	0.714849	0.481503
V43	MP	24hr	0.215005	0.132268	0.754961	0.269115
V46	MP	24hr	0.093486	0.0294634	0.589486	0.642911
V47	MP	24hr	0.245483	0.0691799	0.710365	0.278689
V48	MP	24hr	0.125437	0.0857319	0.762752	0.434008
V49	MP	24hr	0.159623	0.0280994	0.773346	0.406337
V50	MP	24hr	0.120276	0.0354218	0.691179	0.311593
V52	MP	24hr	0.154119	0.0863083	0.755255	0.372707
V53	MP	24hr	0.200143	0.0657202	0.680339	0.269865
V54	MP	24hr	0.210484	0.208507	0.643896	0.214661
V59	MP	24hr	0.21161	0.100822	0.726862	0.258237
V60	MP	24hr	0.0977931	0.0189627	0.706761	0.330904
V64	MP	24hr	0.208778	0.123786	0.667536	0.243642
V01	Ctrl	24hr	0.138737	0.0869359	0.67019	0.375248
V08	Ctrl	24hr	0.153174	0.0183545	0.816482	0.476126
V09	Ctrl	24hr	0.167002	0.0617668	0.748643	0.378074
V11	Ctrl	24hr	0.147933	0.0933064	0.767454	0.452446
V12	Ctrl	24hr	0.128953	0.0412087	0.794937	0.32459
V13	Ctrl	24hr	0.240699	0.0506935	0.726509	0.31992
V15	Ctrl	24hr	0.163819	0.0411165	0.678732	0.306581
V16	Ctrl	24hr	0.241808	0.0802384	0.543387	0.213219
V18	Ctrl	24hr	0.177236	0.0373295	0.727844	0.427658
V23	Ctrl	24hr	0.135013	0.0123285	0.71222	0.380693
V25	Ctrl	24hr	0.163109	0.068827	0.689827	0.242655
V26	Ctrl	24hr	0.224498	0.126844	0.681774	0.251239
V29	Ctrl	24hr	0.159317	0.06765	0.74076	0.492644
V31	Ctrl	24hr	0.122997	0.0491077	0.77651	0.536945
V32	Ctrl	24hr	0.149096	0.0418615	0.63143	0.415752
V33	Ctrl	24hr	0.183046	0.0573489	0.667423	0.362811
V35	Ctrl	24hr	0.284621	0.185376	0.711278	0.27608
V36	Ctrl	24hr	0.332836	0.126398	0.687681	0.215047
V40	Ctrl	24hr	0.284515	0.0681288	0.711507	0.31656
V41	Ctrl	24hr	0.119195	0.205261	0.517881	0.237954
V42	Ctrl	24hr	0.141603	0.0801937	0.749859	0.394608
V44	Ctrl	24hr	0.208511	0.122347	0.603735	0.283707
V45	Ctrl	24hr	0.343791	0.0594397	0.668266	0.230964
V51	Ctrl	24hr	0.189474	0.101532	0.738197	0.244148
V55	Ctrl	24hr	0.218034	0.219667	0.62468	0.214564
V56	Ctrl	24hr	0.204693	0.0386233	0.701304	0.373367
V57	Ctrl	24hr	0.205566	0.108499	0.666847	0.307527
V61	Ctrl	24hr	0.205705	0.0625571	0.716086	0.357204
V62	Ctrl	24hr	0.187508	0.101287	0.727464	0.423142
V63	Ctrl	24hr	0.206683	0.143281	0.761124	0.255239
V01	Ctrl	48hr	0.15655	0.142443	0.614498	0.321041
V08	Ctrl	48hr	0.200478	0.024872	0.7521	0.358012
V09	Ctrl	48hr	0.216964	0.0925183	0.618391	0.285231
V11	Ctrl	48hr	0.164437	0.122314	0.713583	0.429609
V12	Ctrl	48hr	0.10139	0.0284887	0.791112	0.386656
V13	Ctrl	48hr	0.269366	0.0561417	0.604321	0.329148
V15	Ctrl	48hr	0.160531	0.0717012	0.679966	0.270468
V16	Ctrl	48hr	0.196659	0.0790591	0.757216	0.316803
V18	Ctrl	48hr	0.135299	0.0306163	0.78672	0.491628
V23	Ctrl	48hr	0.144103	0.0165193	0.705717	0.399371
V26	Ctrl	48hr	0.23481	0.169758	0.689274	0.222178
V29	Ctrl	48hr	0.179759	0.0852802	0.676222	0.450402
V32	Ctrl	48hr	0.139603	0.0444573	0.69372	0.442797
V33	Ctrl	48hr	0.199129	0.0800022	0.614085	0.293737
V35	Ctrl	48hr	0.287922	0.175293	0.820165	0.293073
V36	Ctrl	48hr	0.311222	0.1511	0.708672	0.180904
V40	Ctrl	48hr	0.315285	0.0771639	0.707039	0.238377
V41	Ctrl	48hr	0.0908515	0.160775	0.671806	0.32376
V42	Ctrl	48hr	0.155943	0.139007	0.631294	0.32126
V51	Ctrl	48hr	0.175738	0.126043	0.778828	0.273124
V55	Ctrl	48hr	0.18333	0.226881	0.679013	0.234532
V56	Ctrl	48hr	0.238149	0.0547049	0.695055	0.320794
V61	Ctrl	48hr	0.188028	0.0820073	0.764508	0.320715
V63	Ctrl	48hr	0.237326	0.180986	0.627498	0.243285
V02	MP	48hr	0.31619	0.0798786	0.782225	0.185562
V03	MP	48hr	0.235529	0.141179	0.822958	0.241491
V04	MP	48hr	0.119536	0.114663	0.683825	0.26949
V05	MP	48hr	0.168355	0.142221	0.638318	0.277617
V06	MP	48hr	0.266035	0.0208871	0.711127	0.292921
V07	MP	48hr	0.277582	0.0874599	0.663527	0.219286
V10	MP	48hr	0.205224	0.146427	0.525479	0.149072
V14	MP	48hr	0.255714	0.146097	0.690263	0.249667
V22	MP	48hr	0.229619	0.120123	0.799862	0.195404
V24	MP	48hr	0.244206	0.122723	0.695661	0.206507
V28	MP	48hr	0.0296238	0.333092	0.637792	0.246606
V30	MP	48hr	0.20539	0.0518415	0.532494	0.239822
V34	MP	48hr	0.105952	0.0989656	0.722991	0.402305
V37	MP	48hr	0.264367	0.095366	0.573641	0.342132
V39	MP	48hr	0.272202	0.0438219	0.721806	0.392909
V43	MP	48hr	0.321691	0.277551	0.574116	0.109804
V47	MP	48hr	0.274254	0.118305	0.63824	0.185909
V54	MP	48hr	0.186743	0.212392	0.702492	0.213182
V59	MP	48hr	0.264996	0.161145	0.588851	0.145598
V64	MP	48hr	0.250413	0.175264	0.530635	0.114093
V02	MP	2wk	0.362602	0.0593022	0.732773	0.172416
V03	MP	2wk	0.262874	0.125555	0.754581	0.179527
V04	MP	2wk	0.14719	0.140099	0.698127	0.255896
V05	MP	2wk	0.187633	0.149958	0.72364	0.204736
V06	MP	2wk	0.276284	0.0241874	0.73279	0.258478
V07	MP	2wk	0.189533	0.0656047	0.644021	0.229877
V10	MP	2wk	0.160985	0.10948	0.622415	0.181736
V14	MP	2wk	0.212162	0.132991	0.769549	0.257972
V22	MP	2wk	0.144707	0.0851353	0.728805	0.31011
V24	MP	2wk	0.19187	0.1154	0.772191	0.19641
V27	MP	2wk	0.199013	0.211683	0.554942	0.105413
V28	MP	2wk	0.0251047	0.261427	0.585715	0.174983
V30	MP	2wk	0.25204	0.0649467	0.54541	0.135493
V34	MP	2wk	0.151565	0.151186	0.60562	0.195239
V37	MP	2wk	0.274257	0.112658	0.717324	0.263881
V39	MP	2wk	0.31215	0.0502965	0.70011	0.238053
V43	MP	2wk	0.245514	0.184417	0.70795	0.17972
V46	MP	2wk	0.247777	0.135983	0.511427	0.262991
V48	MP	2wk	0.159726	0.16711	0.632818	0.197179
V49	MP	2wk	0.28838	0.100321	0.678795	0.147305
V50	MP	2wk	0.214157	0.108949	0.72721	0.182356
V52	MP	2wk	0.197926	0.180264	0.685465	0.21712
V53	MP	2wk	0.193501	0.0861863	0.652803	0.175967
V54	MP	2wk	0.171798	0.19898	0.675059	0.180083
V59	MP	2wk	0.228262	0.115453	0.617365	0.123774
V60	MP	2wk	0.183447	0.0576862	0.65878	0.157071
V64	MP	2wk	0.206774	0.148546	0.577733	0.112945
V01	Ctrl	2wk	0.193647	0.171059	0.689091	0.22063
V08	Ctrl	2wk	0.243312	0.0371599	0.682494	0.238617
V09	Ctrl	2wk	0.216617	0.110268	0.677062	0.246813
V11	Ctrl	2wk	0.23362	0.168691	0.670473	0.229783
V12	Ctrl	2wk	0.208311	0.0605652	0.725507	0.220502
V13	Ctrl	2wk	0.258522	0.056437	0.662387	0.269492
V15	Ctrl	2wk	0.185871	0.0743171	0.633302	0.137921
V18	Ctrl	2wk	0.200517	0.0426862	0.726933	0.268179
V23	Ctrl	2wk	0.210939	0.0235917	0.622419	0.238371
V26	Ctrl	2wk	0.24652	0.196956	0.682167	0.140878
V29	Ctrl	2wk	0.218719	0.123429	0.503196	0.267426
V31	Ctrl	2wk	0.209535	0.130384	0.742244	0.251604
V32	Ctrl	2wk	0.166774	0.0537472	0.594854	0.334236
V33	Ctrl	2wk	0.20946	0.0931618	0.609673	0.216569
V35	Ctrl	2wk	0.343686	0.193256	0.73974	0.20257
V36	Ctrl	2wk	0.32784	0.155182	0.742763	0.136032
V40	Ctrl	2wk	0.333129	0.0990217	0.577586	0.184585
V41	Ctrl	2wk	0.106159	0.143795	0.563447	0.170966
V42	Ctrl	2wk	0.188174	0.147712	0.671782	0.200848
V44	Ctrl	2wk	0.269077	0.208828	0.572507	0.171437
V45	Ctrl	2wk	0.405175	0.0850169	0.582871	0.167293
V51	Ctrl	2wk	0.183313	0.131702	0.648351	0.159056
V55	Ctrl	2wk	0.22241	0.265501	0.540265	0.148171
V56	Ctrl	2wk	0.261056	0.0564445	0.626158	0.190049
V57	Ctrl	2wk	0.246237	0.1402	0.601373	0.140058
V61	Ctrl	2wk	0.263041	0.092392	0.660487	0.157228
V62	Ctrl	2wk	0.257191	0.176265	0.725549	0.241285
V63	Ctrl	2wk	0.256631	0.201082	0.545848	0.156507

## Sheet: Fig 4
Figure 4. Alteration of intracellular pSTAT3 responses by MP (asinh ratio)
ID	Arm	Timepoint	CD4Tmem	CD4Tnaive	Neutrophils	cMCs
V01	Ctrl	1hr	0.669594	0.766062	1.31139	0.221283
V02	MP	1hr	0.955431	1.01416	1.69892	0.41907
V03	MP	1hr	0.630437	1.00818	1.15882	0.527724
V04	MP	1hr	0.516107	0.691973	1.12641	0.186989
V05	MP	1hr	0.887356	0.923289	1.65416	0.251485
V06	MP	1hr	0.538561	0.722318	1.01075	0.244775
V07	MP	1hr	0.609005	0.778735	1.54237	0.639926
V08	Ctrl	1hr	1.19681	1.92029	1.85267	1.1145
V09	Ctrl	1hr	0.225	0.340264	0.752548	0.148438
V10	MP	1hr	0.978624	1.4329	1.89537	0.658578
V11	Ctrl	1hr	0.773506	0.832829	1.47986	0.208683
V12	Ctrl	1hr	1.2617	1.34367	1.89875	0.584787
V13	Ctrl	1hr	0.116952	0.317878	0.630866	0.0281947
V14	MP	1hr	0.694791	0.819849	1.25623	0.276226
V15	Ctrl	1hr	1.49814	1.68345	2.0774	0.934541
V16	Ctrl	1hr	0.833317	1.05998	1.73797	0.482189
V18	Ctrl	1hr	1.12345	1.42852	1.72211	0.693051
V22	MP	1hr	0.578371	0.559497	1.37506	0.459379
V23	Ctrl	1hr	1.27994	1.80062	1.44483	0.93205
V24	MP	1hr	0.724089	1.06813	1.63137	0.712277
V25	Ctrl	1hr	0.647437	0.864481	1.61785	0.428411
V26	Ctrl	1hr	1.31066	1.55243	1.7846	0.90388
V27	MP	1hr	0.542324	0.745826	1.2768	0.298702
V28	MP	1hr	1.15148	1.13267	1.89935	0.945798
V29	Ctrl	1hr	0.981987	1.1808	1.6889	0.544238
V30	MP	1hr	0.247134	0.452938	1.06209	0.312786
V31	Ctrl	1hr	0.557474	0.612327	1.63634	0.368586
V32	Ctrl	1hr	0.732162	0.994265	1.25574	-0.0768618
V33	Ctrl	1hr	0.971407	1.11092	1.56541	0.469514
V34	MP	1hr	0.34965	0.393525	1.01119	0.356476
V35	Ctrl	1hr	1.58142	1.64239	1.61404	0.625596
V36	Ctrl	1hr	0.752485	0.718526	1.5928	0.184585
V37	MP	1hr	0.829113	1.38268	2.22551	0.764281
V39	MP	1hr	0.476733	1.0835	1.81306	1.16178
V40	Ctrl	1hr	1.18413	1.34652	1.62051	0.661213
V41	Ctrl	1hr	0.579938	0.802397	1.0414	0.208788
V42	Ctrl	1hr	0.907944	1.01472	1.78197	0.558978
V43	MP	1hr	0.480164	0.412157	1.00145	0.10751
V44	Ctrl	1hr	1.58143	1.75654	1.89715	0.645222
V45	Ctrl	1hr	0.605019	0.544461	1.14562	0.452729
V46	MP	1hr	1.18997	1.31415	1.93466	0.455416
V47	MP	1hr	1.29401	1.60244	2.06969	0.991788
V48	MP	1hr	0.649498	1.20485	1.85365	0.505454
V49	MP	1hr	0.583975	0.515291	1.27401	0.458418
V50	MP	1hr	0	0	0.29254	0.00296364
V51	Ctrl	1hr	0.851666	1.04909	1.42789	0.335812
V52	MP	1hr	0.388447	0.430213	0.524299	-0.150334
V53	MP	1hr	0.27305	0.306167	0.734428	0.204862
V54	MP	1hr	1.30326	1.04525	2.05765	1.63315
V55	Ctrl	1hr	0.697321	0.854751	1.76676	0.44823
V56	Ctrl	1hr	1.61051	1.8567	1.73022	0.791882
V57	Ctrl	1hr	0.521843	0.672872	1.18738	0.309884
V59	MP	1hr	0.5457	0.680082	1.00107	0.241147
V60	MP	1hr	1.31266	1.63531	1.84443	1.43011
V61	Ctrl	1hr	1.44132	1.69694	1.66063	1.1731
V62	Ctrl	1hr	0.604031	0.821087	1.60996	0.502054
V63	Ctrl	1hr	0.377701	0.476932	0.999775	0.00595343
V64	MP	1hr	0.0346621	0.106649	0.315556	-0.00585205
V01	Ctrl	24hr	1.61297	2.12607	1.35548	0.659237
V02	MP	24hr	0.93801	1.33324	1.24612	0.441002
V03	MP	24hr	0.702972	1.31942	0.783807	0.739895
V04	MP	24hr	1.22089	1.87082	1.18292	0.93257
V05	MP	24hr	0.964899	1.43783	0.894643	0.753567
V06	MP	24hr	0.533742	0.888446	0.811756	0.658171
V07	MP	24hr	0.600559	1.03963	0.974856	0.860255
V08	Ctrl	24hr	1.4352	2.60509	1.8642	1.37526
V09	Ctrl	24hr	0.275327	0.746459	0.594954	0.11461
V10	MP	24hr	0.865443	1.55267	1.1259	0.489974
V11	Ctrl	24hr	1.31096	1.78103	1.26993	0.434098
V12	Ctrl	24hr	1.51419	2.03798	1.43416	0.309127
V13	Ctrl	24hr	0.0425039	0.338792	0.210952	0
V14	MP	24hr	1.07493	1.50415	0.969682	0.952973
V15	Ctrl	24hr	1.59486	2.16487	1.2691	0.373585
V16	Ctrl	24hr	1.48764	2.10811	1.49117	0.528631
V18	Ctrl	24hr	1.48058	2.14885	1.2396	0.430181
V22	MP	24hr	1.11623	1.40628	1.01227	0.862128
V23	Ctrl	24hr	1.19303	2.00032	0.693996	0.240028
V24	MP	24hr	1.14618	1.67129	1.2954	0.671012
V25	Ctrl	24hr	1.09159	1.79017	0.935616	0.538297
V26	Ctrl	24hr	1.32372	2.01558	1.2441	0.529021
V27	MP	24hr	1.135	1.77129	1.23025	0.927068
V28	MP	24hr	1.00732	1.23429	1.0457	0.528752
V29	Ctrl	24hr	1.47922	2.03869	1.39833	0.814305
V30	MP	24hr	1.59974	2.27047	1.38096	1.0375
V31	Ctrl	24hr	1.5956	2.17733	1.48485	0.80365
V32	Ctrl	24hr	1.49601	2.09754	1.33359	0.584164
V33	Ctrl	24hr	1.28927	1.75701	1.15553	0.703297
V34	MP	24hr	1.09135	1.64956	1.21131	0.396797
V35	Ctrl	24hr	1.73734	2.14517	1.64707	0.739939
V36	Ctrl	24hr	1.57638	1.87051	1.37245	0.828355
V37	MP	24hr	0.790895	1.50383	1.07121	0.867827
V39	MP	24hr	0.941829	1.97911	1.48578	0.982566
V40	Ctrl	24hr	1.054	1.62719	1.04593	0.355594
V41	Ctrl	24hr	1.2818	1.94901	1.11071	0.410127
V42	Ctrl	24hr	1.64103	2.23806	1.42052	0.78008
V43	MP	24hr	0.315063	0.348231	0.562816	0.251862
V44	Ctrl	24hr	1.82981	2.28493	1.39009	0.476917
V45	Ctrl	24hr	1.16643	1.44092	0.838714	0.528478
V46	MP	24hr	2.21685	2.60347	1.73666	0.721702
V47	MP	24hr	1.31868	1.95578	1.55404	0.959282
V48	MP	24hr	0.403228	1.11626	0.949364	0.908949
V49	MP	24hr	0.592424	0.738379	0.630859	0.834475
V50	MP	24hr	0.283527	0.611069	0.802342	0.249058
V51	Ctrl	24hr	1.47297	1.9773	1.3288	0.165137
V52	MP	24hr	0.647352	0.966205	0.628163	0.373451
V53	MP	24hr	0.718652	1.16009	1.05787	0.844247
V54	MP	24hr	1.152	1.57308	1.15781	1.12097
V55	Ctrl	24hr	1.23105	1.94868	1.33026	0.491278
V56	Ctrl	24hr	1.47869	1.95898	1.23818	0.331751
V57	Ctrl	24hr	1.28817	1.87306	1.28391	0.272085
V59	MP	24hr	0.564144	1.00653	1.11436	1.19994
V60	MP	24hr	1.05263	1.52105	1.48818	1.41886
V61	Ctrl	24hr	1.44677	1.92802	1.27916	0.37733
V62	Ctrl	24hr	1.02843	1.73615	0.937044	0.638909
V63	Ctrl	24hr	1.05159	1.67139	1.35671	0.136284
V64	MP	24hr	0.265083	0.477584	0.350514	0.153458
V01	Ctrl	2wk	0.0118781	-0.0418618	-0.00052077	-0.187089
V02	MP	2wk	0.0397077	0.102494	0.100081	-0.156152
V03	MP	2wk	0.145439	0.303929	0.141071	-0.103748
V04	MP	2wk	0.0429739	0.0824208	0.0531453	-0.0903947
V05	MP	2wk	0.0166991	0.050095	0.0188886	-0.0114919
V06	MP	2wk	0.281538	0.508632	0.310387	-0.250937
V07	MP	2wk	0.0627634	0.0679689	0.142235	0.035806
V08	Ctrl	2wk	0.080544	0.233465	0.23108	-0.0986756
V09	Ctrl	2wk	0	0	0.0671598	-0.0179464
V10	MP	2wk	0.038674	0.0436849	0.0931291	-0.139774
V11	Ctrl	2wk	0.01599	0.0326797	0.0430113	-0.142419
V12	Ctrl	2wk	0.145242	0.218753	0.147415	-0.181691
V13	Ctrl	2wk	0	0	0.0300856	0
V14	MP	2wk	0.0784943	0.101069	0.101629	-0.113984
V15	Ctrl	2wk	0.115276	0.227019	0.226869	-0.16274
V18	Ctrl	2wk	0.0580105	0.140448	0.0752281	-0.131994
V22	MP	2wk	0.0929659	0.126068	0.222222	-0.134098
V23	Ctrl	2wk	0.0381349	0.0880757	0.0149169	-0.31358
V24	MP	2wk	0.0691384	0.129089	0.137676	-0.0429498
V26	Ctrl	2wk	0.0467743	0.101813	0.104457	-0.254392
V27	MP	2wk	0.0907521	0.165137	0.109168	-0.130062
V28	MP	2wk	0.0624036	0.0795967	0.0503398	-0.0617553
V29	Ctrl	2wk	0.133746	0.220913	0.142609	0.00703596
V30	MP	2wk	-0.0152114	-0.0196569	-0.0828358	-0.350359
V31	Ctrl	2wk	0.212601	0.272728	0.365603	0.0546791
V32	Ctrl	2wk	0.103311	0.186271	0.125778	-0.411341
V33	Ctrl	2wk	0.118668	0.163189	0.187017	-0.14049
V34	MP	2wk	0.0395983	0.033426	0.0752194	-0.109027
V35	Ctrl	2wk	0.0805581	0.169745	0.194006	-0.149787
V36	Ctrl	2wk	0.131101	0.174696	0.208157	0.312799
V37	MP	2wk	0.107132	0.231669	0.105413	-0.198661
V39	MP	2wk	0.021752	0.108453	0.0315254	-0.260813
V40	Ctrl	2wk	0.112322	0.204029	0.0838109	-0.0323949
V41	Ctrl	2wk	0.167402	0.429379	0.207467	-0.3736
V42	Ctrl	2wk	0.050782	0.073759	0.106162	-0.0140325
V43	MP	2wk	0.0866927	0.0928291	0.286153	0.0465431
V44	Ctrl	2wk	0.193142	0.294449	0.284255	0.205591
V45	Ctrl	2wk	-0.00479134	0.0136289	0.0279241	-0.0453803
V46	MP	2wk	0.0617181	0.0646634	0.0353403	-0.281204
V48	MP	2wk	0.0283439	0.0531937	0.0838243	-0.147714
V49	MP	2wk	0.0234992	0.0216527	-0.0081361	-0.106801
V50	MP	2wk	0	0	0.056964	0
V51	Ctrl	2wk	0.113508	0.136315	0.150894	-0.242299
V52	MP	2wk	-0.0694471	-0.0836786	-0.22892	-0.356075
V53	MP	2wk	0.021726	0.0977621	0.176837	-0.0278584
V54	MP	2wk	0.167747	0.14543	0.451859	0.119777
V55	Ctrl	2wk	0.144264	0.238951	0.348121	-0.353074
V56	Ctrl	2wk	0.0648393	0.0945894	0.173314	-0.117065
V57	Ctrl	2wk	0.02176	0.0563377	0.0338098	-0.20247
V59	MP	2wk	0.0464311	0.0761955	0.125952	0.0834974
V60	MP	2wk	0.181412	0.322454	0.252223	-0.0349155
V61	Ctrl	2wk	0.0184416	0.0253764	0.0760967	-0.0523048
V62	Ctrl	2wk	0.0833817	0.1216	0.22405	0.343016
V63	Ctrl	2wk	0	0.0479332	0.0160175	-0.19785
V64	MP	2wk	0	0	0.0331634	-0.03144
V01	Ctrl	48hr	1.07811	1.51858	0.952665	0.203397
V02	MP	48hr	0.79534	1.24326	0.817665	0.162658
V03	MP	48hr	0.724264	1.4218	0.636771	0.537774
V04	MP	48hr	1.1992	1.80094	1.24051	0.687196
V05	MP	48hr	0.876761	1.37183	0.767647	0.353315
V06	MP	48hr	0.329712	0.67941	0.393915	0.233871
V07	MP	48hr	0.573084	1.06433	0.816189	0.586499
V08	Ctrl	48hr	0.852427	1.86978	1.2691	0.435664
V09	Ctrl	48hr	0.0707972	0.290966	0.313487	0.160471
V10	MP	48hr	0.511578	1.12258	0.657646	0.263044
V11	Ctrl	48hr	0.976451	1.40394	0.895271	0.0670839
V12	Ctrl	48hr	0.808823	1.5256	1.15483	0.507956
V13	Ctrl	48hr	0	0.20017	0.1499	0.0112647
V14	MP	48hr	0.951588	1.36185	0.861704	0.390982
V15	Ctrl	48hr	0.999942	1.56892	1.13319	0.411687
V16	Ctrl	48hr	1.14504	1.71988	1.26096	0.475275
V18	Ctrl	48hr	0.919486	1.40759	0.348072	0.282035
V22	MP	48hr	0.935645	1.18078	0.936976	0.628654
V23	Ctrl	48hr	0.938076	1.6047	0.691214	0.205143
V24	MP	48hr	0.795889	1.19819	0.824306	0.513874
V26	Ctrl	48hr	0.810445	1.35464	0.767658	0.306673
V28	MP	48hr	0.479689	0.739578	0.502973	0.285163
V29	Ctrl	48hr	1.18419	1.69787	1.13621	0.732462
V30	MP	48hr	1.62022	2.20784	1.50873	0.649448
V32	Ctrl	48hr	1.2091	1.83487	1.16641	0.599578
V33	Ctrl	48hr	0.868286	1.27368	0.861322	0.356392
V34	MP	48hr	0.996678	1.59244	1.13548	0.344191
V35	Ctrl	48hr	1.29432	1.68297	1.24027	1.35662
V36	Ctrl	48hr	1.33214	1.66499	1.06576	0.67101
V37	MP	48hr	0.723738	1.41476	0.942514	0.493259
V39	MP	48hr	0.68129	1.57891	1.1398	0.995075
V40	Ctrl	48hr	0.644442	1.02077	0.687604	0.2224
V41	Ctrl	48hr	0.870125	1.53407	0.881459	0.645449
V42	Ctrl	48hr	1.32751	1.8982	1.22508	0.605005
V43	MP	48hr	0.334964	0.444283	0.354317	0.235931
V47	MP	48hr	0.729775	1.48359	0.894173	0.58352
V51	Ctrl	48hr	1.12108	1.58593	1.09909	0.45415
V54	MP	48hr	0.849495	1.15206	1.13648	0.748583
V55	Ctrl	48hr	1.29154	1.98246	1.50097	0.679715
V56	Ctrl	48hr	0.924973	1.25117	0.7586	0.178718
V59	MP	48hr	0.433414	0.905256	0.550007	0.617265
V61	Ctrl	48hr	0.770969	1.17315	0.985046	0.193458
V63	Ctrl	48hr	0.487755	0.933606	0.680735	0.0227114
V64	MP	48hr	0.0784923	0.207634	0.105016	0.0560678
V01	Ctrl	6hr	1.48592	1.83125	1.35207	0.802248
V02	MP	6hr	1.59731	1.9286	1.78196	0.785709
V03	MP	6hr	0.654274	1.29797	1.05784	0.802522
V04	MP	6hr	1.40147	1.8927	1.48228	1.25972
V05	MP	6hr	1.1638	1.56848	1.30906	0.82331
V06	MP	6hr	1.22543	1.51497	1.70813	1.07923
V07	MP	6hr	1.10939	1.48724	1.58046	1.21022
V08	Ctrl	6hr	0.834949	2.37939	1.71874	1.01873
V09	Ctrl	6hr	0.376842	0.714733	0.565011	0.137075
V10	MP	6hr	1.04912	1.65594	1.69986	1.19693
V11	Ctrl	6hr	1.44624	1.74458	1.39184	0.305552
V12	Ctrl	6hr	2.05823	2.52284	1.91514	0.876249
V13	Ctrl	6hr	0.252179	0.750913	0.419672	0.0712352
V14	MP	6hr	1.42691	1.68793	1.60386	1.05788
V15	Ctrl	6hr	2.13853	2.57112	2.04128	1.14444
V16	Ctrl	6hr	1.53725	1.99451	1.63642	0.996009
V18	Ctrl	6hr	1.5284	2.05872	1.336	0.941656
V22	MP	6hr	1.13707	1.25827	1.25572	1.15344
V23	Ctrl	6hr	1.51354	2.09375	1.46269	0.798166
V24	MP	6hr	0.943728	1.70709	1.53092	1.16429
V25	Ctrl	6hr	1.31278	1.84206	1.48115	0.774381
V26	Ctrl	6hr	1.68158	2.17454	1.62171	0.887401
V27	MP	6hr	0.707295	1.13566	1.55419	0.687723
V28	MP	6hr	1.17676	1.36631	1.46076	1.00678
V29	Ctrl	6hr	1.75464	2.2551	1.45402	1.20013
V30	MP	6hr	0.457489	0.854313	1.15567	0.958379
V31	Ctrl	6hr	1.78613	2.22899	1.56734	0.97039
V32	Ctrl	6hr	1.82383	2.38464	1.61228	0.750091
V33	Ctrl	6hr	1.47343	1.85261	1.23425	0.494304
V34	MP	6hr	0.949578	1.42166	1.16977	0.610925
V35	Ctrl	6hr	1.91438	2.22177	1.67667	0.861534
V36	Ctrl	6hr	1.89409	2.12527	1.62875	0.674688
V37	MP	6hr	1.15254	1.90189	1.7665	1.06708
V39	MP	6hr	0.297614	0.929265	1.36729	0.972481
V40	Ctrl	6hr	1.75394	2.10682	1.53038	0.602169
V41	Ctrl	6hr	1.58839	2.11451	1.34118	0.921886
V42	Ctrl	6hr	1.33383	1.72822	1.34473	0.912848
V43	MP	6hr	0.33948	0.377469	0.692916	0.342532
V44	Ctrl	6hr	1.84925	2.18095	1.37628	0.878532
V45	Ctrl	6hr	1.01274	1.23258	0.852951	0.0667428
V46	MP	6hr	2.19883	2.42791	2.28152	1.40705
V47	MP	6hr	1.29685	2.04503	1.53973	0.813841
V48	MP	6hr	0.431152	1.07643	1.10462	0.757547
V49	MP	6hr	0.499403	0.323682	0.267578	-0.294881
V50	MP	6hr	0.361794	0.583301	0.673108	0.252881
V51	Ctrl	6hr	1.30053	1.29797	0.691268	-0.361398
V52	MP	6hr	0.446844	0.585112	0.558383	0.457001
V53	MP	6hr	0.448515	0.659871	1.11158	0.904371
V54	MP	6hr	0.975753	1.00014	1.56674	1.30024
V55	Ctrl	6hr	1.57624	2.19735	1.75721	1.01136
V56	Ctrl	6hr	1.37798	1.83759	1.06081	0.596423
V57	Ctrl	6hr	0.950225	1.37921	0.891906	0.118792
V59	MP	6hr	0.669782	1.08652	1.14573	1.31744
V60	MP	6hr	0.928846	1.41058	1.25114	1.1967
V61	Ctrl	6hr	1.63589	2.10159	1.45988	1.03155
V62	Ctrl	6hr	0.851588	1.32673	1.51786	0.865547
V63	Ctrl	6hr	1.02463	1.48775	1.08637	0.060246
V64	MP	6hr	0.11464	0.148936	0.490794	0.183079

## Sheet: Fig 5
Alteration of total IkBa by MP
ID	Arm	Timepoint	CD8Tmem	CD8Tnaive	Neutrophils	cMCs
V01	Ctrl	1hr	0.0400714	0.0100972	0.0384836	0.123662
V02	MP	1hr	-0.0334131	-0.0777596	0.284394	0.0104165
V03	MP	1hr	-0.00530477	-0.0663748	0.226776	0.168383
V04	MP	1hr	0.138351	0.173808	0.183396	0.132369
V05	MP	1hr	-0.0861632	-0.11862	0.284495	-0.041015
V06	MP	1hr	-0.023366	0.0747963	0.310988	0.177318
V07	MP	1hr	0.216304	0.222026	0.512252	0.422232
V08	Ctrl	1hr	-0.0552864	-0.0421915	0.0345744	-0.0688453
V09	Ctrl	1hr	-0.364937	-0.394801	-0.160494	-0.455455
V10	MP	1hr	0.0714798	-0.00540031	0.233333	0.153291
V11	Ctrl	1hr	0.0223345	0.0920121	0.00457683	-0.112497
V12	Ctrl	1hr	0.0339075	-0.039097	0.253564	-0.179891
V13	Ctrl	1hr	0.0436258	0.0390093	-0.0315547	0.00119492
V14	MP	1hr	0.139246	0.118472	0.364149	0.380004
V15	Ctrl	1hr	0.089807	0.115611	0.15993	-0.0211463
V16	Ctrl	1hr	0.0564541	0.064687	0.0290329	-0.101553
V18	Ctrl	1hr	0.121811	0.13978	0.175659	0.298826
V22	MP	1hr	0.0204519	-0.0798966	0.317068	0.141365
V23	Ctrl	1hr	0.117867	0.0945403	0.152646	-0.057037
V24	MP	1hr	-0.144065	-0.0987826	0.262647	-0.0259983
V25	Ctrl	1hr	0.0548158	0.0759716	0.103349	-0.00582246
V26	Ctrl	1hr	0.148325	0.143639	0.109647	0.0472364
V27	MP	1hr	0.251492	0.268713	0.32772	0.436735
V28	MP	1hr	0.190756	0.129603	0.384047	0.381697
V29	Ctrl	1hr	0.0366419	0.0396605	0.11466	-0.078592
V30	MP	1hr	-0.202876	-0.110617	0.0470041	-0.182363
V31	Ctrl	1hr	0.103767	0.103775	0.170755	0.0994357
V32	Ctrl	1hr	-0.0289241	-0.0415458	-0.118512	-0.0825395
V33	Ctrl	1hr	-0.0579504	-0.0431568	-0.00983148	-0.089066
V34	MP	1hr	0.116199	0.185248	0.110663	0.144271
V35	Ctrl	1hr	0.0430268	0.0397331	0.110264	0.0271377
V36	Ctrl	1hr	-0.104965	-0.133739	0.0299218	-0.17148
V37	MP	1hr	0.185468	0.204939	0.399879	0.268234
V39	MP	1hr	0.099607	0.110096	0.365283	0.291865
V40	Ctrl	1hr	0.141798	0.121545	0.119915	0.0250632
V41	Ctrl	1hr	-0.0427778	-0.0129883	-0.172628	-0.115647
V42	Ctrl	1hr	0.10369	0.148655	0.132838	0.105143
V43	MP	1hr	0.124835	0.20599	0.200344	0.133302
V44	Ctrl	1hr	-0.0116694	-0.00556997	0.0335229	-0.0214021
V45	Ctrl	1hr	-0.00101165	0.00452051	0.238955	0.0105099
V46	MP	1hr	-0.0761689	-0.0698998	0.150196	0.0223801
V47	MP	1hr	0.0636598	0.0924015	0.255137	0.121321
V48	MP	1hr	0.0863775	0.019645	0.271178	-0.00784242
V49	MP	1hr	-0.116043	0.00610986	0.10441	-0.187199
V50	MP	1hr	0.0545047	0.0270976	0.329663	0.195592
V51	Ctrl	1hr	0.0257288	0.107155	0.0490479	-0.0626885
V52	MP	1hr	-0.43618	-0.488453	-0.242136	-0.485807
V53	MP	1hr	0.332395	0.317224	0.322589	0.523119
V54	MP	1hr	0.155681	0.179867	0.289457	0.335518
V55	Ctrl	1hr	-0.0483363	0.0776777	0.0726267	-0.132317
V56	Ctrl	1hr	0.231349	0.197508	0.208026	0.278241
V57	Ctrl	1hr	0.127328	0.203227	0.151907	0.109779
V59	MP	1hr	0.352463	0.442353	0.463084	0.751365
V60	MP	1hr	0.00884009	0.0204211	0.174231	0.0714086
V61	Ctrl	1hr	-0.177349	-0.0759524	-0.120939	-0.270704
V62	Ctrl	1hr	0.127318	0.206922	0.129885	0.0317478
V63	Ctrl	1hr	-0.07122	-0.0832651	-0.0230174	-0.0135552
V64	MP	1hr	0.131029	0.177631	0.127433	0.208458
V01	Ctrl	24hr	0.236418	0.211408	0.163754	0.34224
V02	MP	24hr	0.0829749	0.174579	0.278309	0.433398
V03	MP	24hr	0.201068	0.221077	0.226178	0.269054
V04	MP	24hr	0.504463	0.523384	0.343443	0.690226
V05	MP	24hr	0.309755	0.270963	0.270508	0.378646
V06	MP	24hr	0.386259	0.310627	0.341569	0.581904
V07	MP	24hr	0.318269	0.279809	0.579194	0.573875
V08	Ctrl	24hr	0.00507217	0.00221527	0.183327	0.0461661
V09	Ctrl	24hr	-0.234733	-0.281457	-0.113534	-0.188506
V10	MP	24hr	0.249095	0.380928	0.0620825	0.26653
V11	Ctrl	24hr	0.155794	0.152716	0.041858	0.0926879
V12	Ctrl	24hr	-0.017655	-0.0326932	0.0908849	0.0144906
V13	Ctrl	24hr	0.146332	0.149782	-0.145146	0.0493916
V14	MP	24hr	0.153863	0.101175	0.2312	0.321451
V15	Ctrl	24hr	0.191967	0.167012	0.218957	0.122843
V16	Ctrl	24hr	0.198322	0.219542	0.0967945	0.101035
V18	Ctrl	24hr	0.154788	0.174872	0.0905957	0.0891492
V22	MP	24hr	0.291759	0.418692	0.254171	0.207008
V23	Ctrl	24hr	0.308309	0.298546	0.31948	0.19032
V24	MP	24hr	0.341304	0.502583	0.352032	0.466709
V25	Ctrl	24hr	0.287675	0.227745	0.186822	0.273136
V26	Ctrl	24hr	0.158343	0.135176	0.117714	0.0692622
V27	MP	24hr	0.372392	0.39077	0.396694	0.507561
V28	MP	24hr	0.272191	0.281876	0.27655	0.43952
V29	Ctrl	24hr	0.177106	0.14501	0.255153	0.2741
V30	MP	24hr	-0.0011309	0.0264038	0.0747358	0.0301356
V31	Ctrl	24hr	0.251434	0.341477	0.167078	0.383969
V32	Ctrl	24hr	0.148318	0.164271	0.13523	0.100547
V33	Ctrl	24hr	0.0511724	0.0784846	0.0675391	0.0553371
V34	MP	24hr	0.437125	0.465677	0.172943	0.511493
V35	Ctrl	24hr	0.0265504	0.0437485	0.205572	0.0671222
V36	Ctrl	24hr	0.174948	0.158259	0.503077	0.061268
V37	MP	24hr	0.35956	0.319282	0.213561	0.418938
V39	MP	24hr	0.165844	0.17045	0.173163	0.157819
V40	Ctrl	24hr	0.250254	0.263756	0.0883422	0.0948611
V41	Ctrl	24hr	0.0547853	0.137389	-0.00988102	-0.176009
V42	Ctrl	24hr	0.104287	0.103332	0.207972	0.143013
V43	MP	24hr	0.210887	0.269405	0.358752	0.320504
V44	Ctrl	24hr	0.132447	0.105438	0.205902	0.19905
V45	Ctrl	24hr	0.256253	0.165619	0.603866	0.236766
V46	MP	24hr	0.269672	0.300769	0.387101	0.369951
V47	MP	24hr	0.64525	0.614739	0.41807	0.818434
V48	MP	24hr	0.272635	0.261008	0.331131	0.386059
V49	MP	24hr	0.235219	0.22142	0.232512	0.37074
V50	MP	24hr	0.841645	0.85771	0.784051	1.12781
V51	Ctrl	24hr	0.860128	1.20693	0.378767	1.22946
V52	MP	24hr	0.164944	0.141096	0.291088	0.271548
V53	MP	24hr	0.524553	0.448033	0.393871	0.823897
V54	MP	24hr	0.372681	0.47268	0.370283	0.538976
V55	Ctrl	24hr	0.20762	0.283281	0.236451	0.0966921
V56	Ctrl	24hr	0.0290585	0.0213849	0.0587102	0.0374684
V57	Ctrl	24hr	0.158565	0.262962	0.0637452	0.186916
V59	MP	24hr	0.280359	0.321024	0.457255	0.527744
V60	MP	24hr	0.235843	0.220895	0.380017	0.499004
V61	Ctrl	24hr	0.0352285	0.0840336	-0.0207708	0.0679006
V62	Ctrl	24hr	0.214764	0.247507	0.277169	0.131803
V63	Ctrl	24hr	-0.045819	-0.0286871	0.0893448	0.154609
V64	MP	24hr	0.274428	0.180027	0.0871534	0.240284
V01	Ctrl	2wk	0.406298	0.42332	0.206185	0.531758
V02	MP	2wk	0.274438	0.402208	0.226559	0.298362
V03	MP	2wk	-0.00502965	0.172903	0.10876	0.139284
V04	MP	2wk	0.184266	0.286533	0.038446	0.0814911
V05	MP	2wk	0.035764	0.00281459	-0.0285438	-0.115328
V06	MP	2wk	0.169632	0.144231	0.114882	0.161966
V07	MP	2wk	0.0604154	0.073689	0.224867	0.133039
V08	Ctrl	2wk	0.0364127	0.0538538	0.110917	0.109866
V09	Ctrl	2wk	-0.154113	-0.238925	-0.145071	-0.185686
V10	MP	2wk	0.0199389	-0.0142717	-0.154852	-0.0637128
V11	Ctrl	2wk	0.154916	0.114878	-0.0255116	0.0443548
V12	Ctrl	2wk	0.089342	0.0740618	-0.0326907	0.0101105
V13	Ctrl	2wk	0.393765	0.338552	0.0503615	0.272673
V14	MP	2wk	0.0300508	0.0660403	-0.0877839	0.0653967
V15	Ctrl	2wk	0.141895	0.135096	0.217935	0.251844
V18	Ctrl	2wk	0.0989046	0.118168	0.158539	0.370806
V22	MP	2wk	0.148128	0.0918141	0.0303498	0.16365
V23	Ctrl	2wk	0.0773862	0.0543424	0.00516891	0.00648397
V24	MP	2wk	0.0442238	0.0292319	0.232647	0.160024
V26	Ctrl	2wk	0.0390325	0.0559053	0.0589535	0.098326
V27	MP	2wk	0.207371	0.177507	0.0761212	0.2962
V28	MP	2wk	0.160168	0.110948	0.155283	0.259713
V29	Ctrl	2wk	0.159939	0.143559	0.0582067	0.304567
V30	MP	2wk	-0.0164323	-0.016969	-0.0496675	-0.0405199
V31	Ctrl	2wk	0.456898	0.634848	0.302766	0.603315
V32	Ctrl	2wk	0.286435	0.399983	0.133569	0.399133
V33	Ctrl	2wk	0.249314	0.237287	0.245819	0.318415
V34	MP	2wk	0.500671	0.51375	0.239068	0.564079
V35	Ctrl	2wk	-0.0869927	-0.0721424	0.269795	0.08831
V36	Ctrl	2wk	0.0827425	0.129267	0.123161	-0.148204
V37	MP	2wk	0.140491	0.155409	0.131457	0.19694
V39	MP	2wk	0.109681	0.0891901	0.0604339	0.154537
V40	Ctrl	2wk	0.186016	0.173363	-0.102056	0.0472092
V41	Ctrl	2wk	0.205433	0.123233	0.009831	0.272671
V42	Ctrl	2wk	0.0421148	0.0496315	0.13151	0.0751937
V43	MP	2wk	0.353476	0.368666	0.399853	0.301186
V44	Ctrl	2wk	0.413395	0.387981	0.391948	0.621151
V45	Ctrl	2wk	0.1517	0.07524	0.29523	0.0581629
V46	MP	2wk	0.0492447	0.0679611	0.14653	0.0729409
V48	MP	2wk	0.0465869	0.00443382	0.0572231	0.00548267
V49	MP	2wk	0.0485384	0.0928787	-0.0749477	0.0105551
V50	MP	2wk	0.529181	0.58523	0.43841	0.505482
V51	Ctrl	2wk	0.480147	0.760413	0.24732	0.597791
V52	MP	2wk	-0.214903	-0.293495	-0.352155	-0.460052
V53	MP	2wk	0.127365	0.104376	0.0821483	0.128084
V54	MP	2wk	0.363679	0.36015	0.485246	0.810044
V55	Ctrl	2wk	0.613075	0.718855	0.181678	0.634438
V56	Ctrl	2wk	0.0795101	0.082128	-0.0242367	0.0980757
V57	Ctrl	2wk	0.337119	0.41126	0.0614028	0.404285
V59	MP	2wk	0.166579	0.165788	0.299746	0.406302
V60	MP	2wk	0.210437	0.166281	0.143482	0.201046
V61	Ctrl	2wk	-0.0428383	-0.00866651	-0.0887851	-0.103037
V62	Ctrl	2wk	0.185986	0.257254	0.355787	0.0606721
V63	Ctrl	2wk	0.0785527	0.127365	0.0432918	0.24732
V64	MP	2wk	0.334704	0.344917	0.030448	0.333732
V01	Ctrl	48hr	0.33966	0.320665	0.199618	0.352477
V02	MP	48hr	0.109711	0.173369	0.0328517	0.0284258
V03	MP	48hr	0.114218	0.195843	0.112977	0.0406497
V04	MP	48hr	0.300644	0.3869	0.133549	0.259403
V05	MP	48hr	0.189704	0.179052	0.0595146	0.0212433
V06	MP	48hr	0.428954	0.34542	0.179106	0.542866
V07	MP	48hr	0.332209	0.303042	0.460783	0.190282
V08	Ctrl	48hr	0.200824	0.163774	0.148622	0.272431
V09	Ctrl	48hr	-0.135264	-0.20634	-0.154331	-0.223604
V10	MP	48hr	0.244562	0.350775	-0.0711529	0.101527
V11	Ctrl	48hr	0.124069	0.131926	0.0314009	-0.00657853
V12	Ctrl	48hr	0.0234271	0.113352	0.256227	0.028326
V13	Ctrl	48hr	0.15512	0.10767	-0.0361254	-0.0103083
V14	MP	48hr	0.251423	0.353726	0.109734	0.22728
V15	Ctrl	48hr	0.286362	0.321512	0.354128	0.261603
V16	Ctrl	48hr	0.123777	0.132968	0.174994	0.0342133
V18	Ctrl	48hr	0.149142	0.180298	0.195831	0.228511
V22	MP	48hr	0.274239	0.507206	0.0769795	-0.131956
V23	Ctrl	48hr	0.291243	0.290728	0.291154	0.0426436
V24	MP	48hr	0.26037	0.367845	0.329414	0.276105
V26	Ctrl	48hr	0.497944	0.550608	0.300014	0.396335
V28	MP	48hr	0.496647	0.491191	0.228364	0.367463
V29	Ctrl	48hr	0.315738	0.295878	0.363478	0.329921
V30	MP	48hr	0.265257	0.258134	0.188356	0.23045
V32	Ctrl	48hr	0.0911259	0.186084	0.0801313	-0.00763517
V33	Ctrl	48hr	0.105444	0.143736	0.07984	0.090475
V34	MP	48hr	0.244772	0.268142	0.0621709	0.133796
V35	Ctrl	48hr	0.139177	0.0886959	0.296899	0.0850893
V36	Ctrl	48hr	0.19377	0.214236	0.272685	0.0630408
V37	MP	48hr	0.494251	0.508024	0.289512	0.492562
V39	MP	48hr	0.215728	0.276207	0.0711707	-0.0252609
V40	Ctrl	48hr	0.342533	0.343589	0.124315	0.243503
V41	Ctrl	48hr	-0.0373457	0.0362383	0.0535482	-0.211724
V42	Ctrl	48hr	0.412054	0.431436	0.524362	0.818875
V43	MP	48hr	0.332155	0.368149	0.201697	0.0366005
V47	MP	48hr	0.362167	0.384105	0.15593	0.259643
V51	Ctrl	48hr	0.560666	0.846532	0.332957	0.686429
V54	MP	48hr	0.144696	0.209567	0.209427	0.19175
V55	Ctrl	48hr	0.0961672	0.207323	0.0964824	0.0333012
V56	Ctrl	48hr	0.103928	0.122034	0.0945085	0.0135995
V59	MP	48hr	0.202227	0.282856	0.158897	0.148263
V61	Ctrl	48hr	0.0555695	0.109951	0.0642389	-0.050459
V63	Ctrl	48hr	0.0683577	0.0813365	0.115397	0.113822
V64	MP	48hr	0.313234	0.253182	-0.0293768	0.130816
V01	Ctrl	6hr	-0.0762508	-0.063381	0.107672	-0.00210906
V02	MP	6hr	0.0265592	-0.0537245	0.412569	0.263785
V03	MP	6hr	0.0698493	0.0485134	0.393161	0.419849
V04	MP	6hr	0.350682	0.303192	0.319075	0.381085
V05	MP	6hr	0.105019	0.00132719	0.378842	0.258319
V06	MP	6hr	0.355498	0.368	0.553572	0.861461
V07	MP	6hr	0.24291	0.27791	0.561555	0.633455
V08	Ctrl	6hr	0.0164666	0.0391044	0.184938	0.176704
V09	Ctrl	6hr	-0.352208	-0.346926	-0.196322	-0.447256
V10	MP	6hr	0.107843	0.0435432	0.451688	0.362908
V11	Ctrl	6hr	0.0455233	0.157337	0.0239667	-0.0397902
V12	Ctrl	6hr	0.0282909	-0.0234883	0.115073	0.124622
V13	Ctrl	6hr	0.129672	0.0792483	-0.100944	0.0496407
V14	MP	6hr	0.0517142	-0.0199428	0.317315	0.373833
V15	Ctrl	6hr	-0.0207969	0.0656339	0.18275	0.109496
V16	Ctrl	6hr	0.183904	0.134166	0.184063	0.140222
V18	Ctrl	6hr	0.123004	0.131085	0.104217	0.108605
V22	MP	6hr	0.0784997	0.105173	0.462881	0.359241
V23	Ctrl	6hr	0.124161	0.0934187	0.138832	-0.0470368
V24	MP	6hr	0.00744895	0.0153212	0.340969	0.268941
V25	Ctrl	6hr	0.137184	0.150191	0.127984	0.0771645
V26	Ctrl	6hr	0.204479	0.24274	0.185591	0.240946
V27	MP	6hr	0.217303	0.288592	0.404043	0.562815
V28	MP	6hr	0.2986	0.129923	0.411756	0.487134
V29	Ctrl	6hr	0.150452	0.167912	0.200822	0.212056
V30	MP	6hr	-0.0398213	0.0597496	0.0941925	0.123719
V31	Ctrl	6hr	0.155996	0.166865	0.115902	0.121489
V32	Ctrl	6hr	-0.00387438	0.0218277	-0.0183173	0.11103
V33	Ctrl	6hr	-0.000177575	0.0323208	0.0314812	-0.0523763
V34	MP	6hr	0.134457	0.166412	0.184065	0.167417
V35	Ctrl	6hr	-0.00862785	-0.100192	0.0736544	-0.0736167
V36	Ctrl	6hr	-0.0911208	-0.114888	0.140763	-0.0539275
V37	MP	6hr	0.150567	0.20091	0.322169	0.402555
V39	MP	6hr	0.106584	0.15848	0.41136	0.38298
V40	Ctrl	6hr	0.147323	0.115228	0.1044	0.056961
V41	Ctrl	6hr	-0.0511213	0.0398352	-0.0341898	-0.27104
V42	Ctrl	6hr	0.173633	0.247054	0.268034	0.27933
V43	MP	6hr	0.0919529	0.211526	0.369792	0.307918
V44	Ctrl	6hr	0.0381693	0.0451729	0.172447	0.0279425
V45	Ctrl	6hr	0.0412983	-0.0385845	-0.012239	-0.0133757
V46	MP	6hr	-0.110337	-0.0877212	0.147388	0.0674481
V47	MP	6hr	0.36647	0.36604	0.255012	0.514234
V48	MP	6hr	0.175336	0.153134	0.452183	0.264062
V49	MP	6hr	0.0241532	0.615301	-0.64567	-0.425665
V50	MP	6hr	0.033219	0.15605	0.559573	0.326437
V51	Ctrl	6hr	-0.366046	0.474901	-0.491981	-0.20092
V52	MP	6hr	-0.315281	-0.453402	-0.0577055	-0.333675
V53	MP	6hr	0.269178	0.250269	0.344905	0.431617
V54	MP	6hr	0.110991	0.205135	0.326104	0.407725
V55	Ctrl	6hr	0.0945999	0.156087	0.13471	0.0988411
V56	Ctrl	6hr	-0.0940094	-0.101252	0.0255717	-0.0615417
V57	Ctrl	6hr	0.120735	0.225083	-0.0279753	0.0380672
V59	MP	6hr	0.0455716	0.0932602	0.37218	0.334348
V60	MP	6hr	0.165032	0.162721	0.25791	0.323285
V61	Ctrl	6hr	-0.171872	-0.0942006	0.00191486	-0.263796
V62	Ctrl	6hr	0.0632917	0.0652504	0.12978	0.0753345
V63	Ctrl	6hr	-0.0435602	-0.0583018	-0.120495	0.0300465
V64	MP	6hr	0.12779	0.232412	0.202933	0.337067

## Sheet: Fig 6a
Fig 6a. SRS
	ARM	PRE	D1	D2	W1	W2	W4
	Ctrl	54.8	31.5	23.3	56.2	68.5	86.3
	Ctrl	95.9	41.1	76.7	71.2	78.1	93.2
	Ctrl	54.8	71.2	86.3	72.6	68.5	57.5
	Ctrl	75.3	78.1	80.8	75.3	79.5	78.1
	Ctrl	91.8	72.6	37	67.1	68.5	83.6
	Ctrl	90.4	63	54.8	68.5	67.1	76.7
	Ctrl	57.5	49.3	64.4	72.6	89	87.7
	Ctrl	60.3	65.8	65.8	50.7	39.7	69.9
	Ctrl	71.2	24.7	38.4
	Ctrl	54.8	47.9	43.8	46.6	54.8	56.2
	Ctrl	91.8	72.6	63	53.4	60.3	79.5
	Ctrl	71.2	60.3	68.5	80.8	87.7	97.3
	Ctrl	79.5	49.3	72.6	72.6	86.3	93.2
	Ctrl	61.6	58.9	61.6	68.5	63	82.2
	Ctrl	75.3	58.9	76.7	49.3	54.8	56.2
	Ctrl	67.1	28.8	31.5	61.6	64.4	68.5
	Ctrl	57.5	32.9	45.2	47.9	49.3	53.4
	Ctrl	79.5	69.2	71.2	78.1	87.7	91.8
	Ctrl	50.7	58.9	56.2	74	71.2	72.6
	Ctrl	98.6	94.5	76.7	95.9	97.3	100
	Ctrl	53.4	68.5	75.3	45.2	49.3	69.9
	Ctrl	84.9	80.8	63	95.9
	Ctrl	80.8	42.5	53.4	56.2	72.6	54.8
	Ctrl	72.6	63	69.9	69.9	73.3	65.8
	Ctrl	56.2	54.8		47.9	31.5	53.4
	Ctrl	57.5	52.1	69.9	83.6	90.4	98.6
	Ctrl	60.3	46.6	43.8	56.2	64.4	71.2
	Ctrl	51.4		56.2	64.4	63	58.9
	Ctrl	78.1	67.1	71.2	79.5	87.7	93.2
	Ctrl	61.6	56.2	60.3	64.4	71.2	78.1
	MP	93.2	87.7	95.9	79.5	79.5	95.9
	MP	71.9	57.5	64.4	58.9	64.4	53.4
	MP	65.8	71.2	63	67.1	74	83.6
	MP	39.7	60.3	60.3	63	80.8	78.1
	MP	67.1	60.3	57.5	57.5	49.3	58.9
	MP	67.1	61.6	79.5	68.5	69.9	69.9
	MP	63	27.4	43.8	56.2	67.1	76.7
	MP	75.3	74	82.9	82.2	75.3	75.3
	MP	72.6	38.4	45.2	46.6	60.3	70.5
	MP	53.4	38.4	54.8	71.2	75.3	78.1
	MP	76.7	71.2	67.1	74	80.8	78.1
	MP	49.3	67.1	72.6	58.9	64.4	79.5
	MP	37	52.1		75.3	78.1	87.7
	MP	87.7	75.3	89	83.6	91.8	98.6
	MP	90.4	46.6	57.5	63	74	83.6
	MP	72.6	64.4	71.2	60.3	79.5	68.5
	MP	82.2	65.8	84.9	84.9	87.7	97.3
	MP	61.6	54.8	54.8	64.4	67.1	63
	MP	64.4	31.5	54.8	52.1	46.6	57.5
	MP	65.8	57.5	60.3	68.5	69.9	80.8
	MP	82.2	69.9	89	74	65.8	68.5
	MP	64.4	53.4	58.9	60.3	63	69.9
	MP	69.9	35.6	50.7	60.3	53.4	68.5
	MP	65.8	67.1	50.7	57.5	58.9	53.4
	MP	75.3	50.7	43.8	53.4	68.5	71.2
	MP	71.2	50.7	63	52.7	47
	MP	76.7	64.4	63	65.8	63	76.7
	MP	79.5	67.1	61.6	63	64.4	71.2

## Sheet: Fig 6b
6b. Pain scores
	ARM	PRE	D1	D2	W1	W2	W4
	Ctrl	0	1	2	7	14	21
	Ctrl	9	12	15	6	5	1
	Ctrl	7	17	12	5	14	1
	Ctrl	11	13	3	4	8	11
	Ctrl	13	6	6	4	4	4
	Ctrl	31	19	4	11	7	0
	Ctrl	18	22	16	10	7	10
	Ctrl	11	17	10	9	9	10
	Ctrl	29	32	20	24	33	15
	Ctrl	8	18	7
	Ctrl	13	7	6	9	5	5
	Ctrl	26	18	11	9	2	5
	Ctrl	10	9	4	3	2	1
	Ctrl	15	11	6	13	2	2
	Ctrl	19.5	17	8	3	9	3
	Ctrl	10	12	8	9	7	6
	Ctrl	2	2	2	6	6	2
	Ctrl	29	22	7	8	8	12
	Ctrl	15	14	13	7	6	0.5
	Ctrl	12	7	11	8	5	1
	Ctrl	17	10		4	4	4
	Ctrl	12	9	11	12	18	2
	Ctrl	30	23		12
	Ctrl	21	21	17	12	5	13
	Ctrl	16	10	17	9	6.5	2.5
	Ctrl	28	24	0	29	26	24
	Ctrl	12	8	2	2	1	1
	Ctrl	8	8	9	12	7	9
	Ctrl	37	0	8	5	8	5
	Ctrl	7	7	6	3	2	0
	Ctrl	13	19	19	16	10	13
	MP	12	7	2	8	8	3
	MP	21	7	4	3	2	4
	MP	24	12	7	9	10	9
	MP	20	21	13	13	7	8
	MP	17	4	6	25	19	10
	MP	12	21	15	16	13	13
	MP	21	21.5	17	13	6	4
	MP	21.5	10	8	18	11	8
	MP	23	16	23	14	16	12.5
	MP	16	27	10	13	9	4
	MP	13	4	4	1	1	1
	MP	35	11	8	14	12	8
	MP	24	8		8	4	1
	MP	13	8	5	7	7	4
	MP	20	17	6	2	1	1
	MP	26	18	7	24	13	1
	MP	24	5	1	7	2	0
	MP	20	24	16	14	6	4
	MP	12	13	3	8	11	7
	MP	20	9	11	11	10	6
	MP	13	10	6	3	15	11
	MP	10	15	3	8	5	7
	MP	29	18	11	11	33	23
	MP	14	14	14.5	12	9	24
	MP	0	4	3	0	1	0
	MP	18	9.5	8	5.5	6	0
	MP	15	12	8	11	6	4
	MP	9	8	6	4	6	3

## Sheet: Fig 6c
Fig 6c. Functional recovery
	ARM	PRE	D1	D2	W1	W2	W4
	Ctrl	0	1	2	7	14	21
	Ctrl	15	22	26	12	9	1.5
	Ctrl	1	15	11	11	17	1
	Ctrl	25	10	1	4	16	16
	Ctrl	23	9	6	6	6	6
	Ctrl	38	34	13	19	16	2
	Ctrl	17	21	11	5	5	2
	Ctrl	16	16	4	15	14	14
	Ctrl	40	43	32	29	47	15
	Ctrl	13	19	20
	Ctrl	17	12	14	14	9	7
	Ctrl	33	9	14	11	3	5
	Ctrl	15	10	6	4	2	1
	Ctrl	27	14	11	14	2	1
	Ctrl	28	22	16	7	9	5
	Ctrl	14	19	4	10	11	10
	Ctrl	5	12	3	8	6	2
	Ctrl	23	24	9	9	11	18
	Ctrl	20	15	15	9	1	0
	Ctrl	26	13	16	13	7	2
	Ctrl	9	11	15	9	5	2
	Ctrl	11	11	9	16	7	2
	Ctrl	38	37		16
	Ctrl	23	39	34	22	13	19
	Ctrl	28	22	19	13	7	3.5
	Ctrl	46	42	0	45	37	42
	Ctrl	25	8	4	2	2	1
	Ctrl	15	13	26	15	10	13
	Ctrl	47	0	10.5	4.5	5	6
	Ctrl	10	9	8	4	2	1
	Ctrl	20	37	33	22	20	17
	MP	7	11	2	11	11	6
	MP	13.5	10	11	6	3	9
	MP	37	17	8	10	14	2
	MP	30	27	15	14	7	7
	MP	16	9	11	38	23	14
	MP	14	28	11	19	16	14
	MP	25	35.5	33	21	10	7.5
	MP	31	16	14	33	19	11
	MP	19	17	30	28	24	18
	MP	34	40	21	17	13	6
	MP	18	9	9	2	0	0
	MP	50	12	13	19	16	8
	MP	32	13		3	3	0
	MP	20	10	5	6	6	4
	MP	16	12	9	4	1	0
	MP	34	20	10	30	16	2
	MP	23	6	4.5	4	1	0
	MP	35	25	21	20	8	4
	MP	19	15	5	11	15	9
	MP	32	15	17	14	16	13
	MP	8	12	13	6	6	11
	MP	27	27	8	16	10	8
	MP	38	23	21	11	45	21
	MP	16	21	21.5	17	15	34
	MP	8	6	5	9	5	4
	MP	21	25.5	12	11.5	18	0
	MP	14	11	8	12	7	6
	MP	6	17	14	9	12	9

## Sheet: Fig S4
Signaling Markers Intensity								Frequencies
id	treatment	timepoint	population	marker	asinhratio			ID	Treatment	Timepoint	Cell type	Percentage
V01	Ctrl	1hr	CD27negBnaive	CREB	0.0327219			V01	Ctrl	Pre	CD27negBnaive	0.0418518
V01	Ctrl	1hr	CD27negBnaive	STAT5	0.018949			V01	Ctrl	1hr	CD27negBnaive	0.0365832
V01	Ctrl	1hr	CD27negBnaive	p38	0			V01	Ctrl	6hr	CD27negBnaive	0.0217863
V01	Ctrl	1hr	CD27negBnaive	STAT1	0			V01	Ctrl	24hr	CD27negBnaive	0.0452086
V01	Ctrl	1hr	CD27negBnaive	STAT3	0.00212583			V01	Ctrl	48hr	CD27negBnaive	0.0473923
V01	Ctrl	1hr	CD27negBnaive	S6	-0.0218888			V01	Ctrl	2wk	CD27negBnaive	0.0522837
V01	Ctrl	1hr	CD27negBnaive	MAPKAPK2	-0.218917			V02	MP	Pre	CD27negBnaive	0.043281
V01	Ctrl	1hr	CD27negBnaive	IkB	0.0829059			V02	MP	1hr	CD27negBnaive	0.0495738
V01	Ctrl	1hr	CD27negBnaive	NFkB	0.00525873			V02	MP	6hr	CD27negBnaive	0.0310519
V01	Ctrl	1hr	CD27negBnaive	ERK	0.0113685			V02	MP	24hr	CD27negBnaive	0.0296874
V01	Ctrl	1hr	CD27negBnaive	pSTAT6	0			V02	MP	48hr	CD27negBnaive	0.0527467
V01	Ctrl	1hr	CD27posBmem	CREB	0.0131606			V02	MP	2wk	CD27negBnaive	0.0402876
V01	Ctrl	1hr	CD27posBmem	STAT5	0.013513			V03	MP	Pre	CD27negBnaive	0.0452465
V01	Ctrl	1hr	CD27posBmem	p38	0			V03	MP	1hr	CD27negBnaive	0.0485227
V01	Ctrl	1hr	CD27posBmem	STAT1	0			V03	MP	6hr	CD27negBnaive	0.0437496
V01	Ctrl	1hr	CD27posBmem	STAT3	0.00570664			V03	MP	24hr	CD27negBnaive	0.059539
V01	Ctrl	1hr	CD27posBmem	S6	0.0131769			V03	MP	48hr	CD27negBnaive	0.0576216
V01	Ctrl	1hr	CD27posBmem	MAPKAPK2	-0.17069			V03	MP	2wk	CD27negBnaive	0.044575
V01	Ctrl	1hr	CD27posBmem	IkB	0.0564159			V04	MP	Pre	CD27negBnaive	0.127973
V01	Ctrl	1hr	CD27posBmem	NFkB	-0.0003002			V04	MP	1hr	CD27negBnaive	0.0282267
V01	Ctrl	1hr	CD27posBmem	ERK	0.0214289			V04	MP	6hr	CD27negBnaive	0.138596
V01	Ctrl	1hr	CD27posBmem	pSTAT6	0			V04	MP	24hr	CD27negBnaive	0.123882
V01	Ctrl	1hr	CD4TbetTh1mem	CREB	0.00738064			V04	MP	48hr	CD27negBnaive	0.128843
V01	Ctrl	1hr	CD4TbetTh1mem	STAT5	-0.0356292			V04	MP	2wk	CD27negBnaive	0.0987374
V01	Ctrl	1hr	CD4TbetTh1mem	p38	0			V05	MP	Pre	CD27negBnaive	0.083955
V01	Ctrl	1hr	CD4TbetTh1mem	STAT1	0			V05	MP	1hr	CD27negBnaive	0.0641876
V01	Ctrl	1hr	CD4TbetTh1mem	STAT3	0.0425876			V05	MP	6hr	CD27negBnaive	0.0791511
V01	Ctrl	1hr	CD4TbetTh1mem	S6	-0.0138076			V05	MP	24hr	CD27negBnaive	0.106207
V01	Ctrl	1hr	CD4TbetTh1mem	MAPKAPK2	-0.192493			V05	MP	48hr	CD27negBnaive	0.0831834
V01	Ctrl	1hr	CD4TbetTh1mem	IkB	0.0329024			V05	MP	2wk	CD27negBnaive	0.0713421
V01	Ctrl	1hr	CD4TbetTh1mem	NFkB	-0.0168723			V06	MP	Pre	CD27negBnaive	0.04712
V01	Ctrl	1hr	CD4TbetTh1mem	ERK	0.0127188			V06	MP	1hr	CD27negBnaive	0.0435679
V01	Ctrl	1hr	CD4TbetTh1mem	pSTAT6	-0.0189505			V06	MP	6hr	CD27negBnaive	0.0774851
V01	Ctrl	1hr	CD4TbetTh1naive	CREB	0.0162897			V06	MP	24hr	CD27negBnaive	0.0504024
V01	Ctrl	1hr	CD4TbetTh1naive	STAT5	-0.0306576			V06	MP	48hr	CD27negBnaive	0.0560581
V01	Ctrl	1hr	CD4TbetTh1naive	p38	0			V06	MP	2wk	CD27negBnaive	0.045013
V01	Ctrl	1hr	CD4TbetTh1naive	STAT1	0			V07	MP	Pre	CD27negBnaive	0.0567187
V01	Ctrl	1hr	CD4TbetTh1naive	STAT3	-0.0461032			V07	MP	1hr	CD27negBnaive	0.041799
V01	Ctrl	1hr	CD4TbetTh1naive	S6	-0.0465637			V07	MP	6hr	CD27negBnaive	0.0557884
V01	Ctrl	1hr	CD4TbetTh1naive	MAPKAPK2	-0.26348			V07	MP	24hr	CD27negBnaive	0.0589401
V01	Ctrl	1hr	CD4TbetTh1naive	IkB	0.000618498			V07	MP	48hr	CD27negBnaive	0.072113
V01	Ctrl	1hr	CD4TbetTh1naive	NFkB	0.0960894			V07	MP	2wk	CD27negBnaive	0.0427896
V01	Ctrl	1hr	CD4TbetTh1naive	ERK	0.147474			V08	Ctrl	Pre	CD27negBnaive	0.0578887
V01	Ctrl	1hr	CD4TbetTh1naive	pSTAT6	0.078676			V08	Ctrl	1hr	CD27negBnaive	0.0469829
V01	Ctrl	1hr	CD4Tmem	CREB	0.015561			V08	Ctrl	6hr	CD27negBnaive	0.0371001
V01	Ctrl	1hr	CD4Tmem	STAT5	-0.020964			V08	Ctrl	24hr	CD27negBnaive	0.0400943
V01	Ctrl	1hr	CD4Tmem	p38	0			V08	Ctrl	48hr	CD27negBnaive	0.0618092
V01	Ctrl	1hr	CD4Tmem	STAT1	0			V08	Ctrl	2wk	CD27negBnaive	0.0477538
V01	Ctrl	1hr	CD4Tmem	STAT3	0.669594			V09	Ctrl	Pre	CD27negBnaive	0.0619268
V01	Ctrl	1hr	CD4Tmem	S6	0.00363695			V09	Ctrl	1hr	CD27negBnaive	0.0392769
V01	Ctrl	1hr	CD4Tmem	MAPKAPK2	-0.189248			V09	Ctrl	6hr	CD27negBnaive	0.0367534
V01	Ctrl	1hr	CD4Tmem	IkB	0.0691786			V09	Ctrl	24hr	CD27negBnaive	0.033225
V01	Ctrl	1hr	CD4Tmem	NFkB	0.00774262			V09	Ctrl	48hr	CD27negBnaive	0.0351423
V01	Ctrl	1hr	CD4Tmem	ERK	0.0348412			V09	Ctrl	2wk	CD27negBnaive	0.0277192
V01	Ctrl	1hr	CD4Tmem	pSTAT6	0.0242554			V10	MP	Pre	CD27negBnaive	0.105126
V01	Ctrl	1hr	CD4Tnaive	CREB	0.0088171			V10	MP	1hr	CD27negBnaive	0.0395586
V01	Ctrl	1hr	CD4Tnaive	STAT5	-0.0713435			V10	MP	6hr	CD27negBnaive	0.0834336
V01	Ctrl	1hr	CD4Tnaive	p38	0			V10	MP	24hr	CD27negBnaive	0.102121
V01	Ctrl	1hr	CD4Tnaive	STAT1	0			V10	MP	48hr	CD27negBnaive	0.107419
V01	Ctrl	1hr	CD4Tnaive	STAT3	0.766062			V10	MP	2wk	CD27negBnaive	0.0702678
V01	Ctrl	1hr	CD4Tnaive	S6	0.00153729			V11	Ctrl	Pre	CD27negBnaive	0.0380075
V01	Ctrl	1hr	CD4Tnaive	MAPKAPK2	-0.194482			V11	Ctrl	1hr	CD27negBnaive	0.0393164
V01	Ctrl	1hr	CD4Tnaive	IkB	0.06151			V11	Ctrl	6hr	CD27negBnaive	0.0386397
V01	Ctrl	1hr	CD4Tnaive	NFkB	-0.0201549			V11	Ctrl	24hr	CD27negBnaive	0.0352931
V01	Ctrl	1hr	CD4Tnaive	ERK	0.0235715			V11	Ctrl	48hr	CD27negBnaive	0.0349242
V01	Ctrl	1hr	CD4Tnaive	pSTAT6	0.0105751			V11	Ctrl	2wk	CD27negBnaive	0.0355697
V01	Ctrl	1hr	CD56loCD16posNK	CREB	0.0436073			V12	Ctrl	Pre	CD27negBnaive	0.0605444
V01	Ctrl	1hr	CD56loCD16posNK	STAT5	0.0764075			V12	Ctrl	1hr	CD27negBnaive	0.0719974
V01	Ctrl	1hr	CD56loCD16posNK	p38	0			V12	Ctrl	6hr	CD27negBnaive	0.0472287
V01	Ctrl	1hr	CD56loCD16posNK	STAT1	0			V12	Ctrl	24hr	CD27negBnaive	0.0517967
V01	Ctrl	1hr	CD56loCD16posNK	STAT3	0.0106491			V12	Ctrl	48hr	CD27negBnaive	0.0504479
V01	Ctrl	1hr	CD56loCD16posNK	S6	0.0174596			V12	Ctrl	2wk	CD27negBnaive	0.0578914
V01	Ctrl	1hr	CD56loCD16posNK	MAPKAPK2	-0.224899			V13	Ctrl	Pre	CD27negBnaive	0.0502362
V01	Ctrl	1hr	CD56loCD16posNK	IkB	0.0304858			V13	Ctrl	1hr	CD27negBnaive	0.038458
V01	Ctrl	1hr	CD56loCD16posNK	NFkB	-0.0368066			V13	Ctrl	6hr	CD27negBnaive	0.0514888
V01	Ctrl	1hr	CD56loCD16posNK	ERK	0.0274801			V13	Ctrl	24hr	CD27negBnaive	0.0500416
V01	Ctrl	1hr	CD56loCD16posNK	pSTAT6	0			V13	Ctrl	48hr	CD27negBnaive	0.0466815
V01	Ctrl	1hr	CD56posCD16negNK	CREB	0.0655046			V13	Ctrl	2wk	CD27negBnaive	0.0339982
V01	Ctrl	1hr	CD56posCD16negNK	STAT5	0.00614448			V14	MP	Pre	CD27negBnaive	0.0509256
V01	Ctrl	1hr	CD56posCD16negNK	p38	0			V14	MP	1hr	CD27negBnaive	0.0250778
V01	Ctrl	1hr	CD56posCD16negNK	STAT1	0			V14	MP	6hr	CD27negBnaive	0.0604291
V01	Ctrl	1hr	CD56posCD16negNK	STAT3	0.0478456			V14	MP	24hr	CD27negBnaive	0.0566597
V01	Ctrl	1hr	CD56posCD16negNK	S6	0.0271174			V14	MP	48hr	CD27negBnaive	0.0676006
V01	Ctrl	1hr	CD56posCD16negNK	MAPKAPK2	-0.104857			V14	MP	2wk	CD27negBnaive	0.0445608
V01	Ctrl	1hr	CD56posCD16negNK	IkB	0.14153			V15	Ctrl	Pre	CD27negBnaive	0.142379
V01	Ctrl	1hr	CD56posCD16negNK	NFkB	-0.0614211			V15	Ctrl	1hr	CD27negBnaive	0.114365
V01	Ctrl	1hr	CD56posCD16negNK	ERK	-0.00781617			V15	Ctrl	6hr	CD27negBnaive	0.0644168
V01	Ctrl	1hr	CD56posCD16negNK	pSTAT6	0			V15	Ctrl	24hr	CD27negBnaive	0.116768
V01	Ctrl	1hr	CD8Tmem	CREB	0.0181809			V15	Ctrl	48hr	CD27negBnaive	0.102852
V01	Ctrl	1hr	CD8Tmem	STAT5	0.00734029			V15	Ctrl	2wk	CD27negBnaive	0.0998967
V01	Ctrl	1hr	CD8Tmem	p38	0			V16	Ctrl	Pre	CD27negBnaive	0.0828566
V01	Ctrl	1hr	CD8Tmem	STAT1	0			V16	Ctrl	1hr	CD27negBnaive	0.0845359
V01	Ctrl	1hr	CD8Tmem	STAT3	0.0205506			V16	Ctrl	6hr	CD27negBnaive	0.0634529
V01	Ctrl	1hr	CD8Tmem	S6	-0.00370095			V16	Ctrl	24hr	CD27negBnaive	0.11207
V01	Ctrl	1hr	CD8Tmem	MAPKAPK2	-0.192304			V16	Ctrl	48hr	CD27negBnaive	0.0834656
V01	Ctrl	1hr	CD8Tmem	IkB	0.0400714			V17	MP	1hr	CD27negBnaive	0.0304944
V01	Ctrl	1hr	CD8Tmem	NFkB	-0.0073538			V18	Ctrl	Pre	CD27negBnaive	0.0683732
V01	Ctrl	1hr	CD8Tmem	ERK	0.039755			V18	Ctrl	1hr	CD27negBnaive	0.0563716
V01	Ctrl	1hr	CD8Tmem	pSTAT6	0.0395858			V18	Ctrl	6hr	CD27negBnaive	0.0713489
V01	Ctrl	1hr	CD8Tnaive	CREB	0.0226296			V18	Ctrl	24hr	CD27negBnaive	0.0696967
V01	Ctrl	1hr	CD8Tnaive	STAT5	0.000960111			V18	Ctrl	48hr	CD27negBnaive	0.0512481
V01	Ctrl	1hr	CD8Tnaive	p38	0			V18	Ctrl	2wk	CD27negBnaive	0.0672549
V01	Ctrl	1hr	CD8Tnaive	STAT1	0			V22	MP	Pre	CD27negBnaive	0.0623637
V01	Ctrl	1hr	CD8Tnaive	STAT3	0.0645216			V22	MP	6hr	CD27negBnaive	0.0491566
V01	Ctrl	1hr	CD8Tnaive	S6	0.000479753			V22	MP	24hr	CD27negBnaive	0.0760867
V01	Ctrl	1hr	CD8Tnaive	MAPKAPK2	-0.182889			V22	MP	48hr	CD27negBnaive	0.133854
V01	Ctrl	1hr	CD8Tnaive	IkB	0.0100972			V22	MP	2wk	CD27negBnaive	0.0443723
V01	Ctrl	1hr	CD8Tnaive	NFkB	-0.0209142			V23	Ctrl	Pre	CD27negBnaive	0.059033
V01	Ctrl	1hr	CD8Tnaive	ERK	0.0197187			V23	Ctrl	1hr	CD27negBnaive	0.0636431
V01	Ctrl	1hr	CD8Tnaive	pSTAT6	0.0229085			V23	Ctrl	6hr	CD27negBnaive	0.0534478
V01	Ctrl	1hr	cMCs	CREB	0.0451177			V23	Ctrl	24hr	CD27negBnaive	0.0638288
V01	Ctrl	1hr	cMCs	STAT5	0.0410054			V23	Ctrl	48hr	CD27negBnaive	0.062154
V01	Ctrl	1hr	cMCs	p38	0.0364146			V23	Ctrl	2wk	CD27negBnaive	0.065588
V01	Ctrl	1hr	cMCs	STAT1	0.0238426			V24	MP	Pre	CD27negBnaive	0.0822506
V01	Ctrl	1hr	cMCs	STAT3	1.31139			V24	MP	6hr	CD27negBnaive	0.0844749
V01	Ctrl	1hr	cMCs	S6	0.0192516			V24	MP	24hr	CD27negBnaive	0.0791287
V01	Ctrl	1hr	cMCs	MAPKAPK2	-0.231202			V24	MP	48hr	CD27negBnaive	0.111622
V01	Ctrl	1hr	cMCs	IkB	0.123662			V24	MP	2wk	CD27negBnaive	0.0727315
V01	Ctrl	1hr	cMCs	NFkB	0.109009			V25	Ctrl	Pre	CD27negBnaive	0.0529375
V01	Ctrl	1hr	cMCs	ERK	0.0360793			V25	Ctrl	1hr	CD27negBnaive	0.0549436
V01	Ctrl	1hr	cMCs	pSTAT6	0			V25	Ctrl	6hr	CD27negBnaive	0.0477198
V01	Ctrl	1hr	gdTCells	CREB	0.0512887			V25	Ctrl	24hr	CD27negBnaive	0.0685965
V01	Ctrl	1hr	gdTCells	STAT5	-0.0252332			V26	Ctrl	Pre	CD27negBnaive	0.0460283
V01	Ctrl	1hr	gdTCells	p38	0			V26	Ctrl	1hr	CD27negBnaive	0.0493455
V01	Ctrl	1hr	gdTCells	STAT1	0			V26	Ctrl	6hr	CD27negBnaive	0.0378448
V01	Ctrl	1hr	gdTCells	STAT3	-0.0190204			V26	Ctrl	24hr	CD27negBnaive	0.0521596
V01	Ctrl	1hr	gdTCells	S6	0.023956			V26	Ctrl	48hr	CD27negBnaive	0.0636895
V01	Ctrl	1hr	gdTCells	MAPKAPK2	-0.164815			V26	Ctrl	2wk	CD27negBnaive	0.0354723
V01	Ctrl	1hr	gdTCells	IkB	0.0538935			V27	MP	Pre	CD27negBnaive	0.0347307
V01	Ctrl	1hr	gdTCells	NFkB	0.00960944			V27	MP	6hr	CD27negBnaive	0.047875
V01	Ctrl	1hr	gdTCells	ERK	0.0459799			V27	MP	24hr	CD27negBnaive	0.0376437
V01	Ctrl	1hr	gdTCells	pSTAT6	-0.0106374			V27	MP	2wk	CD27negBnaive	0.0330055
V01	Ctrl	1hr	Gr	CREB	-0.0660232			V28	MP	Pre	CD27negBnaive	0.00869605
V01	Ctrl	1hr	Gr	STAT5	0.0263429			V28	MP	6hr	CD27negBnaive	0.0155209
V01	Ctrl	1hr	Gr	p38	0			V28	MP	24hr	CD27negBnaive	0.014504
V01	Ctrl	1hr	Gr	STAT1	-0.00831576			V28	MP	48hr	CD27negBnaive	0.0122669
V01	Ctrl	1hr	Gr	STAT3	0.221283			V28	MP	2wk	CD27negBnaive	0.0095436
V01	Ctrl	1hr	Gr	S6	0.0401493			V29	Ctrl	Pre	CD27negBnaive	0.0276946
V01	Ctrl	1hr	Gr	MAPKAPK2	-0.0184048			V29	Ctrl	1hr	CD27negBnaive	0.0271356
V01	Ctrl	1hr	Gr	IkB	0.0384836			V29	Ctrl	6hr	CD27negBnaive	0.0307722
V01	Ctrl	1hr	Gr	NFkB	0.0127019			V29	Ctrl	24hr	CD27negBnaive	0.0329998
V01	Ctrl	1hr	Gr	ERK	0.0150415			V29	Ctrl	48hr	CD27negBnaive	0.0430682
V01	Ctrl	1hr	Gr	pSTAT6	0			V29	Ctrl	2wk	CD27negBnaive	0.0305352
V01	Ctrl	1hr	intMCs	CREB	0.0589044			V30	MP	Pre	CD27negBnaive	0.0618795
V01	Ctrl	1hr	intMCs	STAT5	0.126127			V30	MP	6hr	CD27negBnaive	0.0625313
V01	Ctrl	1hr	intMCs	p38	-0.0533231			V30	MP	24hr	CD27negBnaive	0.0531289
V01	Ctrl	1hr	intMCs	STAT1	-0.0100364			V30	MP	48hr	CD27negBnaive	0.0688142
V01	Ctrl	1hr	intMCs	STAT3	1.11462			V30	MP	2wk	CD27negBnaive	0.0490516
V01	Ctrl	1hr	intMCs	S6	-0.00144932			V31	Ctrl	Pre	CD27negBnaive	0.0540168
V01	Ctrl	1hr	intMCs	MAPKAPK2	-0.368319			V31	Ctrl	1hr	CD27negBnaive	0.0535138
V01	Ctrl	1hr	intMCs	IkB	0.147487			V31	Ctrl	6hr	CD27negBnaive	0.0398891
V01	Ctrl	1hr	intMCs	NFkB	0.000388557			V31	Ctrl	24hr	CD27negBnaive	0.0459567
V01	Ctrl	1hr	intMCs	ERK	-0.0159518			V31	Ctrl	2wk	CD27negBnaive	0.0531614
V01	Ctrl	1hr	intMCs	pSTAT6	0			V32	Ctrl	Pre	CD27negBnaive	0.105884
V01	Ctrl	1hr	mDCs	CREB	0.0133959			V32	Ctrl	1hr	CD27negBnaive	0.106177
V01	Ctrl	1hr	mDCs	STAT5	0.0120805			V32	Ctrl	6hr	CD27negBnaive	0.0714602
V01	Ctrl	1hr	mDCs	p38	0.0234622			V32	Ctrl	24hr	CD27negBnaive	0.113482
V01	Ctrl	1hr	mDCs	STAT1	-0.011444			V32	Ctrl	48hr	CD27negBnaive	0.0917096
V01	Ctrl	1hr	mDCs	STAT3	0.851916			V32	Ctrl	2wk	CD27negBnaive	0.0766834
V01	Ctrl	1hr	mDCs	S6	-0.059246			V33	Ctrl	Pre	CD27negBnaive	0.096462
V01	Ctrl	1hr	mDCs	MAPKAPK2	-0.195329			V33	Ctrl	1hr	CD27negBnaive	0.0852138
V01	Ctrl	1hr	mDCs	IkB	0.0802326			V33	Ctrl	6hr	CD27negBnaive	0.0748354
V01	Ctrl	1hr	mDCs	NFkB	0.160286			V33	Ctrl	24hr	CD27negBnaive	0.0859086
V01	Ctrl	1hr	mDCs	ERK	-0.019091			V33	Ctrl	48hr	CD27negBnaive	0.107918
V01	Ctrl	1hr	mDCs	pSTAT6	0			V33	Ctrl	2wk	CD27negBnaive	0.0909016
V01	Ctrl	1hr	MDSC	CREB	0.0879586			V34	MP	Pre	CD27negBnaive	0.0714909
V01	Ctrl	1hr	MDSC	STAT5	0.0396668			V34	MP	6hr	CD27negBnaive	0.0665212
V01	Ctrl	1hr	MDSC	p38	0.0359625			V34	MP	24hr	CD27negBnaive	0.075811
V01	Ctrl	1hr	MDSC	STAT1	0.00817599			V34	MP	48hr	CD27negBnaive	0.0539895
V01	Ctrl	1hr	MDSC	STAT3	1.4214			V34	MP	2wk	CD27negBnaive	0.0626023
V01	Ctrl	1hr	MDSC	S6	0.0217369			V35	Ctrl	Pre	CD27negBnaive	0.0784987
V01	Ctrl	1hr	MDSC	MAPKAPK2	-0.14476			V35	Ctrl	1hr	CD27negBnaive	0.0841532
V01	Ctrl	1hr	MDSC	IkB	0.143474			V35	Ctrl	6hr	CD27negBnaive	0.0640926
V01	Ctrl	1hr	MDSC	NFkB	0.120436			V35	Ctrl	24hr	CD27negBnaive	0.0706416
V01	Ctrl	1hr	MDSC	ERK	0.0344662			V35	Ctrl	48hr	CD27negBnaive	0.0637903
V01	Ctrl	1hr	MDSC	pSTAT6	0			V35	Ctrl	2wk	CD27negBnaive	0.0707077
V01	Ctrl	1hr	ncMCs	CREB	0.00897578			V36	Ctrl	Pre	CD27negBnaive	0.0420343
V01	Ctrl	1hr	ncMCs	STAT5	0.102082			V36	Ctrl	1hr	CD27negBnaive	0.0497516
V01	Ctrl	1hr	ncMCs	p38	0.00381722			V36	Ctrl	6hr	CD27negBnaive	0.0322625
V01	Ctrl	1hr	ncMCs	STAT1	0.0491542			V36	Ctrl	24hr	CD27negBnaive	0.0492981
V01	Ctrl	1hr	ncMCs	STAT3	0.160342			V36	Ctrl	48hr	CD27negBnaive	0.0509345
V01	Ctrl	1hr	ncMCs	S6	-0.0275886			V36	Ctrl	2wk	CD27negBnaive	0.0301806
V01	Ctrl	1hr	ncMCs	MAPKAPK2	0.140057			V37	MP	Pre	CD27negBnaive	0.058984
V01	Ctrl	1hr	ncMCs	IkB	0.0423627			V37	MP	6hr	CD27negBnaive	0.0365563
V01	Ctrl	1hr	ncMCs	NFkB	0.0680726			V37	MP	24hr	CD27negBnaive	0.0733451
V01	Ctrl	1hr	ncMCs	ERK	0.02069			V37	MP	48hr	CD27negBnaive	0.0742795
V01	Ctrl	1hr	ncMCs	pSTAT6	0			V37	MP	2wk	CD27negBnaive	0.0556845
V01	Ctrl	1hr	pDCs	CREB	0.0398191			V39	MP	Pre	CD27negBnaive	0.0262438
V01	Ctrl	1hr	pDCs	STAT5	0.0659662			V39	MP	6hr	CD27negBnaive	0.0152173
V01	Ctrl	1hr	pDCs	p38	0.0307279			V39	MP	24hr	CD27negBnaive	0.0240678
V01	Ctrl	1hr	pDCs	STAT1	0.0473827			V39	MP	48hr	CD27negBnaive	0.0314926
V01	Ctrl	1hr	pDCs	STAT3	0.477891			V39	MP	2wk	CD27negBnaive	0.0248084
V01	Ctrl	1hr	pDCs	S6	0.0474157			V40	Ctrl	Pre	CD27negBnaive	0.0717135
V01	Ctrl	1hr	pDCs	MAPKAPK2	-0.20756			V40	Ctrl	1hr	CD27negBnaive	0.0700366
V01	Ctrl	1hr	pDCs	IkB	0.0814846			V40	Ctrl	6hr	CD27negBnaive	0.0683326
V01	Ctrl	1hr	pDCs	NFkB	0.202859			V40	Ctrl	24hr	CD27negBnaive	0.100554
V01	Ctrl	1hr	pDCs	ERK	0.0168263			V40	Ctrl	48hr	CD27negBnaive	0.0988287
V01	Ctrl	1hr	pDCs	pSTAT6	0			V40	Ctrl	2wk	CD27negBnaive	0.0770919
V01	Ctrl	1hr	Tregmem	CREB	-0.00777415			V41	Ctrl	Pre	CD27negBnaive	0.0563854
V01	Ctrl	1hr	Tregmem	STAT5	0.0688529			V41	Ctrl	1hr	CD27negBnaive	0.0656592
V01	Ctrl	1hr	Tregmem	p38	0			V41	Ctrl	6hr	CD27negBnaive	0.0622044
V01	Ctrl	1hr	Tregmem	STAT1	0			V41	Ctrl	24hr	CD27negBnaive	0.0816899
V01	Ctrl	1hr	Tregmem	STAT3	0.500278			V41	Ctrl	48hr	CD27negBnaive	0.0476778
V01	Ctrl	1hr	Tregmem	S6	0.0155535			V41	Ctrl	2wk	CD27negBnaive	0.0460804
V01	Ctrl	1hr	Tregmem	MAPKAPK2	-0.209135			V42	Ctrl	Pre	CD27negBnaive	0.0514804
V01	Ctrl	1hr	Tregmem	IkB	0.0420177			V42	Ctrl	1hr	CD27negBnaive	0.0554923
V01	Ctrl	1hr	Tregmem	NFkB	0.0233431			V42	Ctrl	6hr	CD27negBnaive	0.0536937
V01	Ctrl	1hr	Tregmem	ERK	0.0364664			V42	Ctrl	24hr	CD27negBnaive	0.0417428
V01	Ctrl	1hr	Tregmem	pSTAT6	0.0227347			V42	Ctrl	48hr	CD27negBnaive	0.0651462
V01	Ctrl	1hr	Tregnaive	CREB	-0.0578191			V42	Ctrl	2wk	CD27negBnaive	0.0516604
V01	Ctrl	1hr	Tregnaive	STAT5	-0.0183238			V43	MP	Pre	CD27negBnaive	0.0335365
V01	Ctrl	1hr	Tregnaive	p38	0			V43	MP	6hr	CD27negBnaive	0.0433776
V01	Ctrl	1hr	Tregnaive	STAT1	0			V43	MP	24hr	CD27negBnaive	0.0362822
V01	Ctrl	1hr	Tregnaive	STAT3	0.530533			V43	MP	48hr	CD27negBnaive	0.0450465
V01	Ctrl	1hr	Tregnaive	S6	0.00608495			V43	MP	2wk	CD27negBnaive	0.030098
V01	Ctrl	1hr	Tregnaive	MAPKAPK2	-0.241696			V44	Ctrl	Pre	CD27negBnaive	0.0212487
V01	Ctrl	1hr	Tregnaive	IkB	0.10365			V44	Ctrl	1hr	CD27negBnaive	0.0150208
V01	Ctrl	1hr	Tregnaive	NFkB	-0.048186			V44	Ctrl	6hr	CD27negBnaive	0.015237
V01	Ctrl	1hr	Tregnaive	ERK	0.0480408			V44	Ctrl	24hr	CD27negBnaive	0.0213568
V01	Ctrl	1hr	Tregnaive	pSTAT6	0.0154395			V44	Ctrl	2wk	CD27negBnaive	0.0248882
V02	MP	1hr	CD27negBnaive	CREB	0.0310883			V45	Ctrl	Pre	CD27negBnaive	0.0539881
V02	MP	1hr	CD27negBnaive	STAT5	0.0363315			V45	Ctrl	1hr	CD27negBnaive	0.050822
V02	MP	1hr	CD27negBnaive	p38	0			V45	Ctrl	6hr	CD27negBnaive	0.0424174
V02	MP	1hr	CD27negBnaive	STAT1	0			V45	Ctrl	24hr	CD27negBnaive	0.0508215
V02	MP	1hr	CD27negBnaive	STAT3	0			V45	Ctrl	2wk	CD27negBnaive	0.0496277
V02	MP	1hr	CD27negBnaive	S6	0.0284052			V46	MP	Pre	CD27negBnaive	0.0595619
V02	MP	1hr	CD27negBnaive	MAPKAPK2	-0.1864			V46	MP	1hr	CD27negBnaive	0.0669039
V02	MP	1hr	CD27negBnaive	IkB	-0.0997418			V46	MP	6hr	CD27negBnaive	0.0328706
V02	MP	1hr	CD27negBnaive	NFkB	0.018978			V46	MP	24hr	CD27negBnaive	0.0436533
V02	MP	1hr	CD27negBnaive	ERK	-0.000492856			V46	MP	2wk	CD27negBnaive	0.0553144
V02	MP	1hr	CD27negBnaive	pSTAT6	0			V47	MP	Pre	CD27negBnaive	0.058902
V02	MP	1hr	CD27posBmem	CREB	0.161677			V47	MP	1hr	CD27negBnaive	0.0490265
V02	MP	1hr	CD27posBmem	STAT5	0.139198			V47	MP	6hr	CD27negBnaive	0.0321212
V02	MP	1hr	CD27posBmem	p38	0.0891904			V47	MP	24hr	CD27negBnaive	0.0768559
V02	MP	1hr	CD27posBmem	STAT1	0			V47	MP	48hr	CD27negBnaive	0.0625441
V02	MP	1hr	CD27posBmem	STAT3	0.148294			V48	MP	Pre	CD27negBnaive	0.0482214
V02	MP	1hr	CD27posBmem	S6	0.182784			V48	MP	1hr	CD27negBnaive	0.0451496
V02	MP	1hr	CD27posBmem	MAPKAPK2	-0.123801			V48	MP	6hr	CD27negBnaive	0.0392245
V02	MP	1hr	CD27posBmem	IkB	-0.0274211			V48	MP	24hr	CD27negBnaive	0.0438529
V02	MP	1hr	CD27posBmem	NFkB	0.0554713			V48	MP	2wk	CD27negBnaive	0.0422286
V02	MP	1hr	CD27posBmem	ERK	0.0317277			V49	MP	Pre	CD27negBnaive	0.0347498
V02	MP	1hr	CD27posBmem	pSTAT6	0			V49	MP	1hr	CD27negBnaive	0.0404176
V02	MP	1hr	CD4TbetTh1mem	CREB	0.0925271			V49	MP	6hr	CD27negBnaive	0.0162382
V02	MP	1hr	CD4TbetTh1mem	STAT5	0.0319066			V49	MP	24hr	CD27negBnaive	0.0434735
V02	MP	1hr	CD4TbetTh1mem	p38	0			V49	MP	2wk	CD27negBnaive	0.0348573
V02	MP	1hr	CD4TbetTh1mem	STAT1	0			V50	MP	Pre	CD27negBnaive	0.0421205
V02	MP	1hr	CD4TbetTh1mem	STAT3	0.142659			V50	MP	1hr	CD27negBnaive	0.0466641
V02	MP	1hr	CD4TbetTh1mem	S6	0.0187179			V50	MP	6hr	CD27negBnaive	0.0402644
V02	MP	1hr	CD4TbetTh1mem	MAPKAPK2	-0.271066			V50	MP	24hr	CD27negBnaive	0.0601875
V02	MP	1hr	CD4TbetTh1mem	IkB	-0.0637791			V50	MP	2wk	CD27negBnaive	0.0529047
V02	MP	1hr	CD4TbetTh1mem	NFkB	0.177959			V51	Ctrl	Pre	CD27negBnaive	0.0563293
V02	MP	1hr	CD4TbetTh1mem	ERK	0.0898339			V51	Ctrl	1hr	CD27negBnaive	0.0606698
V02	MP	1hr	CD4TbetTh1mem	pSTAT6	0.0210125			V51	Ctrl	6hr	CD27negBnaive	0.0429043
V02	MP	1hr	CD4TbetTh1naive	CREB	-0.135449			V51	Ctrl	24hr	CD27negBnaive	0.0832934
V02	MP	1hr	CD4TbetTh1naive	STAT5	0.0558412			V51	Ctrl	48hr	CD27negBnaive	0.0757997
V02	MP	1hr	CD4TbetTh1naive	p38	0			V51	Ctrl	2wk	CD27negBnaive	0.0650441
V02	MP	1hr	CD4TbetTh1naive	STAT1	0			V52	MP	Pre	CD27negBnaive	0.0616292
V02	MP	1hr	CD4TbetTh1naive	STAT3	0.196187			V52	MP	1hr	CD27negBnaive	0.107505
V02	MP	1hr	CD4TbetTh1naive	S6	-0.0652256			V52	MP	6hr	CD27negBnaive	0.100278
V02	MP	1hr	CD4TbetTh1naive	MAPKAPK2	-0.34774			V52	MP	24hr	CD27negBnaive	0.0640372
V02	MP	1hr	CD4TbetTh1naive	IkB	-0.145319			V52	MP	2wk	CD27negBnaive	0.053635
V02	MP	1hr	CD4TbetTh1naive	NFkB	0.135243			V53	MP	Pre	CD27negBnaive	0.0101267
V02	MP	1hr	CD4TbetTh1naive	ERK	0.0153114			V53	MP	1hr	CD27negBnaive	0.017797
V02	MP	1hr	CD4TbetTh1naive	pSTAT6	-0.0564893			V53	MP	6hr	CD27negBnaive	0.0155653
V02	MP	1hr	CD4Tmem	CREB	0.0675427			V53	MP	24hr	CD27negBnaive	0.0175738
V02	MP	1hr	CD4Tmem	STAT5	0.175199			V53	MP	2wk	CD27negBnaive	0.0118594
V02	MP	1hr	CD4Tmem	p38	0			V54	MP	Pre	CD27negBnaive	0.0573248
V02	MP	1hr	CD4Tmem	STAT1	0			V54	MP	1hr	CD27negBnaive	0.0653188
V02	MP	1hr	CD4Tmem	STAT3	0.955431			V54	MP	6hr	CD27negBnaive	0.0358626
V02	MP	1hr	CD4Tmem	S6	0.00520658			V54	MP	24hr	CD27negBnaive	0.0806423
V02	MP	1hr	CD4Tmem	MAPKAPK2	-0.212146			V54	MP	48hr	CD27negBnaive	0.0611261
V02	MP	1hr	CD4Tmem	IkB	-0.118753			V54	MP	2wk	CD27negBnaive	0.0415358
V02	MP	1hr	CD4Tmem	NFkB	0.0940223			V55	Ctrl	Pre	CD27negBnaive	0.0550506
V02	MP	1hr	CD4Tmem	ERK	0.0384369			V55	Ctrl	1hr	CD27negBnaive	0.0511853
V02	MP	1hr	CD4Tmem	pSTAT6	0.0671973			V55	Ctrl	6hr	CD27negBnaive	0.0429953
V02	MP	1hr	CD4Tnaive	CREB	0.104125			V55	Ctrl	24hr	CD27negBnaive	0.048642
V02	MP	1hr	CD4Tnaive	STAT5	0.178567			V55	Ctrl	48hr	CD27negBnaive	0.0568197
V02	MP	1hr	CD4Tnaive	p38	0			V55	Ctrl	2wk	CD27negBnaive	0.0532785
V02	MP	1hr	CD4Tnaive	STAT1	0			V56	Ctrl	Pre	CD27negBnaive	0.0475212
V02	MP	1hr	CD4Tnaive	STAT3	1.01416			V56	Ctrl	1hr	CD27negBnaive	0.0432859
V02	MP	1hr	CD4Tnaive	S6	0.0483466			V56	Ctrl	6hr	CD27negBnaive	0.034116
V02	MP	1hr	CD4Tnaive	MAPKAPK2	-0.233434			V56	Ctrl	24hr	CD27negBnaive	0.0478723
V02	MP	1hr	CD4Tnaive	IkB	-0.14935			V56	Ctrl	48hr	CD27negBnaive	0.0567073
V02	MP	1hr	CD4Tnaive	NFkB	0.0300773			V56	Ctrl	2wk	CD27negBnaive	0.04272
V02	MP	1hr	CD4Tnaive	ERK	0.0630425			V57	Ctrl	Pre	CD27negBnaive	0.102487
V02	MP	1hr	CD4Tnaive	pSTAT6	0.055639			V57	Ctrl	1hr	CD27negBnaive	0.0946155
V02	MP	1hr	CD56loCD16posNK	CREB	-0.0240463			V57	Ctrl	6hr	CD27negBnaive	0.105129
V02	MP	1hr	CD56loCD16posNK	STAT5	0.0192116			V57	Ctrl	24hr	CD27negBnaive	0.0929647
V02	MP	1hr	CD56loCD16posNK	p38	0			V57	Ctrl	2wk	CD27negBnaive	0.095813
V02	MP	1hr	CD56loCD16posNK	STAT1	0			V59	MP	Pre	CD27negBnaive	0.0443979
V02	MP	1hr	CD56loCD16posNK	STAT3	0.023696			V59	MP	1hr	CD27negBnaive	0.0878482
V02	MP	1hr	CD56loCD16posNK	S6	0.0250367			V59	MP	6hr	CD27negBnaive	0.0680657
V02	MP	1hr	CD56loCD16posNK	MAPKAPK2	-0.152658			V59	MP	24hr	CD27negBnaive	0.0627632
V02	MP	1hr	CD56loCD16posNK	IkB	0.0326677			V59	MP	48hr	CD27negBnaive	0.060272
V02	MP	1hr	CD56loCD16posNK	NFkB	0.147921			V59	MP	2wk	CD27negBnaive	0.041036
V02	MP	1hr	CD56loCD16posNK	ERK	0.0539718			V60	MP	Pre	CD27negBnaive	0.0582653
V02	MP	1hr	CD56loCD16posNK	pSTAT6	0			V60	MP	1hr	CD27negBnaive	0.0845528
V02	MP	1hr	CD56posCD16negNK	CREB	-0.0757784			V60	MP	6hr	CD27negBnaive	0.0748097
V02	MP	1hr	CD56posCD16negNK	STAT5	-0.068703			V60	MP	24hr	CD27negBnaive	0.0704286
V02	MP	1hr	CD56posCD16negNK	p38	0			V60	MP	2wk	CD27negBnaive	0.0641083
V02	MP	1hr	CD56posCD16negNK	STAT1	0			V61	Ctrl	Pre	CD27negBnaive	0.0401326
V02	MP	1hr	CD56posCD16negNK	STAT3	0			V61	Ctrl	1hr	CD27negBnaive	0.0463375
V02	MP	1hr	CD56posCD16negNK	S6	-0.0484396			V61	Ctrl	6hr	CD27negBnaive	0.0328808
V02	MP	1hr	CD56posCD16negNK	MAPKAPK2	-0.239201			V61	Ctrl	24hr	CD27negBnaive	0.0433098
V02	MP	1hr	CD56posCD16negNK	IkB	-0.0643561			V61	Ctrl	48hr	CD27negBnaive	0.0431311
V02	MP	1hr	CD56posCD16negNK	NFkB	0.206902			V61	Ctrl	2wk	CD27negBnaive	0.0417848
V02	MP	1hr	CD56posCD16negNK	ERK	0.0456179			V62	Ctrl	Pre	CD27negBnaive	0.019331
V02	MP	1hr	CD56posCD16negNK	pSTAT6	0			V62	Ctrl	1hr	CD27negBnaive	0.0192147
V02	MP	1hr	CD8Tmem	CREB	-0.0115372			V62	Ctrl	6hr	CD27negBnaive	0.0181677
V02	MP	1hr	CD8Tmem	STAT5	0.0722636			V62	Ctrl	24hr	CD27negBnaive	0.0201191
V02	MP	1hr	CD8Tmem	p38	0			V62	Ctrl	2wk	CD27negBnaive	0.017514
V02	MP	1hr	CD8Tmem	STAT1	0			V63	Ctrl	Pre	CD27negBnaive	0.0381626
V02	MP	1hr	CD8Tmem	STAT3	0.0414028			V63	Ctrl	1hr	CD27negBnaive	0.0354428
V02	MP	1hr	CD8Tmem	S6	0.00680114			V63	Ctrl	6hr	CD27negBnaive	0.0332873
V02	MP	1hr	CD8Tmem	MAPKAPK2	-0.203153			V63	Ctrl	24hr	CD27negBnaive	0.0353203
V02	MP	1hr	CD8Tmem	IkB	-0.0334131			V63	Ctrl	48hr	CD27negBnaive	0.0300562
V02	MP	1hr	CD8Tmem	NFkB	0.165735			V63	Ctrl	2wk	CD27negBnaive	0.027017
V02	MP	1hr	CD8Tmem	ERK	0.057165			V64	MP	Pre	CD27negBnaive	0.0416075
V02	MP	1hr	CD8Tmem	pSTAT6	0.0581444			V64	MP	1hr	CD27negBnaive	0.0720983
V02	MP	1hr	CD8Tnaive	CREB	0.0841065			V64	MP	6hr	CD27negBnaive	0.0621794
V02	MP	1hr	CD8Tnaive	STAT5	0.126422			V64	MP	24hr	CD27negBnaive	0.0717344
V02	MP	1hr	CD8Tnaive	p38	0			V64	MP	48hr	CD27negBnaive	0.0602765
V02	MP	1hr	CD8Tnaive	STAT1	0			V64	MP	2wk	CD27negBnaive	0.0410321
V02	MP	1hr	CD8Tnaive	STAT3	0.70722			V01	Ctrl	Pre	CD27posBmem	0.0341448
V02	MP	1hr	CD8Tnaive	S6	-0.0628353			V01	Ctrl	1hr	CD27posBmem	0.0276717
V02	MP	1hr	CD8Tnaive	MAPKAPK2	-0.234816			V01	Ctrl	6hr	CD27posBmem	0.0150661
V02	MP	1hr	CD8Tnaive	IkB	-0.0777596			V01	Ctrl	24hr	CD27posBmem	0.0331808
V02	MP	1hr	CD8Tnaive	NFkB	0.0499603			V01	Ctrl	48hr	CD27posBmem	0.0253652
V02	MP	1hr	CD8Tnaive	ERK	0.0411914			V01	Ctrl	2wk	CD27posBmem	0.0288023
V02	MP	1hr	CD8Tnaive	pSTAT6	0.155215			V02	MP	Pre	CD27posBmem	0.00804471
V02	MP	1hr	cMCs	CREB	-0.0198508			V02	MP	1hr	CD27posBmem	0.00741824
V02	MP	1hr	cMCs	STAT5	0.0729301			V02	MP	6hr	CD27posBmem	0.00389695
V02	MP	1hr	cMCs	p38	0.048976			V02	MP	24hr	CD27posBmem	0.00396546
V02	MP	1hr	cMCs	STAT1	0.0165275			V02	MP	48hr	CD27posBmem	0.00856799
V02	MP	1hr	cMCs	STAT3	1.69892			V02	MP	2wk	CD27posBmem	0.00502297
V02	MP	1hr	cMCs	S6	0.00456513			V03	MP	Pre	CD27posBmem	0.0151301
V02	MP	1hr	cMCs	MAPKAPK2	-0.0855543			V03	MP	1hr	CD27posBmem	0.0159766
V02	MP	1hr	cMCs	IkB	0.0104165			V03	MP	6hr	CD27posBmem	0.0128406
V02	MP	1hr	cMCs	NFkB	0.120289			V03	MP	24hr	CD27posBmem	0.0106358
V02	MP	1hr	cMCs	ERK	0.0633482			V03	MP	48hr	CD27posBmem	0.0170171
V02	MP	1hr	cMCs	pSTAT6	0			V03	MP	2wk	CD27posBmem	0.0113064
V02	MP	1hr	gdTCells	CREB	0.234468			V04	MP	Pre	CD27posBmem	0.0895964
V02	MP	1hr	gdTCells	STAT5	-0.0107575			V04	MP	1hr	CD27posBmem	0.0881071
V02	MP	1hr	gdTCells	p38	0			V04	MP	6hr	CD27posBmem	0.0732871
V02	MP	1hr	gdTCells	STAT1	0			V04	MP	24hr	CD27posBmem	0.0533588
V02	MP	1hr	gdTCells	STAT3	0			V04	MP	48hr	CD27posBmem	0.0910489
V02	MP	1hr	gdTCells	S6	0			V04	MP	2wk	CD27posBmem	0.0916566
V02	MP	1hr	gdTCells	MAPKAPK2	-0.192671			V05	MP	Pre	CD27posBmem	0.0264661
V02	MP	1hr	gdTCells	IkB	-0.232864			V05	MP	1hr	CD27posBmem	0.0226246
V02	MP	1hr	gdTCells	NFkB	0.192922			V05	MP	6hr	CD27posBmem	0.0229375
V02	MP	1hr	gdTCells	ERK	0.041044			V05	MP	24hr	CD27posBmem	0.0166011
V02	MP	1hr	gdTCells	pSTAT6	0.146232			V05	MP	48hr	CD27posBmem	0.0203816
V02	MP	1hr	Gr	CREB	0.131739			V05	MP	2wk	CD27posBmem	0.019012
V02	MP	1hr	Gr	STAT5	0.0857241			V06	MP	Pre	CD27posBmem	0.0137078
V02	MP	1hr	Gr	p38	0			V06	MP	1hr	CD27posBmem	0.0175334
V02	MP	1hr	Gr	STAT1	0			V06	MP	6hr	CD27posBmem	0.0163803
V02	MP	1hr	Gr	STAT3	0.41907			V06	MP	24hr	CD27posBmem	0.0100531
V02	MP	1hr	Gr	S6	0.0970272			V06	MP	48hr	CD27posBmem	0.0129743
V02	MP	1hr	Gr	MAPKAPK2	0.113363			V06	MP	2wk	CD27posBmem	0.0132127
V02	MP	1hr	Gr	IkB	0.284394			V07	MP	Pre	CD27posBmem	0.0278998
V02	MP	1hr	Gr	NFkB	0.0302872			V07	MP	1hr	CD27posBmem	0.0286451
V02	MP	1hr	Gr	ERK	0.0374095			V07	MP	6hr	CD27posBmem	0.0220042
V02	MP	1hr	Gr	pSTAT6	0			V07	MP	24hr	CD27posBmem	0.0210626
V02	MP	1hr	intMCs	CREB	-0.0195948			V07	MP	48hr	CD27posBmem	0.029615
V02	MP	1hr	intMCs	STAT5	0.148946			V07	MP	2wk	CD27posBmem	0.019543
V02	MP	1hr	intMCs	p38	-0.030319			V08	Ctrl	Pre	CD27posBmem	0.017123
V02	MP	1hr	intMCs	STAT1	0.123545			V08	Ctrl	1hr	CD27posBmem	0.0121682
V02	MP	1hr	intMCs	STAT3	0.839701			V08	Ctrl	6hr	CD27posBmem	0.00760837
V02	MP	1hr	intMCs	S6	-0.0684456			V08	Ctrl	24hr	CD27posBmem	0.0085034
V02	MP	1hr	intMCs	MAPKAPK2	-0.0173449			V08	Ctrl	48hr	CD27posBmem	0.0112874
V02	MP	1hr	intMCs	IkB	0.0624282			V08	Ctrl	2wk	CD27posBmem	0.0128818
V02	MP	1hr	intMCs	NFkB	-0.0496211			V09	Ctrl	Pre	CD27posBmem	0.0268695
V02	MP	1hr	intMCs	ERK	-0.0645355			V09	Ctrl	1hr	CD27posBmem	0.0252838
V02	MP	1hr	intMCs	pSTAT6	0			V09	Ctrl	6hr	CD27posBmem	0.0211325
V02	MP	1hr	mDCs	CREB	-0.121102			V09	Ctrl	24hr	CD27posBmem	0.0165063
V02	MP	1hr	mDCs	STAT5	0.0271745			V09	Ctrl	48hr	CD27posBmem	0.0194694
V02	MP	1hr	mDCs	p38	-0.0215624			V09	Ctrl	2wk	CD27posBmem	0.0148855
V02	MP	1hr	mDCs	STAT1	0.0296139			V10	MP	Pre	CD27posBmem	0.010549
V02	MP	1hr	mDCs	STAT3	0.431205			V10	MP	1hr	CD27posBmem	0.0100035
V02	MP	1hr	mDCs	S6	-0.0385006			V10	MP	6hr	CD27posBmem	0.013053
V02	MP	1hr	mDCs	MAPKAPK2	-0.0120763			V10	MP	24hr	CD27posBmem	0.00834525
V02	MP	1hr	mDCs	IkB	-0.138896			V10	MP	48hr	CD27posBmem	0.0101301
V02	MP	1hr	mDCs	NFkB	0.204181			V10	MP	2wk	CD27posBmem	0.00911144
V02	MP	1hr	mDCs	ERK	0.0561831			V11	Ctrl	Pre	CD27posBmem	0.00596942
V02	MP	1hr	mDCs	pSTAT6	0			V11	Ctrl	1hr	CD27posBmem	0.00692904
V02	MP	1hr	MDSC	CREB	0.0508664			V11	Ctrl	6hr	CD27posBmem	0.00513476
V02	MP	1hr	MDSC	STAT5	0.0826809			V11	Ctrl	24hr	CD27posBmem	0.0050556
V02	MP	1hr	MDSC	p38	0.0725597			V11	Ctrl	48hr	CD27posBmem	0.0054589
V02	MP	1hr	MDSC	STAT1	0			V11	Ctrl	2wk	CD27posBmem	0.00538421
V02	MP	1hr	MDSC	STAT3	1.8624			V12	Ctrl	Pre	CD27posBmem	0.0104676
V02	MP	1hr	MDSC	S6	0.0442168			V12	Ctrl	1hr	CD27posBmem	0.0145693
V02	MP	1hr	MDSC	MAPKAPK2	-0.0195527			V12	Ctrl	6hr	CD27posBmem	0.00753635
V02	MP	1hr	MDSC	IkB	0.066316			V12	Ctrl	24hr	CD27posBmem	0.00697638
V02	MP	1hr	MDSC	NFkB	0.0980725			V12	Ctrl	48hr	CD27posBmem	0.00651504
V02	MP	1hr	MDSC	ERK	0.115721			V12	Ctrl	2wk	CD27posBmem	0.00609577
V02	MP	1hr	MDSC	pSTAT6	0			V13	Ctrl	Pre	CD27posBmem	0.0121966
V02	MP	1hr	ncMCs	CREB	0.189645			V13	Ctrl	1hr	CD27posBmem	0.0098432
V02	MP	1hr	ncMCs	STAT5	0.152129			V13	Ctrl	6hr	CD27posBmem	0.0103635
V02	MP	1hr	ncMCs	p38	0.0301019			V13	Ctrl	24hr	CD27posBmem	0.0100038
V02	MP	1hr	ncMCs	STAT1	0.061077			V13	Ctrl	48hr	CD27posBmem	0.0132739
V02	MP	1hr	ncMCs	STAT3	0.603607			V13	Ctrl	2wk	CD27posBmem	0.00983681
V02	MP	1hr	ncMCs	S6	0.349681			V14	MP	Pre	CD27posBmem	0.00904805
V02	MP	1hr	ncMCs	MAPKAPK2	0.192649			V14	MP	1hr	CD27posBmem	0.011513
V02	MP	1hr	ncMCs	IkB	0.283299			V14	MP	6hr	CD27posBmem	0.00772609
V02	MP	1hr	ncMCs	NFkB	0.258041			V14	MP	24hr	CD27posBmem	0.00703284
V02	MP	1hr	ncMCs	ERK	0.0421564			V14	MP	48hr	CD27posBmem	0.010133
V02	MP	1hr	ncMCs	pSTAT6	0			V14	MP	2wk	CD27posBmem	0.00839666
V02	MP	1hr	pDCs	CREB	0.173494			V15	Ctrl	Pre	CD27posBmem	0.103344
V02	MP	1hr	pDCs	STAT5	0.158168			V15	Ctrl	1hr	CD27posBmem	0.0912707
V02	MP	1hr	pDCs	p38	0.0496625			V15	Ctrl	6hr	CD27posBmem	0.0481959
V02	MP	1hr	pDCs	STAT1	0			V15	Ctrl	24hr	CD27posBmem	0.0768465
V02	MP	1hr	pDCs	STAT3	0.438525			V15	Ctrl	48hr	CD27posBmem	0.0633975
V02	MP	1hr	pDCs	S6	0.026993			V15	Ctrl	2wk	CD27posBmem	0.0824582
V02	MP	1hr	pDCs	MAPKAPK2	-0.167659			V16	Ctrl	Pre	CD27posBmem	0.0172547
V02	MP	1hr	pDCs	IkB	-0.222049			V16	Ctrl	1hr	CD27posBmem	0.0162871
V02	MP	1hr	pDCs	NFkB	0.275953			V16	Ctrl	6hr	CD27posBmem	0.010646
V02	MP	1hr	pDCs	ERK	0.00868163			V16	Ctrl	24hr	CD27posBmem	0.0186395
V02	MP	1hr	pDCs	pSTAT6	0			V16	Ctrl	48hr	CD27posBmem	0.0174643
V02	MP	1hr	Tregmem	CREB	-0.00215498			V18	Ctrl	Pre	CD27posBmem	0.0100839
V02	MP	1hr	Tregmem	STAT5	0.082169			V18	Ctrl	1hr	CD27posBmem	0.00887046
V02	MP	1hr	Tregmem	p38	0			V18	Ctrl	6hr	CD27posBmem	0.00990456
V02	MP	1hr	Tregmem	STAT1	0			V18	Ctrl	24hr	CD27posBmem	0.00968778
V02	MP	1hr	Tregmem	STAT3	0.943187			V18	Ctrl	48hr	CD27posBmem	0.0057875
V02	MP	1hr	Tregmem	S6	0.0174104			V18	Ctrl	2wk	CD27posBmem	0.0093801
V02	MP	1hr	Tregmem	MAPKAPK2	-0.247612			V22	MP	Pre	CD27posBmem	0.0262895
V02	MP	1hr	Tregmem	IkB	-0.305368			V22	MP	1hr	CD27posBmem	0.0271364
V02	MP	1hr	Tregmem	NFkB	0.0666741			V22	MP	6hr	CD27posBmem	0.0232157
V02	MP	1hr	Tregmem	ERK	0.046138			V22	MP	24hr	CD27posBmem	0.0240302
V02	MP	1hr	Tregmem	pSTAT6	0.0351762			V22	MP	48hr	CD27posBmem	0.0210607
V02	MP	1hr	Tregnaive	CREB	0.0311987			V22	MP	2wk	CD27posBmem	0.0161595
V02	MP	1hr	Tregnaive	STAT5	0.222709			V23	Ctrl	Pre	CD27posBmem	0.0179328
V02	MP	1hr	Tregnaive	p38	0			V23	Ctrl	1hr	CD27posBmem	0.017732
V02	MP	1hr	Tregnaive	STAT1	0			V23	Ctrl	6hr	CD27posBmem	0.015645
V02	MP	1hr	Tregnaive	STAT3	0.863966			V23	Ctrl	24hr	CD27posBmem	0.0146835
V02	MP	1hr	Tregnaive	S6	0.195241			V23	Ctrl	48hr	CD27posBmem	0.0138308
V02	MP	1hr	Tregnaive	MAPKAPK2	-0.293053			V23	Ctrl	2wk	CD27posBmem	0.0173272
V02	MP	1hr	Tregnaive	IkB	-0.223656			V24	MP	Pre	CD27posBmem	0.0234771
V02	MP	1hr	Tregnaive	NFkB	0.00593336			V24	MP	1hr	CD27posBmem	0.0290374
V02	MP	1hr	Tregnaive	ERK	0.0526842			V24	MP	6hr	CD27posBmem	0.0193771
V02	MP	1hr	Tregnaive	pSTAT6	-0.00820165			V24	MP	24hr	CD27posBmem	0.0220219
V03	MP	1hr	CD27negBnaive	CREB	0.00244572			V24	MP	48hr	CD27posBmem	0.0276661
V03	MP	1hr	CD27negBnaive	STAT5	0.024016			V24	MP	2wk	CD27posBmem	0.0161669
V03	MP	1hr	CD27negBnaive	p38	0			V25	Ctrl	Pre	CD27posBmem	0.0768811
V03	MP	1hr	CD27negBnaive	STAT1	0			V25	Ctrl	1hr	CD27posBmem	0.0730163
V03	MP	1hr	CD27negBnaive	STAT3	0.0365854			V25	Ctrl	6hr	CD27posBmem	0.0519037
V03	MP	1hr	CD27negBnaive	S6	0.0108782			V25	Ctrl	24hr	CD27posBmem	0.0671957
V03	MP	1hr	CD27negBnaive	MAPKAPK2	-0.236391			V26	Ctrl	Pre	CD27posBmem	0.0228604
V03	MP	1hr	CD27negBnaive	IkB	0.00740985			V26	Ctrl	1hr	CD27posBmem	0.0234092
V03	MP	1hr	CD27negBnaive	NFkB	-0.0899715			V26	Ctrl	6hr	CD27posBmem	0.0150178
V03	MP	1hr	CD27negBnaive	ERK	0.0148001			V26	Ctrl	24hr	CD27posBmem	0.0234593
V03	MP	1hr	CD27negBnaive	pSTAT6	0			V26	Ctrl	48hr	CD27posBmem	0.02037
V03	MP	1hr	CD27posBmem	CREB	-0.0150365			V26	Ctrl	2wk	CD27posBmem	0.0184781
V03	MP	1hr	CD27posBmem	STAT5	0.0648047			V27	MP	Pre	CD27posBmem	0.015019
V03	MP	1hr	CD27posBmem	p38	0			V27	MP	1hr	CD27posBmem	0.0134544
V03	MP	1hr	CD27posBmem	STAT1	0			V27	MP	6hr	CD27posBmem	0.0154228
V03	MP	1hr	CD27posBmem	STAT3	0.0699982			V27	MP	24hr	CD27posBmem	0.0102488
V03	MP	1hr	CD27posBmem	S6	0.0394934			V27	MP	2wk	CD27posBmem	0.0111914
V03	MP	1hr	CD27posBmem	MAPKAPK2	-0.234844			V28	MP	Pre	CD27posBmem	0.00315515
V03	MP	1hr	CD27posBmem	IkB	-0.0262862			V28	MP	1hr	CD27posBmem	0.0103779
V03	MP	1hr	CD27posBmem	NFkB	-0.071752			V28	MP	6hr	CD27posBmem	0.00515355
V03	MP	1hr	CD27posBmem	ERK	0.0469507			V28	MP	24hr	CD27posBmem	0.00364043
V03	MP	1hr	CD27posBmem	pSTAT6	0			V28	MP	48hr	CD27posBmem	0.00372693
V03	MP	1hr	CD4TbetTh1mem	CREB	0.0143429			V28	MP	2wk	CD27posBmem	0.00330189
V03	MP	1hr	CD4TbetTh1mem	STAT5	0.0635561			V29	Ctrl	Pre	CD27posBmem	0.00456212
V03	MP	1hr	CD4TbetTh1mem	p38	0			V29	Ctrl	1hr	CD27posBmem	0.00420455
V03	MP	1hr	CD4TbetTh1mem	STAT1	0			V29	Ctrl	6hr	CD27posBmem	0.00318513
V03	MP	1hr	CD4TbetTh1mem	STAT3	0.220845			V29	Ctrl	24hr	CD27posBmem	0.00390799
V03	MP	1hr	CD4TbetTh1mem	S6	0.0124853			V29	Ctrl	48hr	CD27posBmem	0.00415584
V03	MP	1hr	CD4TbetTh1mem	MAPKAPK2	-0.218504			V29	Ctrl	2wk	CD27posBmem	0.00501763
V03	MP	1hr	CD4TbetTh1mem	IkB	0.033596			V30	MP	Pre	CD27posBmem	0.0246414
V03	MP	1hr	CD4TbetTh1mem	NFkB	-0.120645			V30	MP	1hr	CD27posBmem	0.0205524
V03	MP	1hr	CD4TbetTh1mem	ERK	0.0339195			V30	MP	6hr	CD27posBmem	0.0166583
V03	MP	1hr	CD4TbetTh1mem	pSTAT6	-0.00489622			V30	MP	24hr	CD27posBmem	0.0139731
V03	MP	1hr	CD4TbetTh1naive	CREB	-0.105238			V30	MP	48hr	CD27posBmem	0.0176181
V03	MP	1hr	CD4TbetTh1naive	STAT5	0.111242			V30	MP	2wk	CD27posBmem	0.0188953
V03	MP	1hr	CD4TbetTh1naive	p38	0			V31	Ctrl	Pre	CD27posBmem	0.0256572
V03	MP	1hr	CD4TbetTh1naive	STAT1	0.0405181			V31	Ctrl	1hr	CD27posBmem	0.0218643
V03	MP	1hr	CD4TbetTh1naive	STAT3	0.316183			V31	Ctrl	6hr	CD27posBmem	0.0149505
V03	MP	1hr	CD4TbetTh1naive	S6	0.0714404			V31	Ctrl	24hr	CD27posBmem	0.0148334
V03	MP	1hr	CD4TbetTh1naive	MAPKAPK2	0.0428287			V31	Ctrl	2wk	CD27posBmem	0.0152497
V03	MP	1hr	CD4TbetTh1naive	IkB	-0.239487			V32	Ctrl	Pre	CD27posBmem	0.0282544
V03	MP	1hr	CD4TbetTh1naive	NFkB	-0.0769398			V32	Ctrl	1hr	CD27posBmem	0.0281762
V03	MP	1hr	CD4TbetTh1naive	ERK	-0.032681			V32	Ctrl	6hr	CD27posBmem	0.0166402
V03	MP	1hr	CD4TbetTh1naive	pSTAT6	-0.204771			V32	Ctrl	24hr	CD27posBmem	0.0201369
V03	MP	1hr	CD4Tmem	CREB	0.0219094			V32	Ctrl	48hr	CD27posBmem	0.0199853
V03	MP	1hr	CD4Tmem	STAT5	0.0495199			V32	Ctrl	2wk	CD27posBmem	0.0188002
V03	MP	1hr	CD4Tmem	p38	0			V33	Ctrl	Pre	CD27posBmem	0.0124264
V03	MP	1hr	CD4Tmem	STAT1	0			V33	Ctrl	1hr	CD27posBmem	0.0103924
V03	MP	1hr	CD4Tmem	STAT3	0.630437			V33	Ctrl	6hr	CD27posBmem	0.0102335
V03	MP	1hr	CD4Tmem	S6	0.0123894			V33	Ctrl	24hr	CD27posBmem	0.0103775
V03	MP	1hr	CD4Tmem	MAPKAPK2	-0.247715			V33	Ctrl	48hr	CD27posBmem	0.0116559
V03	MP	1hr	CD4Tmem	IkB	-0.0485287			V33	Ctrl	2wk	CD27posBmem	0.011438
V03	MP	1hr	CD4Tmem	NFkB	-0.101378			V34	MP	Pre	CD27posBmem	0.0327656
V03	MP	1hr	CD4Tmem	ERK	0.0152243			V34	MP	1hr	CD27posBmem	0.0343485
V03	MP	1hr	CD4Tmem	pSTAT6	0.00483247			V34	MP	6hr	CD27posBmem	0.0271949
V03	MP	1hr	CD4Tnaive	CREB	-0.00548247			V34	MP	24hr	CD27posBmem	0.0219112
V03	MP	1hr	CD4Tnaive	STAT5	0.0758913			V34	MP	48hr	CD27posBmem	0.0254673
V03	MP	1hr	CD4Tnaive	p38	0			V34	MP	2wk	CD27posBmem	0.0199898
V03	MP	1hr	CD4Tnaive	STAT1	0			V35	Ctrl	Pre	CD27posBmem	0.00933745
V03	MP	1hr	CD4Tnaive	STAT3	1.00818			V35	Ctrl	1hr	CD27posBmem	0.00969847
V03	MP	1hr	CD4Tnaive	S6	0.0133812			V35	Ctrl	6hr	CD27posBmem	0.00880902
V03	MP	1hr	CD4Tnaive	MAPKAPK2	-0.209456			V35	Ctrl	24hr	CD27posBmem	0.00787592
V03	MP	1hr	CD4Tnaive	IkB	0.0275784			V35	Ctrl	48hr	CD27posBmem	0.00798682
V03	MP	1hr	CD4Tnaive	NFkB	-0.0786109			V35	Ctrl	2wk	CD27posBmem	0.0125857
V03	MP	1hr	CD4Tnaive	ERK	0.0456843			V36	Ctrl	Pre	CD27posBmem	0.024331
V03	MP	1hr	CD4Tnaive	pSTAT6	0.0276041			V36	Ctrl	1hr	CD27posBmem	0.0259708
V03	MP	1hr	CD56loCD16posNK	CREB	0.0151847			V36	Ctrl	6hr	CD27posBmem	0.0188177
V03	MP	1hr	CD56loCD16posNK	STAT5	-0.0128909			V36	Ctrl	24hr	CD27posBmem	0.0216824
V03	MP	1hr	CD56loCD16posNK	p38	0			V36	Ctrl	48hr	CD27posBmem	0.0214142
V03	MP	1hr	CD56loCD16posNK	STAT1	0			V36	Ctrl	2wk	CD27posBmem	0.0121998
V03	MP	1hr	CD56loCD16posNK	STAT3	0.103274			V37	MP	Pre	CD27posBmem	0.008545
V03	MP	1hr	CD56loCD16posNK	S6	-0.0076298			V37	MP	1hr	CD27posBmem	0.00763539
V03	MP	1hr	CD56loCD16posNK	MAPKAPK2	-0.217467			V37	MP	6hr	CD27posBmem	0.00423967
V03	MP	1hr	CD56loCD16posNK	IkB	0.0827881			V37	MP	24hr	CD27posBmem	0.00858231
V03	MP	1hr	CD56loCD16posNK	NFkB	-0.134569			V37	MP	48hr	CD27posBmem	0.00905914
V03	MP	1hr	CD56loCD16posNK	ERK	0.0121661			V37	MP	2wk	CD27posBmem	0.0100776
V03	MP	1hr	CD56loCD16posNK	pSTAT6	0			V39	MP	Pre	CD27posBmem	0.0169252
V03	MP	1hr	CD56posCD16negNK	CREB	0.107071			V39	MP	1hr	CD27posBmem	0.0107219
V03	MP	1hr	CD56posCD16negNK	STAT5	0.0135541			V39	MP	6hr	CD27posBmem	0.00675827
V03	MP	1hr	CD56posCD16negNK	p38	0			V39	MP	24hr	CD27posBmem	0.0129466
V03	MP	1hr	CD56posCD16negNK	STAT1	0			V39	MP	48hr	CD27posBmem	0.0177872
V03	MP	1hr	CD56posCD16negNK	STAT3	0.184488			V39	MP	2wk	CD27posBmem	0.0163562
V03	MP	1hr	CD56posCD16negNK	S6	0.0436131			V40	Ctrl	Pre	CD27posBmem	0.0193798
V03	MP	1hr	CD56posCD16negNK	MAPKAPK2	-0.258558			V40	Ctrl	1hr	CD27posBmem	0.0194176
V03	MP	1hr	CD56posCD16negNK	IkB	0.103685			V40	Ctrl	6hr	CD27posBmem	0.0173817
V03	MP	1hr	CD56posCD16negNK	NFkB	-0.113579			V40	Ctrl	24hr	CD27posBmem	0.0188141
V03	MP	1hr	CD56posCD16negNK	ERK	0.0129825			V40	Ctrl	48hr	CD27posBmem	0.0200396
V03	MP	1hr	CD56posCD16negNK	pSTAT6	0			V40	Ctrl	2wk	CD27posBmem	0.0177863
V03	MP	1hr	CD8Tmem	CREB	0.00459141			V41	Ctrl	Pre	CD27posBmem	0.00462176
V03	MP	1hr	CD8Tmem	STAT5	-0.0120601			V41	Ctrl	1hr	CD27posBmem	0.00513152
V03	MP	1hr	CD8Tmem	p38	0			V41	Ctrl	6hr	CD27posBmem	0.00522327
V03	MP	1hr	CD8Tmem	STAT1	0			V41	Ctrl	24hr	CD27posBmem	0.00482124
V03	MP	1hr	CD8Tmem	STAT3	0.211527			V41	Ctrl	48hr	CD27posBmem	0.00392177
V03	MP	1hr	CD8Tmem	S6	-0.00237395			V41	Ctrl	2wk	CD27posBmem	0.00422251
V03	MP	1hr	CD8Tmem	MAPKAPK2	-0.22295			V42	Ctrl	Pre	CD27posBmem	0.0101566
V03	MP	1hr	CD8Tmem	IkB	-0.00530477			V42	Ctrl	1hr	CD27posBmem	0.0122684
V03	MP	1hr	CD8Tmem	NFkB	-0.139593			V42	Ctrl	6hr	CD27posBmem	0.00941397
V03	MP	1hr	CD8Tmem	ERK	0.0538419			V42	Ctrl	24hr	CD27posBmem	0.00732702
V03	MP	1hr	CD8Tmem	pSTAT6	0.0148769			V42	Ctrl	48hr	CD27posBmem	0.00657231
V03	MP	1hr	CD8Tnaive	CREB	0.0349891			V42	Ctrl	2wk	CD27posBmem	0.00812339
V03	MP	1hr	CD8Tnaive	STAT5	-0.0157789			V43	MP	Pre	CD27posBmem	0.00681848
V03	MP	1hr	CD8Tnaive	p38	0			V43	MP	1hr	CD27posBmem	0.00865326
V03	MP	1hr	CD8Tnaive	STAT1	0			V43	MP	6hr	CD27posBmem	0.00829531
V03	MP	1hr	CD8Tnaive	STAT3	0.221824			V43	MP	24hr	CD27posBmem	0.0070514
V03	MP	1hr	CD8Tnaive	S6	-0.00460492			V43	MP	48hr	CD27posBmem	0.00736196
V03	MP	1hr	CD8Tnaive	MAPKAPK2	-0.249748			V43	MP	2wk	CD27posBmem	0.00519813
V03	MP	1hr	CD8Tnaive	IkB	-0.0663748			V44	Ctrl	Pre	CD27posBmem	0.0127242
V03	MP	1hr	CD8Tnaive	NFkB	-0.143293			V44	Ctrl	1hr	CD27posBmem	0.00848044
V03	MP	1hr	CD8Tnaive	ERK	-0.000851921			V44	Ctrl	6hr	CD27posBmem	0.00655744
V03	MP	1hr	CD8Tnaive	pSTAT6	0.0276449			V44	Ctrl	24hr	CD27posBmem	0.00820646
V03	MP	1hr	cMCs	CREB	-0.164503			V44	Ctrl	2wk	CD27posBmem	0.0116353
V03	MP	1hr	cMCs	STAT5	-0.0232553			V45	Ctrl	Pre	CD27posBmem	0.0249069
V03	MP	1hr	cMCs	p38	-0.0453779			V45	Ctrl	1hr	CD27posBmem	0.0226605
V03	MP	1hr	cMCs	STAT1	0.00103616			V45	Ctrl	6hr	CD27posBmem	0.0216916
V03	MP	1hr	cMCs	STAT3	1.15882			V45	Ctrl	24hr	CD27posBmem	0.0116684
V03	MP	1hr	cMCs	S6	0.00362474			V45	Ctrl	2wk	CD27posBmem	0.0251241
V03	MP	1hr	cMCs	MAPKAPK2	-0.169061			V46	MP	Pre	CD27posBmem	0.0311372
V03	MP	1hr	cMCs	IkB	0.168383			V46	MP	1hr	CD27posBmem	0.0268522
V03	MP	1hr	cMCs	NFkB	-0.0719649			V46	MP	6hr	CD27posBmem	0.0119338
V03	MP	1hr	cMCs	ERK	-0.0718258			V46	MP	24hr	CD27posBmem	0.0136783
V03	MP	1hr	cMCs	pSTAT6	0			V46	MP	2wk	CD27posBmem	0.0291437
V03	MP	1hr	gdTCells	CREB	0.0499189			V47	MP	Pre	CD27posBmem	0.0365699
V03	MP	1hr	gdTCells	STAT5	0.0751491			V47	MP	1hr	CD27posBmem	0.0285436
V03	MP	1hr	gdTCells	p38	0			V47	MP	6hr	CD27posBmem	0.0160501
V03	MP	1hr	gdTCells	STAT1	0			V47	MP	24hr	CD27posBmem	0.0232942
V03	MP	1hr	gdTCells	STAT3	0.175784			V47	MP	48hr	CD27posBmem	0.030589
V03	MP	1hr	gdTCells	S6	-0.0273967			V48	MP	Pre	CD27posBmem	0.00897425
V03	MP	1hr	gdTCells	MAPKAPK2	-0.18337			V48	MP	1hr	CD27posBmem	0.00981738
V03	MP	1hr	gdTCells	IkB	0.11997			V48	MP	6hr	CD27posBmem	0.00726102
V03	MP	1hr	gdTCells	NFkB	-0.112872			V48	MP	24hr	CD27posBmem	0.00659142
V03	MP	1hr	gdTCells	ERK	0.0278186			V48	MP	2wk	CD27posBmem	0.00682557
V03	MP	1hr	gdTCells	pSTAT6	0.087824			V49	MP	Pre	CD27posBmem	0.0154978
V03	MP	1hr	Gr	CREB	-0.0201411			V49	MP	1hr	CD27posBmem	0.018869
V03	MP	1hr	Gr	STAT5	0.0802274			V49	MP	6hr	CD27posBmem	0.00811908
V03	MP	1hr	Gr	p38	0			V49	MP	24hr	CD27posBmem	0.0154293
V03	MP	1hr	Gr	STAT1	0.000104722			V49	MP	2wk	CD27posBmem	0.0154689
V03	MP	1hr	Gr	STAT3	0.527724			V50	MP	Pre	CD27posBmem	0.0414832
V03	MP	1hr	Gr	S6	0.0730351			V50	MP	1hr	CD27posBmem	0.0466641
V03	MP	1hr	Gr	MAPKAPK2	0.0638234			V50	MP	6hr	CD27posBmem	0.0501302
V03	MP	1hr	Gr	IkB	0.226776			V50	MP	24hr	CD27posBmem	0.00400592
V03	MP	1hr	Gr	NFkB	-0.0644932			V50	MP	2wk	CD27posBmem	0.0160865
V03	MP	1hr	Gr	ERK	0.000674405			V51	Ctrl	Pre	CD27posBmem	0.0286774
V03	MP	1hr	Gr	pSTAT6	0			V51	Ctrl	1hr	CD27posBmem	0.0336978
V03	MP	1hr	intMCs	CREB	-0.171948			V51	Ctrl	6hr	CD27posBmem	0.00770077
V03	MP	1hr	intMCs	STAT5	-0.260565			V51	Ctrl	24hr	CD27posBmem	0.00500261
V03	MP	1hr	intMCs	p38	0.0160853			V51	Ctrl	48hr	CD27posBmem	0.0195304
V03	MP	1hr	intMCs	STAT1	-0.0814557			V51	Ctrl	2wk	CD27posBmem	0.0195295
V03	MP	1hr	intMCs	STAT3	1.14323			V52	MP	Pre	CD27posBmem	0.0083184
V03	MP	1hr	intMCs	S6	0.0149336			V52	MP	1hr	CD27posBmem	0.0252729
V03	MP	1hr	intMCs	MAPKAPK2	-0.267904			V52	MP	6hr	CD27posBmem	0.0204191
V03	MP	1hr	intMCs	IkB	0.0866827			V52	MP	24hr	CD27posBmem	0.0071975
V03	MP	1hr	intMCs	NFkB	-0.0716431			V52	MP	2wk	CD27posBmem	0.0148109
V03	MP	1hr	intMCs	ERK	-0.275683			V53	MP	Pre	CD27posBmem	0.00514637
V03	MP	1hr	intMCs	pSTAT6	0			V53	MP	1hr	CD27posBmem	0.00787524
V03	MP	1hr	mDCs	CREB	-0.166412			V53	MP	6hr	CD27posBmem	0.00836806
V03	MP	1hr	mDCs	STAT5	0.063851			V53	MP	24hr	CD27posBmem	0.00809237
V03	MP	1hr	mDCs	p38	-0.0274346			V53	MP	2wk	CD27posBmem	0.00517228
V03	MP	1hr	mDCs	STAT1	-0.0103908			V54	MP	Pre	CD27posBmem	0.0143937
V03	MP	1hr	mDCs	STAT3	0.419181			V54	MP	1hr	CD27posBmem	0.0129752
V03	MP	1hr	mDCs	S6	0.05991			V54	MP	6hr	CD27posBmem	0.00808949
V03	MP	1hr	mDCs	MAPKAPK2	-0.144951			V54	MP	24hr	CD27posBmem	0.0145272
V03	MP	1hr	mDCs	IkB	0.0680538			V54	MP	48hr	CD27posBmem	0.0120743
V03	MP	1hr	mDCs	NFkB	0.0144724			V54	MP	2wk	CD27posBmem	0.00792924
V03	MP	1hr	mDCs	ERK	0.0284914			V55	Ctrl	Pre	CD27posBmem	0.0239017
V03	MP	1hr	mDCs	pSTAT6	0			V55	Ctrl	1hr	CD27posBmem	0.0199025
V03	MP	1hr	MDSC	CREB	-0.210076			V55	Ctrl	6hr	CD27posBmem	0.0193243
V03	MP	1hr	MDSC	STAT5	-0.0286949			V55	Ctrl	24hr	CD27posBmem	0.0177642
V03	MP	1hr	MDSC	p38	-0.0260673			V55	Ctrl	48hr	CD27posBmem	0.0232058
V03	MP	1hr	MDSC	STAT1	0.0149262			V55	Ctrl	2wk	CD27posBmem	0.0225071
V03	MP	1hr	MDSC	STAT3	1.23224			V56	Ctrl	Pre	CD27posBmem	0.0192843
V03	MP	1hr	MDSC	S6	-0.00363438			V56	Ctrl	1hr	CD27posBmem	0.0127028
V03	MP	1hr	MDSC	MAPKAPK2	-0.177549			V56	Ctrl	6hr	CD27posBmem	0.0123077
V03	MP	1hr	MDSC	IkB	0.143057			V56	Ctrl	24hr	CD27posBmem	0.0151564
V03	MP	1hr	MDSC	NFkB	-0.0704511			V56	Ctrl	48hr	CD27posBmem	0.0169668
V03	MP	1hr	MDSC	ERK	-0.114561			V56	Ctrl	2wk	CD27posBmem	0.0158294
V03	MP	1hr	MDSC	pSTAT6	0			V57	Ctrl	Pre	CD27posBmem	0.0180924
V03	MP	1hr	ncMCs	CREB	-0.0992044			V57	Ctrl	1hr	CD27posBmem	0.0149927
V03	MP	1hr	ncMCs	STAT5	-0.13168			V57	Ctrl	6hr	CD27posBmem	0.0143239
V03	MP	1hr	ncMCs	p38	-0.0109415			V57	Ctrl	24hr	CD27posBmem	0.01311
V03	MP	1hr	ncMCs	STAT1	-0.0209697			V57	Ctrl	2wk	CD27posBmem	0.01203
V03	MP	1hr	ncMCs	STAT3	0.573743			V59	MP	Pre	CD27posBmem	0.0360342
V03	MP	1hr	ncMCs	S6	0.0255881			V59	MP	1hr	CD27posBmem	0.0388296
V03	MP	1hr	ncMCs	MAPKAPK2	-0.423363			V59	MP	6hr	CD27posBmem	0.0463717
V03	MP	1hr	ncMCs	IkB	0.220667			V59	MP	24hr	CD27posBmem	0.0355555
V03	MP	1hr	ncMCs	NFkB	-0.219795			V59	MP	48hr	CD27posBmem	0.0453639
V03	MP	1hr	ncMCs	ERK	-0.0187152			V59	MP	2wk	CD27posBmem	0.0342199
V03	MP	1hr	ncMCs	pSTAT6	0			V60	MP	Pre	CD27posBmem	0.0191434
V03	MP	1hr	pDCs	CREB	-0.0482142			V60	MP	1hr	CD27posBmem	0.0201058
V03	MP	1hr	pDCs	STAT5	0.0685021			V60	MP	6hr	CD27posBmem	0.0202868
V03	MP	1hr	pDCs	p38	-0.00905422			V60	MP	24hr	CD27posBmem	0.014117
V03	MP	1hr	pDCs	STAT1	-0.0385894			V60	MP	2wk	CD27posBmem	0.0214859
V03	MP	1hr	pDCs	STAT3	0.255035			V61	Ctrl	Pre	CD27posBmem	0.0282556
V03	MP	1hr	pDCs	S6	0.0104709			V61	Ctrl	1hr	CD27posBmem	0.0364352
V03	MP	1hr	pDCs	MAPKAPK2	-0.106489			V61	Ctrl	6hr	CD27posBmem	0.0273095
V03	MP	1hr	pDCs	IkB	0.142009			V61	Ctrl	24hr	CD27posBmem	0.0345669
V03	MP	1hr	pDCs	NFkB	-0.00319146			V61	Ctrl	48hr	CD27posBmem	0.0274815
V03	MP	1hr	pDCs	ERK	0.0650054			V61	Ctrl	2wk	CD27posBmem	0.0388377
V03	MP	1hr	pDCs	pSTAT6	0			V62	Ctrl	Pre	CD27posBmem	0.00755668
V03	MP	1hr	Tregmem	CREB	0.0460343			V62	Ctrl	1hr	CD27posBmem	0.00906718
V03	MP	1hr	Tregmem	STAT5	0.0691689			V62	Ctrl	6hr	CD27posBmem	0.00591775
V03	MP	1hr	Tregmem	p38	0			V62	Ctrl	24hr	CD27posBmem	0.0056137
V03	MP	1hr	Tregmem	STAT1	0			V62	Ctrl	2wk	CD27posBmem	0.00638301
V03	MP	1hr	Tregmem	STAT3	0.812765			V63	Ctrl	Pre	CD27posBmem	0.0126358
V03	MP	1hr	Tregmem	S6	0.088173			V63	Ctrl	1hr	CD27posBmem	0.0115449
V03	MP	1hr	Tregmem	MAPKAPK2	-0.226515			V63	Ctrl	6hr	CD27posBmem	0.00932775
V03	MP	1hr	Tregmem	IkB	0.00690092			V63	Ctrl	24hr	CD27posBmem	0.00753746
V03	MP	1hr	Tregmem	NFkB	-0.0764693			V63	Ctrl	48hr	CD27posBmem	0.0104993
V03	MP	1hr	Tregmem	ERK	0.0584869			V63	Ctrl	2wk	CD27posBmem	0.00979907
V03	MP	1hr	Tregmem	pSTAT6	0.0457657			V64	MP	Pre	CD27posBmem	0.0108309
V03	MP	1hr	Tregnaive	CREB	0.370924			V64	MP	1hr	CD27posBmem	0.0136464
V03	MP	1hr	Tregnaive	STAT5	-0.0434041			V64	MP	6hr	CD27posBmem	0.0126005
V03	MP	1hr	Tregnaive	p38	0.114705			V64	MP	24hr	CD27posBmem	0.0139783
V03	MP	1hr	Tregnaive	STAT1	0			V64	MP	48hr	CD27posBmem	0.0143
V03	MP	1hr	Tregnaive	STAT3	0.772799			V64	MP	2wk	CD27posBmem	0.00888431
V03	MP	1hr	Tregnaive	S6	-0.0602625			V01	Ctrl	Pre	CD4TbetTh1mem	0.00975459
V03	MP	1hr	Tregnaive	MAPKAPK2	-0.263023			V01	Ctrl	1hr	CD4TbetTh1mem	0.0104249
V03	MP	1hr	Tregnaive	IkB	-0.275882			V01	Ctrl	6hr	CD4TbetTh1mem	0.00467059
V03	MP	1hr	Tregnaive	NFkB	0.0107308			V01	Ctrl	24hr	CD4TbetTh1mem	0.00804798
V03	MP	1hr	Tregnaive	ERK	0.24381			V01	Ctrl	48hr	CD4TbetTh1mem	0.00913189
V03	MP	1hr	Tregnaive	pSTAT6	-0.0413317			V01	Ctrl	2wk	CD4TbetTh1mem	0.0104599
V04	MP	1hr	CD27negBnaive	CREB	-0.0416005			V02	MP	Pre	CD4TbetTh1mem	0.0186457
V04	MP	1hr	CD27negBnaive	STAT5	0.00668121			V02	MP	1hr	CD4TbetTh1mem	0.0171903
V04	MP	1hr	CD27negBnaive	p38	0			V02	MP	6hr	CD4TbetTh1mem	0.00708255
V04	MP	1hr	CD27negBnaive	STAT1	0			V02	MP	24hr	CD4TbetTh1mem	0.0122791
V04	MP	1hr	CD27negBnaive	STAT3	0.00440748			V02	MP	48hr	CD4TbetTh1mem	0.015853
V04	MP	1hr	CD27negBnaive	S6	-0.00801102			V02	MP	2wk	CD4TbetTh1mem	0.0348753
V04	MP	1hr	CD27negBnaive	MAPKAPK2	-0.32493			V03	MP	Pre	CD4TbetTh1mem	0.0184517
V04	MP	1hr	CD27negBnaive	IkB	0.0585847			V03	MP	1hr	CD4TbetTh1mem	0.0226742
V04	MP	1hr	CD27negBnaive	NFkB	-0.098456			V03	MP	6hr	CD4TbetTh1mem	0.0219238
V04	MP	1hr	CD27negBnaive	ERK	0.0246854			V03	MP	24hr	CD4TbetTh1mem	0.0114457
V04	MP	1hr	CD27negBnaive	pSTAT6	0			V03	MP	48hr	CD4TbetTh1mem	0.0118101
V04	MP	1hr	CD27posBmem	CREB	-0.00513807			V03	MP	2wk	CD4TbetTh1mem	0.0237328
V04	MP	1hr	CD27posBmem	STAT5	0.0234423			V04	MP	Pre	CD4TbetTh1mem	0.00176394
V04	MP	1hr	CD27posBmem	p38	0			V04	MP	1hr	CD4TbetTh1mem	0.000912501
V04	MP	1hr	CD27posBmem	STAT1	0			V04	MP	6hr	CD4TbetTh1mem	0.000890488
V04	MP	1hr	CD27posBmem	STAT3	-0.000488544			V04	MP	24hr	CD4TbetTh1mem	0.00190627
V04	MP	1hr	CD27posBmem	S6	0.00247895			V04	MP	48hr	CD4TbetTh1mem	0.00127917
V04	MP	1hr	CD27posBmem	MAPKAPK2	-0.33906			V04	MP	2wk	CD4TbetTh1mem	0.00148715
V04	MP	1hr	CD27posBmem	IkB	0.069018			V05	MP	Pre	CD4TbetTh1mem	0.00572389
V04	MP	1hr	CD27posBmem	NFkB	-0.131434			V05	MP	1hr	CD4TbetTh1mem	0.00193531
V04	MP	1hr	CD27posBmem	ERK	0.000906014			V05	MP	6hr	CD4TbetTh1mem	0.00209284
V04	MP	1hr	CD27posBmem	pSTAT6	0			V05	MP	24hr	CD4TbetTh1mem	0.00527211
V04	MP	1hr	CD4TbetTh1mem	CREB	0.0821427			V05	MP	48hr	CD4TbetTh1mem	0.00546034
V04	MP	1hr	CD4TbetTh1mem	STAT5	0.0108889			V05	MP	2wk	CD4TbetTh1mem	0.00611773
V04	MP	1hr	CD4TbetTh1mem	p38	0			V06	MP	Pre	CD4TbetTh1mem	0.0173958
V04	MP	1hr	CD4TbetTh1mem	STAT1	0			V06	MP	1hr	CD4TbetTh1mem	0.0143768
V04	MP	1hr	CD4TbetTh1mem	STAT3	0.0934792			V06	MP	6hr	CD4TbetTh1mem	0.0180665
V04	MP	1hr	CD4TbetTh1mem	S6	0.0972582			V06	MP	24hr	CD4TbetTh1mem	0.0106091
V04	MP	1hr	CD4TbetTh1mem	MAPKAPK2	-0.212119			V06	MP	48hr	CD4TbetTh1mem	0.0117299
V04	MP	1hr	CD4TbetTh1mem	IkB	0.0422419			V06	MP	2wk	CD4TbetTh1mem	0.0170827
V04	MP	1hr	CD4TbetTh1mem	NFkB	-0.171536			V07	MP	Pre	CD4TbetTh1mem	0.0096189
V04	MP	1hr	CD4TbetTh1mem	ERK	0.147458			V07	MP	1hr	CD4TbetTh1mem	0.0095883
V04	MP	1hr	CD4TbetTh1mem	pSTAT6	-0.0871727			V07	MP	6hr	CD4TbetTh1mem	0.00644567
V04	MP	1hr	CD4TbetTh1naive	CREB	-0.396785			V07	MP	24hr	CD4TbetTh1mem	0.00734898
V04	MP	1hr	CD4TbetTh1naive	STAT5	-0.217643			V07	MP	48hr	CD4TbetTh1mem	0.0102581
V04	MP	1hr	CD4TbetTh1naive	p38	0			V07	MP	2wk	CD4TbetTh1mem	0.0123514
V04	MP	1hr	CD4TbetTh1naive	STAT1	0			V08	Ctrl	Pre	CD4TbetTh1mem	0.047294
V04	MP	1hr	CD4TbetTh1naive	STAT3	0.160924			V08	Ctrl	1hr	CD4TbetTh1mem	0.0307096
V04	MP	1hr	CD4TbetTh1naive	S6	0.0429881			V08	Ctrl	6hr	CD4TbetTh1mem	0.0418965
V04	MP	1hr	CD4TbetTh1naive	MAPKAPK2	-0.148625			V08	Ctrl	24hr	CD4TbetTh1mem	0.0160442
V04	MP	1hr	CD4TbetTh1naive	IkB	-0.17862			V08	Ctrl	48hr	CD4TbetTh1mem	0.0251614
V04	MP	1hr	CD4TbetTh1naive	NFkB	-0.263411			V08	Ctrl	2wk	CD4TbetTh1mem	0.0519285
V04	MP	1hr	CD4TbetTh1naive	ERK	0.151921			V09	Ctrl	Pre	CD4TbetTh1mem	0.0242058
V04	MP	1hr	CD4TbetTh1naive	pSTAT6	-0.0287016			V09	Ctrl	1hr	CD4TbetTh1mem	0.0194595
V04	MP	1hr	CD4Tmem	CREB	-0.0289477			V09	Ctrl	6hr	CD4TbetTh1mem	0.0150625
V04	MP	1hr	CD4Tmem	STAT5	-0.0457712			V09	Ctrl	24hr	CD4TbetTh1mem	0.0187508
V04	MP	1hr	CD4Tmem	p38	0			V09	Ctrl	48hr	CD4TbetTh1mem	0.0232186
V04	MP	1hr	CD4Tmem	STAT1	0			V09	Ctrl	2wk	CD4TbetTh1mem	0.0322896
V04	MP	1hr	CD4Tmem	STAT3	0.516107			V10	MP	Pre	CD4TbetTh1mem	0.00409928
V04	MP	1hr	CD4Tmem	S6	-0.010226			V10	MP	1hr	CD4TbetTh1mem	0.00230849
V04	MP	1hr	CD4Tmem	MAPKAPK2	-0.283795			V10	MP	6hr	CD4TbetTh1mem	0.00131658
V04	MP	1hr	CD4Tmem	IkB	0.0806927			V10	MP	24hr	CD4TbetTh1mem	0.00347442
V04	MP	1hr	CD4Tmem	NFkB	-0.156584			V10	MP	48hr	CD4TbetTh1mem	0.00413496
V04	MP	1hr	CD4Tmem	ERK	0.00251158			V10	MP	2wk	CD4TbetTh1mem	0.00411843
V04	MP	1hr	CD4Tmem	pSTAT6	0.00160363			V11	Ctrl	Pre	CD4TbetTh1mem	0.0155607
V04	MP	1hr	CD4Tnaive	CREB	-0.0315224			V11	Ctrl	1hr	CD4TbetTh1mem	0.0161937
V04	MP	1hr	CD4Tnaive	STAT5	-0.0426984			V11	Ctrl	6hr	CD4TbetTh1mem	0.0114951
V04	MP	1hr	CD4Tnaive	p38	0			V11	Ctrl	24hr	CD4TbetTh1mem	0.0136417
V04	MP	1hr	CD4Tnaive	STAT1	0			V11	Ctrl	48hr	CD4TbetTh1mem	0.0122107
V04	MP	1hr	CD4Tnaive	STAT3	0.691973			V11	Ctrl	2wk	CD4TbetTh1mem	0.0225967
V04	MP	1hr	CD4Tnaive	S6	-0.00726435			V12	Ctrl	Pre	CD4TbetTh1mem	0.0409659
V04	MP	1hr	CD4Tnaive	MAPKAPK2	-0.2924			V12	Ctrl	1hr	CD4TbetTh1mem	0.0342007
V04	MP	1hr	CD4Tnaive	IkB	0.0412608			V12	Ctrl	6hr	CD4TbetTh1mem	0.0229184
V04	MP	1hr	CD4Tnaive	NFkB	-0.171232			V12	Ctrl	24hr	CD4TbetTh1mem	0.0198639
V04	MP	1hr	CD4Tnaive	ERK	-0.00440867			V12	Ctrl	48hr	CD4TbetTh1mem	0.0203595
V04	MP	1hr	CD4Tnaive	pSTAT6	0.0123743			V12	Ctrl	2wk	CD4TbetTh1mem	0.0381077
V04	MP	1hr	CD56loCD16posNK	CREB	-0.040401			V13	Ctrl	Pre	CD4TbetTh1mem	0.050003
V04	MP	1hr	CD56loCD16posNK	STAT5	-0.0456031			V13	Ctrl	1hr	CD4TbetTh1mem	0.0292552
V04	MP	1hr	CD56loCD16posNK	p38	0			V13	Ctrl	6hr	CD4TbetTh1mem	0.0286439
V04	MP	1hr	CD56loCD16posNK	STAT1	0			V13	Ctrl	24hr	CD4TbetTh1mem	0.0298541
V04	MP	1hr	CD56loCD16posNK	STAT3	0.0377605			V13	Ctrl	48hr	CD4TbetTh1mem	0.0352402
V04	MP	1hr	CD56loCD16posNK	S6	-0.0210629			V13	Ctrl	2wk	CD4TbetTh1mem	0.0504533
V04	MP	1hr	CD56loCD16posNK	MAPKAPK2	-0.229177			V14	MP	Pre	CD4TbetTh1mem	0.00589336
V04	MP	1hr	CD56loCD16posNK	IkB	0.162243			V14	MP	1hr	CD4TbetTh1mem	0.00513767
V04	MP	1hr	CD56loCD16posNK	NFkB	-0.158282			V14	MP	6hr	CD4TbetTh1mem	0.00294327
V04	MP	1hr	CD56loCD16posNK	ERK	0.0187526			V14	MP	24hr	CD4TbetTh1mem	0.00340299
V04	MP	1hr	CD56loCD16posNK	pSTAT6	0			V14	MP	48hr	CD4TbetTh1mem	0.006115
V04	MP	1hr	CD56posCD16negNK	CREB	0.142191			V14	MP	2wk	CD4TbetTh1mem	0.00564649
V04	MP	1hr	CD56posCD16negNK	STAT5	0.0337897			V15	Ctrl	Pre	CD4TbetTh1mem	0.005304
V04	MP	1hr	CD56posCD16negNK	p38	0			V15	Ctrl	1hr	CD4TbetTh1mem	0.00552368
V04	MP	1hr	CD56posCD16negNK	STAT1	0			V15	Ctrl	6hr	CD4TbetTh1mem	0.00304977
V04	MP	1hr	CD56posCD16negNK	STAT3	0.0574931			V15	Ctrl	24hr	CD4TbetTh1mem	0.00441541
V04	MP	1hr	CD56posCD16negNK	S6	0.0184851			V15	Ctrl	48hr	CD4TbetTh1mem	0.0054478
V04	MP	1hr	CD56posCD16negNK	MAPKAPK2	-0.268253			V15	Ctrl	2wk	CD4TbetTh1mem	0.00667711
V04	MP	1hr	CD56posCD16negNK	IkB	-0.0525891			V16	Ctrl	Pre	CD4TbetTh1mem	0.00501748
V04	MP	1hr	CD56posCD16negNK	NFkB	-0.312887			V16	Ctrl	1hr	CD4TbetTh1mem	0.00270725
V04	MP	1hr	CD56posCD16negNK	ERK	0.0964035			V16	Ctrl	6hr	CD4TbetTh1mem	0.00294002
V04	MP	1hr	CD56posCD16negNK	pSTAT6	0			V16	Ctrl	24hr	CD4TbetTh1mem	0.0030365
V04	MP	1hr	CD8Tmem	CREB	-0.00427564			V16	Ctrl	48hr	CD4TbetTh1mem	0.00406636
V04	MP	1hr	CD8Tmem	STAT5	-0.0474935			V18	Ctrl	Pre	CD4TbetTh1mem	0.0155763
V04	MP	1hr	CD8Tmem	p38	0			V18	Ctrl	1hr	CD4TbetTh1mem	0.00908166
V04	MP	1hr	CD8Tmem	STAT1	0			V18	Ctrl	6hr	CD4TbetTh1mem	0.0073918
V04	MP	1hr	CD8Tmem	STAT3	0.0434171			V18	Ctrl	24hr	CD4TbetTh1mem	0.00801611
V04	MP	1hr	CD8Tmem	S6	0.0043382			V18	Ctrl	48hr	CD4TbetTh1mem	0.00954274
V04	MP	1hr	CD8Tmem	MAPKAPK2	-0.202076			V18	Ctrl	2wk	CD4TbetTh1mem	0.016684
V04	MP	1hr	CD8Tmem	IkB	0.138351			V22	MP	Pre	CD4TbetTh1mem	0.0128241
V04	MP	1hr	CD8Tmem	NFkB	-0.148462			V22	MP	1hr	CD4TbetTh1mem	0.0129598
V04	MP	1hr	CD8Tmem	ERK	0.0350825			V22	MP	6hr	CD4TbetTh1mem	0.00862396
V04	MP	1hr	CD8Tmem	pSTAT6	0.0133934			V22	MP	24hr	CD4TbetTh1mem	0.00375133
V04	MP	1hr	CD8Tnaive	CREB	-0.0281842			V22	MP	48hr	CD4TbetTh1mem	0.00963416
V04	MP	1hr	CD8Tnaive	STAT5	-0.0230019			V22	MP	2wk	CD4TbetTh1mem	0.010497
V04	MP	1hr	CD8Tnaive	p38	0			V23	Ctrl	Pre	CD4TbetTh1mem	0.0169343
V04	MP	1hr	CD8Tnaive	STAT1	0			V23	Ctrl	1hr	CD4TbetTh1mem	0.0111615
V04	MP	1hr	CD8Tnaive	STAT3	0.137709			V23	Ctrl	6hr	CD4TbetTh1mem	0.00925058
V04	MP	1hr	CD8Tnaive	S6	0.00201953			V23	Ctrl	24hr	CD4TbetTh1mem	0.0112402
V04	MP	1hr	CD8Tnaive	MAPKAPK2	-0.235884			V23	Ctrl	48hr	CD4TbetTh1mem	0.0117198
V04	MP	1hr	CD8Tnaive	IkB	0.173808			V23	Ctrl	2wk	CD4TbetTh1mem	0.0148533
V04	MP	1hr	CD8Tnaive	NFkB	-0.179572			V24	MP	Pre	CD4TbetTh1mem	0.0472769
V04	MP	1hr	CD8Tnaive	ERK	0.0138619			V24	MP	1hr	CD4TbetTh1mem	0.0425645
V04	MP	1hr	CD8Tnaive	pSTAT6	0.0324686			V24	MP	6hr	CD4TbetTh1mem	0.0442571
V04	MP	1hr	cMCs	CREB	-0.023994			V24	MP	24hr	CD4TbetTh1mem	0.00805215
V04	MP	1hr	cMCs	STAT5	-0.0122163			V24	MP	48hr	CD4TbetTh1mem	0.035721
V04	MP	1hr	cMCs	p38	0			V24	MP	2wk	CD4TbetTh1mem	0.0487552
V04	MP	1hr	cMCs	STAT1	0.00226245			V25	Ctrl	Pre	CD4TbetTh1mem	0.0040996
V04	MP	1hr	cMCs	STAT3	1.12641			V25	Ctrl	1hr	CD4TbetTh1mem	0.00331545
V04	MP	1hr	cMCs	S6	-0.0173554			V25	Ctrl	6hr	CD4TbetTh1mem	0.00339459
V04	MP	1hr	cMCs	MAPKAPK2	-0.385021			V25	Ctrl	24hr	CD4TbetTh1mem	0.00404593
V04	MP	1hr	cMCs	IkB	0.132369			V26	Ctrl	Pre	CD4TbetTh1mem	0.00234438
V04	MP	1hr	cMCs	NFkB	-0.08623			V26	Ctrl	1hr	CD4TbetTh1mem	0.00203383
V04	MP	1hr	cMCs	ERK	0.0132615			V26	Ctrl	6hr	CD4TbetTh1mem	0.00176517
V04	MP	1hr	cMCs	pSTAT6	0			V26	Ctrl	24hr	CD4TbetTh1mem	0.00192551
V04	MP	1hr	gdTCells	CREB	-0.107171			V26	Ctrl	48hr	CD4TbetTh1mem	0.00379678
V04	MP	1hr	gdTCells	STAT5	-0.0453197			V26	Ctrl	2wk	CD4TbetTh1mem	0.00299433
V04	MP	1hr	gdTCells	p38	0			V27	MP	Pre	CD4TbetTh1mem	0.0169949
V04	MP	1hr	gdTCells	STAT1	0			V27	MP	1hr	CD4TbetTh1mem	0.0198419
V04	MP	1hr	gdTCells	STAT3	0.00558488			V27	MP	6hr	CD4TbetTh1mem	0.0160946
V04	MP	1hr	gdTCells	S6	-0.0242987			V27	MP	24hr	CD4TbetTh1mem	0.012726
V04	MP	1hr	gdTCells	MAPKAPK2	-0.226573			V27	MP	2wk	CD4TbetTh1mem	0.0197228
V04	MP	1hr	gdTCells	IkB	0.0445126			V28	MP	Pre	CD4TbetTh1mem	0.000620684
V04	MP	1hr	gdTCells	NFkB	-0.184592			V28	MP	1hr	CD4TbetTh1mem	0.000586126
V04	MP	1hr	gdTCells	ERK	-0.0058583			V28	MP	6hr	CD4TbetTh1mem	0.000301377
V04	MP	1hr	gdTCells	pSTAT6	-0.0258594			V28	MP	24hr	CD4TbetTh1mem	0.000562284
V04	MP	1hr	Gr	CREB	-0.00250743			V28	MP	48hr	CD4TbetTh1mem	0.000745387
V04	MP	1hr	Gr	STAT5	0.0450427			V28	MP	2wk	CD4TbetTh1mem	0.000732797
V04	MP	1hr	Gr	p38	0			V29	Ctrl	Pre	CD4TbetTh1mem	0.00400935
V04	MP	1hr	Gr	STAT1	0.00695815			V29	Ctrl	1hr	CD4TbetTh1mem	0.00316505
V04	MP	1hr	Gr	STAT3	0.186989			V29	Ctrl	6hr	CD4TbetTh1mem	0.00214082
V04	MP	1hr	Gr	S6	0.01968			V29	Ctrl	24hr	CD4TbetTh1mem	0.0026654
V04	MP	1hr	Gr	MAPKAPK2	-0.122065			V29	Ctrl	48hr	CD4TbetTh1mem	0.00493408
V04	MP	1hr	Gr	IkB	0.183396			V29	Ctrl	2wk	CD4TbetTh1mem	0.00370672
V04	MP	1hr	Gr	NFkB	-0.0470268			V30	MP	Pre	CD4TbetTh1mem	0.0214938
V04	MP	1hr	Gr	ERK	0.0106914			V30	MP	1hr	CD4TbetTh1mem	0.0223411
V04	MP	1hr	Gr	pSTAT6	0			V30	MP	6hr	CD4TbetTh1mem	0.0161581
V04	MP	1hr	intMCs	CREB	-0.170823			V30	MP	24hr	CD4TbetTh1mem	0.0161641
V04	MP	1hr	intMCs	STAT5	0.0183276			V30	MP	48hr	CD4TbetTh1mem	0.0187499
V04	MP	1hr	intMCs	p38	-0.0317403			V30	MP	2wk	CD4TbetTh1mem	0.020642
V04	MP	1hr	intMCs	STAT1	0.0100492			V31	Ctrl	Pre	CD4TbetTh1mem	0.00369154
V04	MP	1hr	intMCs	STAT3	0.954526			V31	Ctrl	1hr	CD4TbetTh1mem	0.00276992
V04	MP	1hr	intMCs	S6	0.0502005			V31	Ctrl	6hr	CD4TbetTh1mem	0.00214933
V04	MP	1hr	intMCs	MAPKAPK2	-0.545769			V31	Ctrl	24hr	CD4TbetTh1mem	0.00114941
V04	MP	1hr	intMCs	IkB	0.300159			V31	Ctrl	2wk	CD4TbetTh1mem	0.00510051
V04	MP	1hr	intMCs	NFkB	-0.111727			V32	Ctrl	Pre	CD4TbetTh1mem	0.00770398
V04	MP	1hr	intMCs	ERK	-0.00355369			V32	Ctrl	1hr	CD4TbetTh1mem	0.00935361
V04	MP	1hr	intMCs	pSTAT6	0			V32	Ctrl	6hr	CD4TbetTh1mem	0.00427891
V04	MP	1hr	mDCs	CREB	0.0421337			V32	Ctrl	24hr	CD4TbetTh1mem	0.00552659
V04	MP	1hr	mDCs	STAT5	-0.0430354			V32	Ctrl	48hr	CD4TbetTh1mem	0.00583167
V04	MP	1hr	mDCs	p38	0.0904782			V32	Ctrl	2wk	CD4TbetTh1mem	0.0151906
V04	MP	1hr	mDCs	STAT1	-0.0322297			V33	Ctrl	Pre	CD4TbetTh1mem	0.0151256
V04	MP	1hr	mDCs	STAT3	0.524282			V33	Ctrl	1hr	CD4TbetTh1mem	0.00973526
V04	MP	1hr	mDCs	S6	-0.0347199			V33	Ctrl	6hr	CD4TbetTh1mem	0.00942353
V04	MP	1hr	mDCs	MAPKAPK2	-0.134081			V33	Ctrl	24hr	CD4TbetTh1mem	0.0110662
V04	MP	1hr	mDCs	IkB	-0.0975324			V33	Ctrl	48hr	CD4TbetTh1mem	0.0139958
V04	MP	1hr	mDCs	NFkB	0.326685			V33	Ctrl	2wk	CD4TbetTh1mem	0.0195063
V04	MP	1hr	mDCs	ERK	0.075001			V34	MP	Pre	CD4TbetTh1mem	0.00663165
V04	MP	1hr	mDCs	pSTAT6	0			V34	MP	1hr	CD4TbetTh1mem	0.00511552
V04	MP	1hr	MDSC	CREB	-0.0124946			V34	MP	6hr	CD4TbetTh1mem	0.00491219
V04	MP	1hr	MDSC	STAT5	-0.00378447			V34	MP	24hr	CD4TbetTh1mem	0.00676703
V04	MP	1hr	MDSC	p38	0			V34	MP	48hr	CD4TbetTh1mem	0.00465792
V04	MP	1hr	MDSC	STAT1	0.0417553			V34	MP	2wk	CD4TbetTh1mem	0.00969696
V04	MP	1hr	MDSC	STAT3	1.21216			V35	Ctrl	Pre	CD4TbetTh1mem	0.00224282
V04	MP	1hr	MDSC	S6	-0.0283103			V35	Ctrl	1hr	CD4TbetTh1mem	0.00305322
V04	MP	1hr	MDSC	MAPKAPK2	-0.323942			V35	Ctrl	6hr	CD4TbetTh1mem	0.00189162
V04	MP	1hr	MDSC	IkB	0.100029			V35	Ctrl	24hr	CD4TbetTh1mem	0.0022963
V04	MP	1hr	MDSC	NFkB	-0.10752			V35	Ctrl	48hr	CD4TbetTh1mem	0.00677733
V04	MP	1hr	MDSC	ERK	0.0233129			V35	Ctrl	2wk	CD4TbetTh1mem	0.00357194
V04	MP	1hr	MDSC	pSTAT6	0			V36	Ctrl	Pre	CD4TbetTh1mem	0.025145
V04	MP	1hr	ncMCs	CREB	-0.234065			V36	Ctrl	1hr	CD4TbetTh1mem	0.0221494
V04	MP	1hr	ncMCs	STAT5	-0.103618			V36	Ctrl	6hr	CD4TbetTh1mem	0.013905
V04	MP	1hr	ncMCs	p38	-0.0085754			V36	Ctrl	24hr	CD4TbetTh1mem	0.0208598
V04	MP	1hr	ncMCs	STAT1	-0.0069525			V36	Ctrl	48hr	CD4TbetTh1mem	0.0195684
V04	MP	1hr	ncMCs	STAT3	0.31815			V36	Ctrl	2wk	CD4TbetTh1mem	0.0309115
V04	MP	1hr	ncMCs	S6	0.20343			V37	MP	Pre	CD4TbetTh1mem	0.0481707
V04	MP	1hr	ncMCs	MAPKAPK2	-0.871505			V37	MP	1hr	CD4TbetTh1mem	0.0444562
V04	MP	1hr	ncMCs	IkB	0.488088			V37	MP	6hr	CD4TbetTh1mem	0.0195544
V04	MP	1hr	ncMCs	NFkB	-0.483569			V37	MP	24hr	CD4TbetTh1mem	0.0214451
V04	MP	1hr	ncMCs	ERK	-0.042176			V37	MP	48hr	CD4TbetTh1mem	0.0325966
V04	MP	1hr	ncMCs	pSTAT6	0			V37	MP	2wk	CD4TbetTh1mem	0.0529667
V04	MP	1hr	pDCs	CREB	0.0870252			V39	MP	Pre	CD4TbetTh1mem	0.0297471
V04	MP	1hr	pDCs	STAT5	0.0996668			V39	MP	1hr	CD4TbetTh1mem	0.0108738
V04	MP	1hr	pDCs	p38	0			V39	MP	6hr	CD4TbetTh1mem	0.00449805
V04	MP	1hr	pDCs	STAT1	0.0305939			V39	MP	24hr	CD4TbetTh1mem	0.0121658
V04	MP	1hr	pDCs	STAT3	0.201065			V39	MP	48hr	CD4TbetTh1mem	0.0152024
V04	MP	1hr	pDCs	S6	0.0095407			V39	MP	2wk	CD4TbetTh1mem	0.0358588
V04	MP	1hr	pDCs	MAPKAPK2	-0.161501			V40	Ctrl	Pre	CD4TbetTh1mem	0.0066181
V04	MP	1hr	pDCs	IkB	-0.280523			V40	Ctrl	1hr	CD4TbetTh1mem	0.00628067
V04	MP	1hr	pDCs	NFkB	0.084647			V40	Ctrl	6hr	CD4TbetTh1mem	0.00458499
V04	MP	1hr	pDCs	ERK	0.0489249			V40	Ctrl	24hr	CD4TbetTh1mem	0.00475802
V04	MP	1hr	pDCs	pSTAT6	0			V40	Ctrl	48hr	CD4TbetTh1mem	0.00707749
V04	MP	1hr	Tregmem	CREB	0.0192478			V40	Ctrl	2wk	CD4TbetTh1mem	0.00695952
V04	MP	1hr	Tregmem	STAT5	-0.0455291			V41	Ctrl	Pre	CD4TbetTh1mem	0.0105787
V04	MP	1hr	Tregmem	p38	0			V41	Ctrl	1hr	CD4TbetTh1mem	0.00573761
V04	MP	1hr	Tregmem	STAT1	0			V41	Ctrl	6hr	CD4TbetTh1mem	0.00460877
V04	MP	1hr	Tregmem	STAT3	0.478124			V41	Ctrl	24hr	CD4TbetTh1mem	0.00443399
V04	MP	1hr	Tregmem	S6	-0.0024135			V41	Ctrl	48hr	CD4TbetTh1mem	0.00767228
V04	MP	1hr	Tregmem	MAPKAPK2	-0.260328			V41	Ctrl	2wk	CD4TbetTh1mem	0.0106022
V04	MP	1hr	Tregmem	IkB	-0.0115604			V42	Ctrl	Pre	CD4TbetTh1mem	0.0122489
V04	MP	1hr	Tregmem	NFkB	-0.129659			V42	Ctrl	1hr	CD4TbetTh1mem	0.00847164
V04	MP	1hr	Tregmem	ERK	0.0501003			V42	Ctrl	6hr	CD4TbetTh1mem	0.00673035
V04	MP	1hr	Tregmem	pSTAT6	0.0662864			V42	Ctrl	24hr	CD4TbetTh1mem	0.00800663
V04	MP	1hr	Tregnaive	CREB	0.0051724			V42	Ctrl	48hr	CD4TbetTh1mem	0.0115994
V04	MP	1hr	Tregnaive	STAT5	0.0103536			V42	Ctrl	2wk	CD4TbetTh1mem	0.011059
V04	MP	1hr	Tregnaive	p38	0			V43	MP	Pre	CD4TbetTh1mem	0.0317763
V04	MP	1hr	Tregnaive	STAT1	0			V43	MP	1hr	CD4TbetTh1mem	0.0368047
V04	MP	1hr	Tregnaive	STAT3	0.491997			V43	MP	6hr	CD4TbetTh1mem	0.0388497
V04	MP	1hr	Tregnaive	S6	0.00204517			V43	MP	24hr	CD4TbetTh1mem	0.0272829
V04	MP	1hr	Tregnaive	MAPKAPK2	-0.395954			V43	MP	48hr	CD4TbetTh1mem	0.0198
V04	MP	1hr	Tregnaive	IkB	-0.0567158			V43	MP	2wk	CD4TbetTh1mem	0.0340383
V04	MP	1hr	Tregnaive	NFkB	-0.0581908			V44	Ctrl	Pre	CD4TbetTh1mem	0.015113
V04	MP	1hr	Tregnaive	ERK	0.0505379			V44	Ctrl	1hr	CD4TbetTh1mem	0.0155587
V04	MP	1hr	Tregnaive	pSTAT6	0.0908878			V44	Ctrl	6hr	CD4TbetTh1mem	0.0104458
V05	MP	1hr	CD27negBnaive	CREB	-0.0763711			V44	Ctrl	24hr	CD4TbetTh1mem	0.018063
V05	MP	1hr	CD27negBnaive	STAT5	0.0244655			V44	Ctrl	2wk	CD4TbetTh1mem	0.018367
V05	MP	1hr	CD27negBnaive	p38	0			V45	Ctrl	Pre	CD4TbetTh1mem	0.0108426
V05	MP	1hr	CD27negBnaive	STAT1	0			V45	Ctrl	1hr	CD4TbetTh1mem	0.0129096
V05	MP	1hr	CD27negBnaive	STAT3	-0.0503655			V45	Ctrl	6hr	CD4TbetTh1mem	0.00995915
V05	MP	1hr	CD27negBnaive	S6	-0.05828			V45	Ctrl	24hr	CD4TbetTh1mem	0.0129918
V05	MP	1hr	CD27negBnaive	MAPKAPK2	-0.535258			V45	Ctrl	2wk	CD4TbetTh1mem	0.0130145
V05	MP	1hr	CD27negBnaive	IkB	-0.146459			V46	MP	Pre	CD4TbetTh1mem	0.00173441
V05	MP	1hr	CD27negBnaive	NFkB	-0.222432			V46	MP	1hr	CD4TbetTh1mem	0.00112154
V05	MP	1hr	CD27negBnaive	ERK	0.00307376			V46	MP	6hr	CD4TbetTh1mem	0.000561591
V05	MP	1hr	CD27negBnaive	pSTAT6	0			V46	MP	24hr	CD4TbetTh1mem	0.000982788
V05	MP	1hr	CD27posBmem	CREB	-0.0686019			V46	MP	2wk	CD4TbetTh1mem	0.00245656
V05	MP	1hr	CD27posBmem	STAT5	0.0848338			V47	MP	Pre	CD4TbetTh1mem	0.00943739
V05	MP	1hr	CD27posBmem	p38	0			V47	MP	1hr	CD4TbetTh1mem	0.00514019
V05	MP	1hr	CD27posBmem	STAT1	0			V47	MP	6hr	CD4TbetTh1mem	0.00319321
V05	MP	1hr	CD27posBmem	STAT3	0.0333069			V47	MP	24hr	CD4TbetTh1mem	0.00709046
V05	MP	1hr	CD27posBmem	S6	-0.0294127			V47	MP	48hr	CD4TbetTh1mem	0.007102
V05	MP	1hr	CD27posBmem	MAPKAPK2	-0.599556			V48	MP	Pre	CD4TbetTh1mem	0.0235523
V05	MP	1hr	CD27posBmem	IkB	-0.24515			V48	MP	1hr	CD4TbetTh1mem	0.0211113
V05	MP	1hr	CD27posBmem	NFkB	-0.282806			V48	MP	6hr	CD4TbetTh1mem	0.0147466
V05	MP	1hr	CD27posBmem	ERK	0.0601386			V48	MP	24hr	CD4TbetTh1mem	0.0158264
V05	MP	1hr	CD27posBmem	pSTAT6	0			V48	MP	2wk	CD4TbetTh1mem	0.0320671
V05	MP	1hr	CD4TbetTh1mem	CREB	-0.339462			V49	MP	Pre	CD4TbetTh1mem	0.00606612
V05	MP	1hr	CD4TbetTh1mem	STAT5	-0.112796			V49	MP	1hr	CD4TbetTh1mem	0.003517
V05	MP	1hr	CD4TbetTh1mem	p38	0			V49	MP	6hr	CD4TbetTh1mem	0
V05	MP	1hr	CD4TbetTh1mem	STAT1	0.0684701			V49	MP	24hr	CD4TbetTh1mem	0.00465748
V05	MP	1hr	CD4TbetTh1mem	STAT3	0.576328			V49	MP	2wk	CD4TbetTh1mem	0.00614334
V05	MP	1hr	CD4TbetTh1mem	S6	0.0293616			V50	MP	Pre	CD4TbetTh1mem	0.00811454
V05	MP	1hr	CD4TbetTh1mem	MAPKAPK2	-0.382459			V50	MP	1hr	CD4TbetTh1mem	0.0071821
V05	MP	1hr	CD4TbetTh1mem	IkB	0.0346893			V50	MP	6hr	CD4TbetTh1mem	0.00455729
V05	MP	1hr	CD4TbetTh1mem	NFkB	-0.0696863			V50	MP	24hr	CD4TbetTh1mem	0.00850518
V05	MP	1hr	CD4TbetTh1mem	ERK	0.168118			V50	MP	2wk	CD4TbetTh1mem	0.0183231
V05	MP	1hr	CD4TbetTh1mem	pSTAT6	0.0214303			V51	Ctrl	Pre	CD4TbetTh1mem	0.00362108
V05	MP	1hr	CD4TbetTh1naive	CREB	-0.035185			V51	Ctrl	1hr	CD4TbetTh1mem	0.00358707
V05	MP	1hr	CD4TbetTh1naive	STAT5	0.00335841			V51	Ctrl	6hr	CD4TbetTh1mem	0
V05	MP	1hr	CD4TbetTh1naive	p38	0.356047			V51	Ctrl	24hr	CD4TbetTh1mem	0.00956748
V05	MP	1hr	CD4TbetTh1naive	STAT1	-0.00986757			V51	Ctrl	48hr	CD4TbetTh1mem	0.00822331
V05	MP	1hr	CD4TbetTh1naive	STAT3	0.513456			V51	Ctrl	2wk	CD4TbetTh1mem	0.0108733
V05	MP	1hr	CD4TbetTh1naive	S6	0.814264			V52	MP	Pre	CD4TbetTh1mem	0.0138982
V05	MP	1hr	CD4TbetTh1naive	MAPKAPK2	-0.233644			V52	MP	1hr	CD4TbetTh1mem	0.0046723
V05	MP	1hr	CD4TbetTh1naive	IkB	0.00539444			V52	MP	6hr	CD4TbetTh1mem	0.00331409
V05	MP	1hr	CD4TbetTh1naive	NFkB	-0.246458			V52	MP	24hr	CD4TbetTh1mem	0.0116497
V05	MP	1hr	CD4TbetTh1naive	ERK	0.21611			V52	MP	2wk	CD4TbetTh1mem	0.0108637
V05	MP	1hr	CD4TbetTh1naive	pSTAT6	0.359308			V53	MP	Pre	CD4TbetTh1mem	0.0181838
V05	MP	1hr	CD4Tmem	CREB	-0.061792			V53	MP	1hr	CD4TbetTh1mem	0.011787
V05	MP	1hr	CD4Tmem	STAT5	-0.0973396			V53	MP	6hr	CD4TbetTh1mem	0.00957333
V05	MP	1hr	CD4Tmem	p38	0			V53	MP	24hr	CD4TbetTh1mem	0.0122469
V05	MP	1hr	CD4Tmem	STAT1	0			V53	MP	2wk	CD4TbetTh1mem	0.0156032
V05	MP	1hr	CD4Tmem	STAT3	0.887356			V54	MP	Pre	CD4TbetTh1mem	0.0129199
V05	MP	1hr	CD4Tmem	S6	-0.00838013			V54	MP	1hr	CD4TbetTh1mem	0.0159714
V05	MP	1hr	CD4Tmem	MAPKAPK2	-0.528147			V54	MP	6hr	CD4TbetTh1mem	0.00852157
V05	MP	1hr	CD4Tmem	IkB	-0.126001			V54	MP	24hr	CD4TbetTh1mem	0.0107702
V05	MP	1hr	CD4Tmem	NFkB	-0.136694			V54	MP	48hr	CD4TbetTh1mem	0.0110444
V05	MP	1hr	CD4Tmem	ERK	0.0260161			V54	MP	2wk	CD4TbetTh1mem	0.0293694
V05	MP	1hr	CD4Tmem	pSTAT6	0.0353069			V55	Ctrl	Pre	CD4TbetTh1mem	0.00621387
V05	MP	1hr	CD4Tnaive	CREB	-0.0651487			V55	Ctrl	1hr	CD4TbetTh1mem	0.00505879
V05	MP	1hr	CD4Tnaive	STAT5	-0.0771676			V55	Ctrl	6hr	CD4TbetTh1mem	0.00394632
V05	MP	1hr	CD4Tnaive	p38	0			V55	Ctrl	24hr	CD4TbetTh1mem	0.00524035
V05	MP	1hr	CD4Tnaive	STAT1	0			V55	Ctrl	48hr	CD4TbetTh1mem	0.0047376
V05	MP	1hr	CD4Tnaive	STAT3	0.923289			V55	Ctrl	2wk	CD4TbetTh1mem	0.00908647
V05	MP	1hr	CD4Tnaive	S6	-0.0311365			V56	Ctrl	Pre	CD4TbetTh1mem	0.0181702
V05	MP	1hr	CD4Tnaive	MAPKAPK2	-0.568769			V56	Ctrl	1hr	CD4TbetTh1mem	0.022561
V05	MP	1hr	CD4Tnaive	IkB	-0.138178			V56	Ctrl	6hr	CD4TbetTh1mem	0.0108229
V05	MP	1hr	CD4Tnaive	NFkB	-0.191026			V56	Ctrl	24hr	CD4TbetTh1mem	0.011577
V05	MP	1hr	CD4Tnaive	ERK	0.00915248			V56	Ctrl	48hr	CD4TbetTh1mem	0.0122545
V05	MP	1hr	CD4Tnaive	pSTAT6	0.0231225			V56	Ctrl	2wk	CD4TbetTh1mem	0.0250435
V05	MP	1hr	CD56loCD16posNK	CREB	-0.308302			V57	Ctrl	Pre	CD4TbetTh1mem	0.0163098
V05	MP	1hr	CD56loCD16posNK	STAT5	-0.0383856			V57	Ctrl	1hr	CD4TbetTh1mem	0.0151708
V05	MP	1hr	CD56loCD16posNK	p38	0			V57	Ctrl	6hr	CD4TbetTh1mem	0.00968238
V05	MP	1hr	CD56loCD16posNK	STAT1	0			V57	Ctrl	24hr	CD4TbetTh1mem	0.0132134
V05	MP	1hr	CD56loCD16posNK	STAT3	0.0581261			V57	Ctrl	2wk	CD4TbetTh1mem	0.0222867
V05	MP	1hr	CD56loCD16posNK	S6	-0.0310925			V59	MP	Pre	CD4TbetTh1mem	0.0163206
V05	MP	1hr	CD56loCD16posNK	MAPKAPK2	-0.500577			V59	MP	1hr	CD4TbetTh1mem	0.0128996
V05	MP	1hr	CD56loCD16posNK	IkB	0.0783644			V59	MP	6hr	CD4TbetTh1mem	0.0108217
V05	MP	1hr	CD56loCD16posNK	NFkB	-0.313253			V59	MP	24hr	CD4TbetTh1mem	0.0136333
V05	MP	1hr	CD56loCD16posNK	ERK	0.0166898			V59	MP	48hr	CD4TbetTh1mem	0.0105273
V05	MP	1hr	CD56loCD16posNK	pSTAT6	0			V59	MP	2wk	CD4TbetTh1mem	0.0219747
V05	MP	1hr	CD56posCD16negNK	CREB	-0.212645			V60	MP	Pre	CD4TbetTh1mem	0.00876365
V05	MP	1hr	CD56posCD16negNK	STAT5	0.0658911			V60	MP	1hr	CD4TbetTh1mem	0.00695586
V05	MP	1hr	CD56posCD16negNK	p38	0			V60	MP	6hr	CD4TbetTh1mem	0.00614896
V05	MP	1hr	CD56posCD16negNK	STAT1	0			V60	MP	24hr	CD4TbetTh1mem	0.00528532
V05	MP	1hr	CD56posCD16negNK	STAT3	0.0776853			V60	MP	2wk	CD4TbetTh1mem	0.011864
V05	MP	1hr	CD56posCD16negNK	S6	-0.0885246			V61	Ctrl	Pre	CD4TbetTh1mem	0.0188207
V05	MP	1hr	CD56posCD16negNK	MAPKAPK2	-0.3639			V61	Ctrl	1hr	CD4TbetTh1mem	0.00974775
V05	MP	1hr	CD56posCD16negNK	IkB	-0.00646543			V61	Ctrl	6hr	CD4TbetTh1mem	0.0101043
V05	MP	1hr	CD56posCD16negNK	NFkB	-0.427124			V61	Ctrl	24hr	CD4TbetTh1mem	0.0108698
V05	MP	1hr	CD56posCD16negNK	ERK	0.0248031			V61	Ctrl	48hr	CD4TbetTh1mem	0.0106371
V05	MP	1hr	CD56posCD16negNK	pSTAT6	0			V61	Ctrl	2wk	CD4TbetTh1mem	0.0193156
V05	MP	1hr	CD8Tmem	CREB	-0.184193			V62	Ctrl	Pre	CD4TbetTh1mem	0.0530041
V05	MP	1hr	CD8Tmem	STAT5	-0.143906			V62	Ctrl	1hr	CD4TbetTh1mem	0.0351884
V05	MP	1hr	CD8Tmem	p38	0			V62	Ctrl	6hr	CD4TbetTh1mem	0.034686
V05	MP	1hr	CD8Tmem	STAT1	0			V62	Ctrl	24hr	CD4TbetTh1mem	0.0414612
V05	MP	1hr	CD8Tmem	STAT3	0.110924			V62	Ctrl	2wk	CD4TbetTh1mem	0.0565184
V05	MP	1hr	CD8Tmem	S6	-0.0192982			V63	Ctrl	Pre	CD4TbetTh1mem	0.0373672
V05	MP	1hr	CD8Tmem	MAPKAPK2	-0.542193			V63	Ctrl	1hr	CD4TbetTh1mem	0.030362
V05	MP	1hr	CD8Tmem	IkB	-0.0861632			V63	Ctrl	6hr	CD4TbetTh1mem	0.0260324
V05	MP	1hr	CD8Tmem	NFkB	-0.277811			V63	Ctrl	24hr	CD4TbetTh1mem	0.0326317
V05	MP	1hr	CD8Tmem	ERK	-0.00395945			V63	Ctrl	48hr	CD4TbetTh1mem	0.0310653
V05	MP	1hr	CD8Tmem	pSTAT6	0.0268556			V63	Ctrl	2wk	CD4TbetTh1mem	0.0376816
V05	MP	1hr	CD8Tnaive	CREB	-0.0891234			V64	MP	Pre	CD4TbetTh1mem	0.029311
V05	MP	1hr	CD8Tnaive	STAT5	-0.0769421			V64	MP	1hr	CD4TbetTh1mem	0.0325736
V05	MP	1hr	CD8Tnaive	p38	0			V64	MP	6hr	CD4TbetTh1mem	0.0293801
V05	MP	1hr	CD8Tnaive	STAT1	0			V64	MP	24hr	CD4TbetTh1mem	0.0207661
V05	MP	1hr	CD8Tnaive	STAT3	0.331093			V64	MP	48hr	CD4TbetTh1mem	0.0279559
V05	MP	1hr	CD8Tnaive	S6	-0.0321918			V64	MP	2wk	CD4TbetTh1mem	0.036723
V05	MP	1hr	CD8Tnaive	MAPKAPK2	-0.591914			V01	Ctrl	Pre	CD4TbetTh1naive	0.00228186
V05	MP	1hr	CD8Tnaive	IkB	-0.11862			V01	Ctrl	1hr	CD4TbetTh1naive	0.00283494
V05	MP	1hr	CD8Tnaive	NFkB	-0.277408			V01	Ctrl	6hr	CD4TbetTh1naive	0.00122184
V05	MP	1hr	CD8Tnaive	ERK	0.040562			V01	Ctrl	24hr	CD4TbetTh1naive	0.00170447
V05	MP	1hr	CD8Tnaive	pSTAT6	0.0534948			V01	Ctrl	48hr	CD4TbetTh1naive	0.00193481
V05	MP	1hr	cMCs	CREB	-0.11078			V01	Ctrl	2wk	CD4TbetTh1naive	0.0022928
V05	MP	1hr	cMCs	STAT5	0.0363638			V02	MP	Pre	CD4TbetTh1naive	0.00393464
V05	MP	1hr	cMCs	p38	0.0401796			V02	MP	1hr	CD4TbetTh1naive	0.00392311
V05	MP	1hr	cMCs	STAT1	0.024209			V02	MP	6hr	CD4TbetTh1naive	0.00102063
V05	MP	1hr	cMCs	STAT3	1.65416			V02	MP	24hr	CD4TbetTh1naive	0.00218942
V05	MP	1hr	cMCs	S6	-0.0182566			V02	MP	48hr	CD4TbetTh1naive	0.00253246
V05	MP	1hr	cMCs	MAPKAPK2	-0.246431			V02	MP	2wk	CD4TbetTh1naive	0.00404953
V05	MP	1hr	cMCs	IkB	-0.041015			V03	MP	Pre	CD4TbetTh1naive	0.000627697
V05	MP	1hr	cMCs	NFkB	-0.00952986			V03	MP	1hr	CD4TbetTh1naive	0.000697666
V05	MP	1hr	cMCs	ERK	0.0630295			V03	MP	6hr	CD4TbetTh1naive	0.000522773
V05	MP	1hr	cMCs	pSTAT6	0			V03	MP	24hr	CD4TbetTh1naive	0.000411621
V05	MP	1hr	gdTCells	CREB	-0.536406			V03	MP	48hr	CD4TbetTh1naive	0.000312089
V05	MP	1hr	gdTCells	STAT5	-0.0213923			V03	MP	2wk	CD4TbetTh1naive	0.000725318
V05	MP	1hr	gdTCells	p38	0			V04	MP	Pre	CD4TbetTh1naive	0.000400895
V05	MP	1hr	gdTCells	STAT1	0			V04	MP	1hr	CD4TbetTh1naive	0.000385278
V05	MP	1hr	gdTCells	STAT3	0.0269709			V04	MP	6hr	CD4TbetTh1naive	0.000249337
V05	MP	1hr	gdTCells	S6	-0.0430001			V04	MP	24hr	CD4TbetTh1naive	0.000269915
V05	MP	1hr	gdTCells	MAPKAPK2	-0.518052			V04	MP	48hr	CD4TbetTh1naive	0.000219735
V05	MP	1hr	gdTCells	IkB	0.0275438			V04	MP	2wk	CD4TbetTh1naive	0.000307025
V05	MP	1hr	gdTCells	NFkB	-0.320253			V05	MP	Pre	CD4TbetTh1naive	0.000347324
V05	MP	1hr	gdTCells	ERK	-0.0492647			V05	MP	1hr	CD4TbetTh1naive	0.000230394
V05	MP	1hr	gdTCells	pSTAT6	-0.00776671			V05	MP	6hr	CD4TbetTh1naive	0.000334854
V05	MP	1hr	Gr	CREB	0.0453596			V05	MP	24hr	CD4TbetTh1naive	0.000412512
V05	MP	1hr	Gr	STAT5	0.079862			V05	MP	48hr	CD4TbetTh1naive	0.000449768
V05	MP	1hr	Gr	p38	0			V05	MP	2wk	CD4TbetTh1naive	0.000430258
V05	MP	1hr	Gr	STAT1	0.0162411			V06	MP	Pre	CD4TbetTh1naive	0.000689701
V05	MP	1hr	Gr	STAT3	0.251485			V06	MP	1hr	CD4TbetTh1naive	0.000468809
V05	MP	1hr	Gr	S6	0.12702			V06	MP	6hr	CD4TbetTh1naive	0.000508538
V05	MP	1hr	Gr	MAPKAPK2	0.0735575			V06	MP	24hr	CD4TbetTh1naive	0.000236973
V05	MP	1hr	Gr	IkB	0.284495			V06	MP	48hr	CD4TbetTh1naive	0.000603674
V05	MP	1hr	Gr	NFkB	0.0567597			V06	MP	2wk	CD4TbetTh1naive	0.000449544
V05	MP	1hr	Gr	ERK	0.0470993			V07	MP	Pre	CD4TbetTh1naive	0.00280761
V05	MP	1hr	Gr	pSTAT6	0			V07	MP	1hr	CD4TbetTh1naive	0.00296638
V05	MP	1hr	intMCs	CREB	-0.369377			V07	MP	6hr	CD4TbetTh1naive	0.00219089
V05	MP	1hr	intMCs	STAT5	-0.0595073			V07	MP	24hr	CD4TbetTh1naive	0.00204962
V05	MP	1hr	intMCs	p38	-0.0362511			V07	MP	48hr	CD4TbetTh1naive	0.0016748
V05	MP	1hr	intMCs	STAT1	-0.0447174			V07	MP	2wk	CD4TbetTh1naive	0.00400928
V05	MP	1hr	intMCs	STAT3	1.33691			V08	Ctrl	Pre	CD4TbetTh1naive	0.000475402
V05	MP	1hr	intMCs	S6	-0.0396429			V08	Ctrl	1hr	CD4TbetTh1naive	0.000419592
V05	MP	1hr	intMCs	MAPKAPK2	-0.565506			V08	Ctrl	6hr	CD4TbetTh1naive	0.00044399
V05	MP	1hr	intMCs	IkB	-0.377968			V08	Ctrl	24hr	CD4TbetTh1naive	0.000176486
V05	MP	1hr	intMCs	NFkB	-0.379406			V08	Ctrl	48hr	CD4TbetTh1naive	0.000162799
V05	MP	1hr	intMCs	ERK	-0.166892			V08	Ctrl	2wk	CD4TbetTh1naive	0.000498791
V05	MP	1hr	intMCs	pSTAT6	0			V09	Ctrl	Pre	CD4TbetTh1naive	0.00191287
V05	MP	1hr	mDCs	CREB	-0.178856			V09	Ctrl	1hr	CD4TbetTh1naive	0.00151777
V05	MP	1hr	mDCs	STAT5	0.0854488			V09	Ctrl	6hr	CD4TbetTh1naive	0.00136339
V05	MP	1hr	mDCs	p38	0.0169164			V09	Ctrl	24hr	CD4TbetTh1naive	0.00170882
V05	MP	1hr	mDCs	STAT1	0.0320986			V09	Ctrl	48hr	CD4TbetTh1naive	0.00174406
V05	MP	1hr	mDCs	STAT3	0.411602			V09	Ctrl	2wk	CD4TbetTh1naive	0.00271674
V05	MP	1hr	mDCs	S6	0.0285538			V10	MP	Pre	CD4TbetTh1naive	0.000377749
V05	MP	1hr	mDCs	MAPKAPK2	-0.292958			V10	MP	1hr	CD4TbetTh1naive	0.000692547
V05	MP	1hr	mDCs	IkB	-0.437921			V10	MP	6hr	CD4TbetTh1naive	0.000150466
V05	MP	1hr	mDCs	NFkB	0.251533			V10	MP	24hr	CD4TbetTh1naive	8.312e-05
V05	MP	1hr	mDCs	ERK	-0.0124571			V10	MP	48hr	CD4TbetTh1naive	0.000571499
V05	MP	1hr	mDCs	pSTAT6	0			V10	MP	2wk	CD4TbetTh1naive	0.00036573
V05	MP	1hr	MDSC	CREB	-0.0778003			V11	Ctrl	Pre	CD4TbetTh1naive	0.00145323
V05	MP	1hr	MDSC	STAT5	0.0337005			V11	Ctrl	1hr	CD4TbetTh1naive	0.000895325
V05	MP	1hr	MDSC	p38	0.0599411			V11	Ctrl	6hr	CD4TbetTh1naive	0.00224484
V05	MP	1hr	MDSC	STAT1	0.0162958			V11	Ctrl	24hr	CD4TbetTh1naive	0.00195739
V05	MP	1hr	MDSC	STAT3	1.74852			V11	Ctrl	48hr	CD4TbetTh1naive	0.00145251
V05	MP	1hr	MDSC	S6	0.0215624			V11	Ctrl	2wk	CD4TbetTh1naive	0.000932697
V05	MP	1hr	MDSC	MAPKAPK2	-0.183091			V12	Ctrl	Pre	CD4TbetTh1naive	0.00459783
V05	MP	1hr	MDSC	IkB	-0.0244782			V12	Ctrl	1hr	CD4TbetTh1naive	0.00259283
V05	MP	1hr	MDSC	NFkB	-0.0140508			V12	Ctrl	6hr	CD4TbetTh1naive	0.00265741
V05	MP	1hr	MDSC	ERK	0.0704459			V12	Ctrl	24hr	CD4TbetTh1naive	0.00272819
V05	MP	1hr	MDSC	pSTAT6	0			V12	Ctrl	48hr	CD4TbetTh1naive	0.00231226
V05	MP	1hr	ncMCs	CREB	-0.189279			V12	Ctrl	2wk	CD4TbetTh1naive	0.00361821
V05	MP	1hr	ncMCs	STAT5	0.0197761			V13	Ctrl	Pre	CD4TbetTh1naive	0.00472454
V05	MP	1hr	ncMCs	p38	0.0424643			V13	Ctrl	1hr	CD4TbetTh1naive	0.00365918
V05	MP	1hr	ncMCs	STAT1	-0.00919323			V13	Ctrl	6hr	CD4TbetTh1naive	0.00323929
V05	MP	1hr	ncMCs	STAT3	0.510867			V13	Ctrl	24hr	CD4TbetTh1naive	0.0035744
V05	MP	1hr	ncMCs	S6	0.0208875			V13	Ctrl	48hr	CD4TbetTh1naive	0.00371471
V05	MP	1hr	ncMCs	MAPKAPK2	-0.775881			V13	Ctrl	2wk	CD4TbetTh1naive	0.00480508
V05	MP	1hr	ncMCs	IkB	0.116637			V14	MP	Pre	CD4TbetTh1naive	0.000338002
V05	MP	1hr	ncMCs	NFkB	-0.174036			V14	MP	1hr	CD4TbetTh1naive	0.000583826
V05	MP	1hr	ncMCs	ERK	-0.0303872			V14	MP	6hr	CD4TbetTh1naive	0.000137966
V05	MP	1hr	ncMCs	pSTAT6	0			V14	MP	24hr	CD4TbetTh1naive	0.000218763
V05	MP	1hr	pDCs	CREB	-0.0570678			V14	MP	48hr	CD4TbetTh1naive	0.00023487
V05	MP	1hr	pDCs	STAT5	0.102322			V14	MP	2wk	CD4TbetTh1naive	0.00022586
V05	MP	1hr	pDCs	p38	0			V15	Ctrl	Pre	CD4TbetTh1naive	0.000430701
V05	MP	1hr	pDCs	STAT1	-0.0066184			V15	Ctrl	1hr	CD4TbetTh1naive	0.000626328
V05	MP	1hr	pDCs	STAT3	0.248848			V15	Ctrl	6hr	CD4TbetTh1naive	0.000285916
V05	MP	1hr	pDCs	S6	-0.134132			V15	Ctrl	24hr	CD4TbetTh1naive	0.000315387
V05	MP	1hr	pDCs	MAPKAPK2	-0.522379			V15	Ctrl	48hr	CD4TbetTh1naive	0.000460187
V05	MP	1hr	pDCs	IkB	-0.0108379			V15	Ctrl	2wk	CD4TbetTh1naive	0.000485732
V05	MP	1hr	pDCs	NFkB	0.163855			V16	Ctrl	Pre	CD4TbetTh1naive	0.000601644
V05	MP	1hr	pDCs	ERK	0.0109311			V16	Ctrl	1hr	CD4TbetTh1naive	0.000382071
V05	MP	1hr	pDCs	pSTAT6	0			V16	Ctrl	6hr	CD4TbetTh1naive	0.000722111
V05	MP	1hr	Tregmem	CREB	0.00946251			V16	Ctrl	24hr	CD4TbetTh1naive	0.000224234
V05	MP	1hr	Tregmem	STAT5	-0.0538384			V16	Ctrl	48hr	CD4TbetTh1naive	0.000550821
V05	MP	1hr	Tregmem	p38	0			V18	Ctrl	Pre	CD4TbetTh1naive	0.00166398
V05	MP	1hr	Tregmem	STAT1	0			V18	Ctrl	1hr	CD4TbetTh1naive	0.000921606
V05	MP	1hr	Tregmem	STAT3	0.785153			V18	Ctrl	6hr	CD4TbetTh1naive	0.000754955
V05	MP	1hr	Tregmem	S6	0.0392891			V18	Ctrl	24hr	CD4TbetTh1naive	0.00102669
V05	MP	1hr	Tregmem	MAPKAPK2	-0.446863			V18	Ctrl	48hr	CD4TbetTh1naive	0.000971946
V05	MP	1hr	Tregmem	IkB	-0.0885288			V18	Ctrl	2wk	CD4TbetTh1naive	0.00159425
V05	MP	1hr	Tregmem	NFkB	-0.0816601			V22	MP	Pre	CD4TbetTh1naive	0.00536049
V05	MP	1hr	Tregmem	ERK	0.00703318			V22	MP	1hr	CD4TbetTh1naive	0.00744199
V05	MP	1hr	Tregmem	pSTAT6	0.0503165			V22	MP	6hr	CD4TbetTh1naive	0.0050019
V05	MP	1hr	Tregnaive	CREB	-0.0659773			V22	MP	24hr	CD4TbetTh1naive	0.00111452
V05	MP	1hr	Tregnaive	STAT5	0.0671314			V22	MP	48hr	CD4TbetTh1naive	0.00147233
V05	MP	1hr	Tregnaive	p38	0			V22	MP	2wk	CD4TbetTh1naive	0.00430478
V05	MP	1hr	Tregnaive	STAT1	0			V23	Ctrl	Pre	CD4TbetTh1naive	0.000635414
V05	MP	1hr	Tregnaive	STAT3	1.16202			V23	Ctrl	1hr	CD4TbetTh1naive	0.000892924
V05	MP	1hr	Tregnaive	S6	0.369802			V23	Ctrl	6hr	CD4TbetTh1naive	0.000318358
V05	MP	1hr	Tregnaive	MAPKAPK2	-0.81162			V23	Ctrl	24hr	CD4TbetTh1naive	0.000440975
V05	MP	1hr	Tregnaive	IkB	-0.280614			V23	Ctrl	48hr	CD4TbetTh1naive	0.00045804
V05	MP	1hr	Tregnaive	NFkB	0.302727			V23	Ctrl	2wk	CD4TbetTh1naive	0.000658374
V05	MP	1hr	Tregnaive	ERK	0.422151			V24	MP	Pre	CD4TbetTh1naive	0.00441388
V05	MP	1hr	Tregnaive	pSTAT6	-0.516254			V24	MP	1hr	CD4TbetTh1naive	0.00408477
V06	MP	1hr	CD27negBnaive	CREB	-0.0670435			V24	MP	6hr	CD4TbetTh1naive	0.00503454
V06	MP	1hr	CD27negBnaive	STAT5	0.0688151			V24	MP	24hr	CD4TbetTh1naive	0.00111263
V06	MP	1hr	CD27negBnaive	p38	0			V24	MP	48hr	CD4TbetTh1naive	0.00265356
V06	MP	1hr	CD27negBnaive	STAT1	0			V24	MP	2wk	CD4TbetTh1naive	0.00457997
V06	MP	1hr	CD27negBnaive	STAT3	-0.0164725			V25	Ctrl	Pre	CD4TbetTh1naive	0.000485479
V06	MP	1hr	CD27negBnaive	S6	-0.0456015			V25	Ctrl	1hr	CD4TbetTh1naive	0.000388181
V06	MP	1hr	CD27negBnaive	MAPKAPK2	-0.418292			V25	Ctrl	6hr	CD4TbetTh1naive	0.000474963
V06	MP	1hr	CD27negBnaive	IkB	-0.0119214			V25	Ctrl	24hr	CD4TbetTh1naive	0.000377866
V06	MP	1hr	CD27negBnaive	NFkB	-0.171992			V26	Ctrl	Pre	CD4TbetTh1naive	0.000116689
V06	MP	1hr	CD27negBnaive	ERK	0.0518564			V26	Ctrl	1hr	CD4TbetTh1naive	0.000281917
V06	MP	1hr	CD27negBnaive	pSTAT6	0			V26	Ctrl	6hr	CD4TbetTh1naive	0.000240285
V06	MP	1hr	CD27posBmem	CREB	-0.0336251			V26	Ctrl	24hr	CD4TbetTh1naive	9.11484e-05
V06	MP	1hr	CD27posBmem	STAT5	0.0917979			V26	Ctrl	48hr	CD4TbetTh1naive	0.000289279
V06	MP	1hr	CD27posBmem	p38	0			V26	Ctrl	2wk	CD4TbetTh1naive	0.000275793
V06	MP	1hr	CD27posBmem	STAT1	0			V27	MP	Pre	CD4TbetTh1naive	0.00882518
V06	MP	1hr	CD27posBmem	STAT3	-0.0184254			V27	MP	1hr	CD4TbetTh1naive	0.00955854
V06	MP	1hr	CD27posBmem	S6	0.0034467			V27	MP	6hr	CD4TbetTh1naive	0.00838323
V06	MP	1hr	CD27posBmem	MAPKAPK2	-0.492682			V27	MP	24hr	CD4TbetTh1naive	0.00499083
V06	MP	1hr	CD27posBmem	IkB	-0.0204087			V27	MP	2wk	CD4TbetTh1naive	0.00780512
V06	MP	1hr	CD27posBmem	NFkB	-0.275153			V28	MP	Pre	CD4TbetTh1naive	0.00398272
V06	MP	1hr	CD27posBmem	ERK	0.0716103			V28	MP	1hr	CD4TbetTh1naive	0.00165494
V06	MP	1hr	CD27posBmem	pSTAT6	0			V28	MP	6hr	CD4TbetTh1naive	0.00132606
V06	MP	1hr	CD4TbetTh1mem	CREB	-0.144262			V28	MP	24hr	CD4TbetTh1naive	0.00299885
V06	MP	1hr	CD4TbetTh1mem	STAT5	-0.0193296			V28	MP	48hr	CD4TbetTh1naive	0.00433389
V06	MP	1hr	CD4TbetTh1mem	p38	0			V28	MP	2wk	CD4TbetTh1naive	0.00500026
V06	MP	1hr	CD4TbetTh1mem	STAT1	0			V29	Ctrl	Pre	CD4TbetTh1naive	0.000454813
V06	MP	1hr	CD4TbetTh1mem	STAT3	0.068893			V29	Ctrl	1hr	CD4TbetTh1naive	0.000186179
V06	MP	1hr	CD4TbetTh1mem	S6	-0.012632			V29	Ctrl	6hr	CD4TbetTh1naive	0.000313291
V06	MP	1hr	CD4TbetTh1mem	MAPKAPK2	-0.333538			V29	Ctrl	24hr	CD4TbetTh1naive	0.000246621
V06	MP	1hr	CD4TbetTh1mem	IkB	0.115664			V29	Ctrl	48hr	CD4TbetTh1naive	0.000342428
V06	MP	1hr	CD4TbetTh1mem	NFkB	0.0277207			V29	Ctrl	2wk	CD4TbetTh1naive	0.000406835
V06	MP	1hr	CD4TbetTh1mem	ERK	0.133397			V30	MP	Pre	CD4TbetTh1naive	0.00073991
V06	MP	1hr	CD4TbetTh1mem	pSTAT6	0.0299626			V30	MP	1hr	CD4TbetTh1naive	0.000518728
V06	MP	1hr	CD4TbetTh1naive	CREB	-0.335285			V30	MP	6hr	CD4TbetTh1naive	0.000525263
V06	MP	1hr	CD4TbetTh1naive	STAT5	-0.105096			V30	MP	24hr	CD4TbetTh1naive	0.000459409
V06	MP	1hr	CD4TbetTh1naive	p38	0			V30	MP	48hr	CD4TbetTh1naive	0.000625493
V06	MP	1hr	CD4TbetTh1naive	STAT1	0.0203414			V30	MP	2wk	CD4TbetTh1naive	0.000513737
V06	MP	1hr	CD4TbetTh1naive	STAT3	-0.0398854			V31	Ctrl	Pre	CD4TbetTh1naive	0.000163162
V06	MP	1hr	CD4TbetTh1naive	S6	-0.0238579			V31	Ctrl	1hr	CD4TbetTh1naive	0.000257003
V06	MP	1hr	CD4TbetTh1naive	MAPKAPK2	-0.713111			V31	Ctrl	6hr	CD4TbetTh1naive	0.000134333
V06	MP	1hr	CD4TbetTh1naive	IkB	-0.36796			V31	Ctrl	24hr	CD4TbetTh1naive	7.92699e-05
V06	MP	1hr	CD4TbetTh1naive	NFkB	-0.0661591			V31	Ctrl	2wk	CD4TbetTh1naive	0.000259172
V06	MP	1hr	CD4TbetTh1naive	ERK	0.573204			V32	Ctrl	Pre	CD4TbetTh1naive	0.000270654
V06	MP	1hr	CD4TbetTh1naive	pSTAT6	0.224881			V32	Ctrl	1hr	CD4TbetTh1naive	0.00126894
V06	MP	1hr	CD4Tmem	CREB	-0.0601416			V32	Ctrl	6hr	CD4TbetTh1naive	0.000684948
V06	MP	1hr	CD4Tmem	STAT5	-0.0943347			V32	Ctrl	24hr	CD4TbetTh1naive	0.000910976
V06	MP	1hr	CD4Tmem	p38	0			V32	Ctrl	48hr	CD4TbetTh1naive	0.000462331
V06	MP	1hr	CD4Tmem	STAT1	0			V32	Ctrl	2wk	CD4TbetTh1naive	0.000386747
V06	MP	1hr	CD4Tmem	STAT3	0.538561			V33	Ctrl	Pre	CD4TbetTh1naive	0.000889742
V06	MP	1hr	CD4Tmem	S6	-0.0185724			V33	Ctrl	1hr	CD4TbetTh1naive	0.000466878
V06	MP	1hr	CD4Tmem	MAPKAPK2	-0.451132			V33	Ctrl	6hr	CD4TbetTh1naive	0.000514245
V06	MP	1hr	CD4Tmem	IkB	-0.0392084			V33	Ctrl	24hr	CD4TbetTh1naive	0.00071734
V06	MP	1hr	CD4Tmem	NFkB	-0.105591			V33	Ctrl	48hr	CD4TbetTh1naive	0.00089242
V06	MP	1hr	CD4Tmem	ERK	0.110968			V33	Ctrl	2wk	CD4TbetTh1naive	0.00141092
V06	MP	1hr	CD4Tmem	pSTAT6	0.0559523			V34	MP	Pre	CD4TbetTh1naive	0.000296679
V06	MP	1hr	CD4Tnaive	CREB	0.0507303			V34	MP	1hr	CD4TbetTh1naive	0.000288058
V06	MP	1hr	CD4Tnaive	STAT5	-0.0852199			V34	MP	6hr	CD4TbetTh1naive	0.000317225
V06	MP	1hr	CD4Tnaive	p38	0			V34	MP	24hr	CD4TbetTh1naive	0.000337788
V06	MP	1hr	CD4Tnaive	STAT1	0.0248874			V34	MP	48hr	CD4TbetTh1naive	0.000211723
V06	MP	1hr	CD4Tnaive	STAT3	0.722318			V34	MP	2wk	CD4TbetTh1naive	0.00040088
V06	MP	1hr	CD4Tnaive	S6	0.00801011			V35	Ctrl	Pre	CD4TbetTh1naive	0.000709463
V06	MP	1hr	CD4Tnaive	MAPKAPK2	-0.460313			V35	Ctrl	1hr	CD4TbetTh1naive	0.00115743
V06	MP	1hr	CD4Tnaive	IkB	-0.0720003			V35	Ctrl	6hr	CD4TbetTh1naive	0.000871629
V06	MP	1hr	CD4Tnaive	NFkB	-0.140042			V35	Ctrl	24hr	CD4TbetTh1naive	0.000624433
V06	MP	1hr	CD4Tnaive	ERK	0.0631112			V35	Ctrl	48hr	CD4TbetTh1naive	0.0034408
V06	MP	1hr	CD4Tnaive	pSTAT6	0.0711899			V35	Ctrl	2wk	CD4TbetTh1naive	0.00111473
V06	MP	1hr	CD56loCD16posNK	CREB	-0.127748			V36	Ctrl	Pre	CD4TbetTh1naive	0.00601735
V06	MP	1hr	CD56loCD16posNK	STAT5	0.0533591			V36	Ctrl	1hr	CD4TbetTh1naive	0.00467386
V06	MP	1hr	CD56loCD16posNK	p38	0			V36	Ctrl	6hr	CD4TbetTh1naive	0.00305959
V06	MP	1hr	CD56loCD16posNK	STAT1	0			V36	Ctrl	24hr	CD4TbetTh1naive	0.00368502
V06	MP	1hr	CD56loCD16posNK	STAT3	0.0276546			V36	Ctrl	48hr	CD4TbetTh1naive	0.00371747
V06	MP	1hr	CD56loCD16posNK	S6	-0.0170583			V36	Ctrl	2wk	CD4TbetTh1naive	0.00632583
V06	MP	1hr	CD56loCD16posNK	MAPKAPK2	-0.40728			V37	MP	Pre	CD4TbetTh1naive	0.00168163
V06	MP	1hr	CD56loCD16posNK	IkB	0.0980678			V37	MP	1hr	CD4TbetTh1naive	0.00112025
V06	MP	1hr	CD56loCD16posNK	NFkB	-0.171065			V37	MP	6hr	CD4TbetTh1naive	0.000562405
V06	MP	1hr	CD56loCD16posNK	ERK	0.0454203			V37	MP	24hr	CD4TbetTh1naive	0.000641269
V06	MP	1hr	CD56loCD16posNK	pSTAT6	0			V37	MP	48hr	CD4TbetTh1naive	0.000599101
V06	MP	1hr	CD56posCD16negNK	CREB	-0.0537686			V37	MP	2wk	CD4TbetTh1naive	0.00119026
V06	MP	1hr	CD56posCD16negNK	STAT5	0.0594128			V39	MP	Pre	CD4TbetTh1naive	0.0029297
V06	MP	1hr	CD56posCD16negNK	p38	0			V39	MP	1hr	CD4TbetTh1naive	0.00097669
V06	MP	1hr	CD56posCD16negNK	STAT1	0			V39	MP	6hr	CD4TbetTh1naive	0.000469946
V06	MP	1hr	CD56posCD16negNK	STAT3	0.103496			V39	MP	24hr	CD4TbetTh1naive	0.00124507
V06	MP	1hr	CD56posCD16negNK	S6	-0.0263799			V39	MP	48hr	CD4TbetTh1naive	0.00162717
V06	MP	1hr	CD56posCD16negNK	MAPKAPK2	-0.469551			V39	MP	2wk	CD4TbetTh1naive	0.00462623
V06	MP	1hr	CD56posCD16negNK	IkB	0.214213			V40	Ctrl	Pre	CD4TbetTh1naive	0.000860433
V06	MP	1hr	CD56posCD16negNK	NFkB	-0.328444			V40	Ctrl	1hr	CD4TbetTh1naive	0.000858291
V06	MP	1hr	CD56posCD16negNK	ERK	0.100429			V40	Ctrl	6hr	CD4TbetTh1naive	0.000737137
V06	MP	1hr	CD56posCD16negNK	pSTAT6	0			V40	Ctrl	24hr	CD4TbetTh1naive	0.000388603
V06	MP	1hr	CD8Tmem	CREB	-0.0768861			V40	Ctrl	48hr	CD4TbetTh1naive	0.000624485
V06	MP	1hr	CD8Tmem	STAT5	-0.0432378			V40	Ctrl	2wk	CD4TbetTh1naive	0.000767312
V06	MP	1hr	CD8Tmem	p38	0			V41	Ctrl	Pre	CD4TbetTh1naive	0.000798822
V06	MP	1hr	CD8Tmem	STAT1	0			V41	Ctrl	1hr	CD4TbetTh1naive	0.000484868
V06	MP	1hr	CD8Tmem	STAT3	0.170829			V41	Ctrl	6hr	CD4TbetTh1naive	0.000651745
V06	MP	1hr	CD8Tmem	S6	-0.0233491			V41	Ctrl	24hr	CD4TbetTh1naive	0.000561509
V06	MP	1hr	CD8Tmem	MAPKAPK2	-0.369551			V41	Ctrl	48hr	CD4TbetTh1naive	0.000633648
V06	MP	1hr	CD8Tmem	IkB	-0.023366			V41	Ctrl	2wk	CD4TbetTh1naive	0.00119332
V06	MP	1hr	CD8Tmem	NFkB	-0.0811034			V42	Ctrl	Pre	CD4TbetTh1naive	0.00389046
V06	MP	1hr	CD8Tmem	ERK	0.108953			V42	Ctrl	1hr	CD4TbetTh1naive	0.00150882
V06	MP	1hr	CD8Tmem	pSTAT6	0.0884687			V42	Ctrl	6hr	CD4TbetTh1naive	0.00172518
V06	MP	1hr	CD8Tnaive	CREB	-0.0695164			V42	Ctrl	24hr	CD4TbetTh1naive	0.00266534
V06	MP	1hr	CD8Tnaive	STAT5	0.0137178			V42	Ctrl	48hr	CD4TbetTh1naive	0.00201908
V06	MP	1hr	CD8Tnaive	p38	0			V42	Ctrl	2wk	CD4TbetTh1naive	0.00375881
V06	MP	1hr	CD8Tnaive	STAT1	0			V43	MP	Pre	CD4TbetTh1naive	0.0269033
V06	MP	1hr	CD8Tnaive	STAT3	0.0452012			V43	MP	1hr	CD4TbetTh1naive	0.0290961
V06	MP	1hr	CD8Tnaive	S6	-0.0153825			V43	MP	6hr	CD4TbetTh1naive	0.0304853
V06	MP	1hr	CD8Tnaive	MAPKAPK2	-0.358091			V43	MP	24hr	CD4TbetTh1naive	0.0187278
V06	MP	1hr	CD8Tnaive	IkB	0.0747963			V43	MP	48hr	CD4TbetTh1naive	0.0115186
V06	MP	1hr	CD8Tnaive	NFkB	-0.085619			V43	MP	2wk	CD4TbetTh1naive	0.0210151
V06	MP	1hr	CD8Tnaive	ERK	0.127917			V44	Ctrl	Pre	CD4TbetTh1naive	0.000538633
V06	MP	1hr	CD8Tnaive	pSTAT6	0.104653			V44	Ctrl	1hr	CD4TbetTh1naive	0.000605059
V06	MP	1hr	cMCs	CREB	-0.213978			V44	Ctrl	6hr	CD4TbetTh1naive	0.000289977
V06	MP	1hr	cMCs	STAT5	0.068757			V44	Ctrl	24hr	CD4TbetTh1naive	0.000475012
V06	MP	1hr	cMCs	p38	0			V44	Ctrl	2wk	CD4TbetTh1naive	0.000345435
V06	MP	1hr	cMCs	STAT1	0.0238813			V45	Ctrl	Pre	CD4TbetTh1naive	0.000610095
V06	MP	1hr	cMCs	STAT3	1.01075			V45	Ctrl	1hr	CD4TbetTh1naive	0.000905001
V06	MP	1hr	cMCs	S6	-0.0383149			V45	Ctrl	6hr	CD4TbetTh1naive	0.000538332
V06	MP	1hr	cMCs	MAPKAPK2	-0.326433			V45	Ctrl	24hr	CD4TbetTh1naive	0.000581001
V06	MP	1hr	cMCs	IkB	0.177318			V45	Ctrl	2wk	CD4TbetTh1naive	0.00094808
V06	MP	1hr	cMCs	NFkB	-0.00590108			V46	MP	Pre	CD4TbetTh1naive	0.000419218
V06	MP	1hr	cMCs	ERK	0.0679041			V46	MP	1hr	CD4TbetTh1naive	0.000603904
V06	MP	1hr	cMCs	pSTAT6	0			V46	MP	6hr	CD4TbetTh1naive	0.000315895
V06	MP	1hr	gdTCells	CREB	0.0101283			V46	MP	24hr	CD4TbetTh1naive	6.73142e-05
V06	MP	1hr	gdTCells	STAT5	-0.0147227			V46	MP	2wk	CD4TbetTh1naive	0.000683928
V06	MP	1hr	gdTCells	p38	0			V47	MP	Pre	CD4TbetTh1naive	0.000426497
V06	MP	1hr	gdTCells	STAT1	0			V47	MP	1hr	CD4TbetTh1naive	0.000233645
V06	MP	1hr	gdTCells	STAT3	0.168053			V47	MP	6hr	CD4TbetTh1naive	0.000273104
V06	MP	1hr	gdTCells	S6	0.014835			V47	MP	24hr	CD4TbetTh1naive	0.000298097
V06	MP	1hr	gdTCells	MAPKAPK2	-0.157464			V47	MP	48hr	CD4TbetTh1naive	0.000946933
V06	MP	1hr	gdTCells	IkB	0.00520796			V48	MP	Pre	CD4TbetTh1naive	0.00775603
V06	MP	1hr	gdTCells	NFkB	-0.182555			V48	MP	1hr	CD4TbetTh1naive	0.00450719
V06	MP	1hr	gdTCells	ERK	0.071945			V48	MP	6hr	CD4TbetTh1naive	0.00424183
V06	MP	1hr	gdTCells	pSTAT6	0.0391264			V48	MP	24hr	CD4TbetTh1naive	0.00508704
V06	MP	1hr	Gr	CREB	-0.533424			V48	MP	2wk	CD4TbetTh1naive	0.0110325
V06	MP	1hr	Gr	STAT5	0.0752269			V49	MP	Pre	CD4TbetTh1naive	0.00164696
V06	MP	1hr	Gr	p38	0			V49	MP	1hr	CD4TbetTh1naive	0.000334952
V06	MP	1hr	Gr	STAT1	-0.00400803			V49	MP	6hr	CD4TbetTh1naive	0
V06	MP	1hr	Gr	STAT3	0.244775			V49	MP	24hr	CD4TbetTh1naive	0.000816714
V06	MP	1hr	Gr	S6	0.177358			V49	MP	2wk	CD4TbetTh1naive	0.00185529
V06	MP	1hr	Gr	MAPKAPK2	0.111693			V50	MP	Pre	CD4TbetTh1naive	0.00341425
V06	MP	1hr	Gr	IkB	0.310988			V50	MP	1hr	CD4TbetTh1naive	0.0044741
V06	MP	1hr	Gr	NFkB	0.0648374			V50	MP	6hr	CD4TbetTh1naive	0.00235377
V06	MP	1hr	Gr	ERK	0.00321847			V50	MP	24hr	CD4TbetTh1naive	0.00173656
V06	MP	1hr	Gr	pSTAT6	0			V50	MP	2wk	CD4TbetTh1naive	0.00255204
V06	MP	1hr	intMCs	CREB	-0.232506			V51	Ctrl	Pre	CD4TbetTh1naive	0.000189917
V06	MP	1hr	intMCs	STAT5	0.00808452			V51	Ctrl	1hr	CD4TbetTh1naive	0.000103473
V06	MP	1hr	intMCs	p38	0			V51	Ctrl	6hr	CD4TbetTh1naive	0
V06	MP	1hr	intMCs	STAT1	0.0669544			V51	Ctrl	24hr	CD4TbetTh1naive	0.000208442
V06	MP	1hr	intMCs	STAT3	0.323576			V51	Ctrl	48hr	CD4TbetTh1naive	0.000230394
V06	MP	1hr	intMCs	S6	-0.081845			V51	Ctrl	2wk	CD4TbetTh1naive	0.000358639
V06	MP	1hr	intMCs	MAPKAPK2	-0.380255			V52	MP	Pre	CD4TbetTh1naive	0.000673232
V06	MP	1hr	intMCs	IkB	0.223914			V52	MP	1hr	CD4TbetTh1naive	0.000382279
V06	MP	1hr	intMCs	NFkB	0.0857675			V52	MP	6hr	CD4TbetTh1naive	0.000213812
V06	MP	1hr	intMCs	ERK	0.0472533			V52	MP	24hr	CD4TbetTh1naive	0.000267336
V06	MP	1hr	intMCs	pSTAT6	0			V52	MP	2wk	CD4TbetTh1naive	0.000600919
V06	MP	1hr	mDCs	CREB	-0.233708			V53	MP	Pre	CD4TbetTh1naive	0.000641912
V06	MP	1hr	mDCs	STAT5	0.170146			V53	MP	1hr	CD4TbetTh1naive	0.000440392
V06	MP	1hr	mDCs	p38	0.0188943			V53	MP	6hr	CD4TbetTh1naive	0.000206619
V06	MP	1hr	mDCs	STAT1	0.0698962			V53	MP	24hr	CD4TbetTh1naive	0.000216646
V06	MP	1hr	mDCs	STAT3	0.685484			V53	MP	2wk	CD4TbetTh1naive	0.000510164
V06	MP	1hr	mDCs	S6	-0.0710124			V54	MP	Pre	CD4TbetTh1naive	0.0236419
V06	MP	1hr	mDCs	MAPKAPK2	-0.467551			V54	MP	1hr	CD4TbetTh1naive	0.0249342
V06	MP	1hr	mDCs	IkB	-0.18451			V54	MP	6hr	CD4TbetTh1naive	0.0117142
V06	MP	1hr	mDCs	NFkB	0.0484934			V54	MP	24hr	CD4TbetTh1naive	0.0178012
V06	MP	1hr	mDCs	ERK	-0.0331591			V54	MP	48hr	CD4TbetTh1naive	0.0212987
V06	MP	1hr	mDCs	pSTAT6	0			V54	MP	2wk	CD4TbetTh1naive	0.0565149
V06	MP	1hr	MDSC	CREB	-0.157886			V55	Ctrl	Pre	CD4TbetTh1naive	0.000303468
V06	MP	1hr	MDSC	STAT5	0.104992			V55	Ctrl	1hr	CD4TbetTh1naive	0.00043858
V06	MP	1hr	MDSC	p38	0			V55	Ctrl	6hr	CD4TbetTh1naive	0.000358118
V06	MP	1hr	MDSC	STAT1	0.0433408			V55	Ctrl	24hr	CD4TbetTh1naive	0.000367594
V06	MP	1hr	MDSC	STAT3	1.26636			V55	Ctrl	48hr	CD4TbetTh1naive	0.00067081
V06	MP	1hr	MDSC	S6	-0.0371615			V55	Ctrl	2wk	CD4TbetTh1naive	0.000487771
V06	MP	1hr	MDSC	MAPKAPK2	-0.223257			V56	Ctrl	Pre	CD4TbetTh1naive	0.000769251
V06	MP	1hr	MDSC	IkB	0.216752			V56	Ctrl	1hr	CD4TbetTh1naive	0.000677282
V06	MP	1hr	MDSC	NFkB	-0.00946901			V56	Ctrl	6hr	CD4TbetTh1naive	0.000545206
V06	MP	1hr	MDSC	ERK	0.0778284			V56	Ctrl	24hr	CD4TbetTh1naive	0.000513141
V06	MP	1hr	MDSC	pSTAT6	0			V56	Ctrl	48hr	CD4TbetTh1naive	0.000373777
V06	MP	1hr	ncMCs	CREB	-0.202286			V56	Ctrl	2wk	CD4TbetTh1naive	0.000977255
V06	MP	1hr	ncMCs	STAT5	0.0149952			V57	Ctrl	Pre	CD4TbetTh1naive	0.000332174
V06	MP	1hr	ncMCs	p38	0			V57	Ctrl	1hr	CD4TbetTh1naive	0.000438542
V06	MP	1hr	ncMCs	STAT1	-0.00675215			V57	Ctrl	6hr	CD4TbetTh1naive	0.000289473
V06	MP	1hr	ncMCs	STAT3	0.155863			V57	Ctrl	24hr	CD4TbetTh1naive	0.000482576
V06	MP	1hr	ncMCs	S6	0.0203106			V57	Ctrl	2wk	CD4TbetTh1naive	0.00107274
V06	MP	1hr	ncMCs	MAPKAPK2	-0.535184			V59	MP	Pre	CD4TbetTh1naive	0.00200411
V06	MP	1hr	ncMCs	IkB	0.218274			V59	MP	1hr	CD4TbetTh1naive	0.00140427
V06	MP	1hr	ncMCs	NFkB	-0.0968875			V59	MP	6hr	CD4TbetTh1naive	0.00111252
V06	MP	1hr	ncMCs	ERK	0.0707511			V59	MP	24hr	CD4TbetTh1naive	0.00108948
V06	MP	1hr	ncMCs	pSTAT6	0			V59	MP	48hr	CD4TbetTh1naive	0.00155571
V06	MP	1hr	pDCs	CREB	-0.133803			V59	MP	2wk	CD4TbetTh1naive	0.00249419
V06	MP	1hr	pDCs	STAT5	0.265406			V60	MP	Pre	CD4TbetTh1naive	0.000466382
V06	MP	1hr	pDCs	p38	0			V60	MP	1hr	CD4TbetTh1naive	0.000340777
V06	MP	1hr	pDCs	STAT1	0.0227719			V60	MP	6hr	CD4TbetTh1naive	0.000172989
V06	MP	1hr	pDCs	STAT3	0.238209			V60	MP	24hr	CD4TbetTh1naive	0.000127004
V06	MP	1hr	pDCs	S6	0.0179357			V60	MP	2wk	CD4TbetTh1naive	0.000845013
V06	MP	1hr	pDCs	MAPKAPK2	-0.124054			V61	Ctrl	Pre	CD4TbetTh1naive	0.000529609
V06	MP	1hr	pDCs	IkB	-0.0441518			V61	Ctrl	1hr	CD4TbetTh1naive	0.000416062
V06	MP	1hr	pDCs	NFkB	0.113248			V61	Ctrl	6hr	CD4TbetTh1naive	0.000267959
V06	MP	1hr	pDCs	ERK	0.0527487			V61	Ctrl	24hr	CD4TbetTh1naive	0.000521962
V06	MP	1hr	pDCs	pSTAT6	0			V61	Ctrl	48hr	CD4TbetTh1naive	0.000320569
V06	MP	1hr	Tregmem	CREB	-0.003031			V61	Ctrl	2wk	CD4TbetTh1naive	0.000544366
V06	MP	1hr	Tregmem	STAT5	0.00171655			V62	Ctrl	Pre	CD4TbetTh1naive	0.0457208
V06	MP	1hr	Tregmem	p38	0			V62	Ctrl	1hr	CD4TbetTh1naive	0.0253687
V06	MP	1hr	Tregmem	STAT1	0			V62	Ctrl	6hr	CD4TbetTh1naive	0.0297877
V06	MP	1hr	Tregmem	STAT3	0.685361			V62	Ctrl	24hr	CD4TbetTh1naive	0.0305445
V06	MP	1hr	Tregmem	S6	-0.0120326			V62	Ctrl	2wk	CD4TbetTh1naive	0.0457405
V06	MP	1hr	Tregmem	MAPKAPK2	-0.391738			V63	Ctrl	Pre	CD4TbetTh1naive	0.00610781
V06	MP	1hr	Tregmem	IkB	-0.0856663			V63	Ctrl	1hr	CD4TbetTh1naive	0.00593773
V06	MP	1hr	Tregmem	NFkB	-0.0507261			V63	Ctrl	6hr	CD4TbetTh1naive	0.0042676
V06	MP	1hr	Tregmem	ERK	0.0954193			V63	Ctrl	24hr	CD4TbetTh1naive	0.0068021
V06	MP	1hr	Tregmem	pSTAT6	0.087109			V63	Ctrl	48hr	CD4TbetTh1naive	0.00511749
V06	MP	1hr	Tregnaive	CREB	-0.20519			V63	Ctrl	2wk	CD4TbetTh1naive	0.00695518
V06	MP	1hr	Tregnaive	STAT5	-0.317587			V64	MP	Pre	CD4TbetTh1naive	0.0209741
V06	MP	1hr	Tregnaive	p38	0			V64	MP	1hr	CD4TbetTh1naive	0.0233457
V06	MP	1hr	Tregnaive	STAT1	0.20883			V64	MP	6hr	CD4TbetTh1naive	0.0293168
V06	MP	1hr	Tregnaive	STAT3	0.91912			V64	MP	24hr	CD4TbetTh1naive	0.0132127
V06	MP	1hr	Tregnaive	S6	-0.0986173			V64	MP	48hr	CD4TbetTh1naive	0.0185368
V06	MP	1hr	Tregnaive	MAPKAPK2	-0.789053			V64	MP	2wk	CD4TbetTh1naive	0.0263406
V06	MP	1hr	Tregnaive	IkB	-0.147561			V01	Ctrl	Pre	CD4Tmem	0.193921
V06	MP	1hr	Tregnaive	NFkB	-0.560429			V01	Ctrl	1hr	CD4Tmem	0.187885
V06	MP	1hr	Tregnaive	ERK	-0.0366141			V01	Ctrl	6hr	CD4Tmem	0.144788
V06	MP	1hr	Tregnaive	pSTAT6	0.199626			V01	Ctrl	24hr	CD4Tmem	0.138737
V07	MP	1hr	CD27negBnaive	CREB	0.0489979			V01	Ctrl	48hr	CD4Tmem	0.15655
V07	MP	1hr	CD27negBnaive	STAT5	0.0803943			V01	Ctrl	2wk	CD4Tmem	0.193647
V07	MP	1hr	CD27negBnaive	p38	0			V02	MP	Pre	CD4Tmem	0.308919
V07	MP	1hr	CD27negBnaive	STAT1	0			V02	MP	1hr	CD4Tmem	0.32305
V07	MP	1hr	CD27negBnaive	STAT3	0.0337685			V02	MP	6hr	CD4Tmem	0.150094
V07	MP	1hr	CD27negBnaive	S6	0.0190141			V02	MP	24hr	CD4Tmem	0.178247
V07	MP	1hr	CD27negBnaive	MAPKAPK2	-0.151582			V02	MP	48hr	CD4Tmem	0.31619
V07	MP	1hr	CD27negBnaive	IkB	0.160909			V02	MP	2wk	CD4Tmem	0.362602
V07	MP	1hr	CD27negBnaive	NFkB	0.0824157			V03	MP	Pre	CD4Tmem	0.266274
V07	MP	1hr	CD27negBnaive	ERK	0.0714814			V03	MP	1hr	CD4Tmem	0.206788
V07	MP	1hr	CD27negBnaive	pSTAT6	0			V03	MP	6hr	CD4Tmem	0.174247
V07	MP	1hr	CD27posBmem	CREB	0.0933046			V03	MP	24hr	CD4Tmem	0.229844
V07	MP	1hr	CD27posBmem	STAT5	0.1297			V03	MP	48hr	CD4Tmem	0.235529
V07	MP	1hr	CD27posBmem	p38	0			V03	MP	2wk	CD4Tmem	0.262874
V07	MP	1hr	CD27posBmem	STAT1	0			V04	MP	Pre	CD4Tmem	0.145765
V07	MP	1hr	CD27posBmem	STAT3	0.0558992			V04	MP	1hr	CD4Tmem	0.127629
V07	MP	1hr	CD27posBmem	S6	0.0291378			V04	MP	6hr	CD4Tmem	0.0856115
V07	MP	1hr	CD27posBmem	MAPKAPK2	-0.0346167			V04	MP	24hr	CD4Tmem	0.120728
V07	MP	1hr	CD27posBmem	IkB	0.118722			V04	MP	48hr	CD4Tmem	0.119536
V07	MP	1hr	CD27posBmem	NFkB	0.15974			V04	MP	2wk	CD4Tmem	0.14719
V07	MP	1hr	CD27posBmem	ERK	0.102553			V05	MP	Pre	CD4Tmem	0.173426
V07	MP	1hr	CD27posBmem	pSTAT6	0			V05	MP	1hr	CD4Tmem	0.132338
V07	MP	1hr	CD4TbetTh1mem	CREB	0.0201164			V05	MP	6hr	CD4Tmem	0.0886945
V07	MP	1hr	CD4TbetTh1mem	STAT5	0.0844846			V05	MP	24hr	CD4Tmem	0.145798
V07	MP	1hr	CD4TbetTh1mem	p38	0			V05	MP	48hr	CD4Tmem	0.168355
V07	MP	1hr	CD4TbetTh1mem	STAT1	0			V05	MP	2wk	CD4Tmem	0.187633
V07	MP	1hr	CD4TbetTh1mem	STAT3	0.0418455			V06	MP	Pre	CD4Tmem	0.284588
V07	MP	1hr	CD4TbetTh1mem	S6	0.0343982			V06	MP	1hr	CD4Tmem	0.241561
V07	MP	1hr	CD4TbetTh1mem	MAPKAPK2	0.00286866			V06	MP	6hr	CD4Tmem	0.172207
V07	MP	1hr	CD4TbetTh1mem	IkB	0.120642			V06	MP	24hr	CD4Tmem	0.203979
V07	MP	1hr	CD4TbetTh1mem	NFkB	0.35947			V06	MP	48hr	CD4Tmem	0.266035
V07	MP	1hr	CD4TbetTh1mem	ERK	0.14419			V06	MP	2wk	CD4Tmem	0.276284
V07	MP	1hr	CD4TbetTh1mem	pSTAT6	0.114716			V07	MP	Pre	CD4Tmem	0.239667
V07	MP	1hr	CD4TbetTh1naive	CREB	0.0963517			V07	MP	1hr	CD4Tmem	0.13094
V07	MP	1hr	CD4TbetTh1naive	STAT5	0.115516			V07	MP	6hr	CD4Tmem	0.0839207
V07	MP	1hr	CD4TbetTh1naive	p38	0			V07	MP	24hr	CD4Tmem	0.142152
V07	MP	1hr	CD4TbetTh1naive	STAT1	0			V07	MP	48hr	CD4Tmem	0.277582
V07	MP	1hr	CD4TbetTh1naive	STAT3	0.0473349			V07	MP	2wk	CD4Tmem	0.189533
V07	MP	1hr	CD4TbetTh1naive	S6	-0.0121309			V08	Ctrl	Pre	CD4Tmem	0.274749
V07	MP	1hr	CD4TbetTh1naive	MAPKAPK2	0.00968257			V08	Ctrl	1hr	CD4Tmem	0.262517
V07	MP	1hr	CD4TbetTh1naive	IkB	0.279733			V08	Ctrl	6hr	CD4Tmem	0.173089
V07	MP	1hr	CD4TbetTh1naive	NFkB	0.370985			V08	Ctrl	24hr	CD4Tmem	0.153174
V07	MP	1hr	CD4TbetTh1naive	ERK	-0.00123913			V08	Ctrl	48hr	CD4Tmem	0.200478
V07	MP	1hr	CD4TbetTh1naive	pSTAT6	-0.0535292			V08	Ctrl	2wk	CD4Tmem	0.243312
V07	MP	1hr	CD4Tmem	CREB	0.0836559			V09	Ctrl	Pre	CD4Tmem	0.266711
V07	MP	1hr	CD4Tmem	STAT5	0.0694355			V09	Ctrl	1hr	CD4Tmem	0.265807
V07	MP	1hr	CD4Tmem	p38	0			V09	Ctrl	6hr	CD4Tmem	0.242059
V07	MP	1hr	CD4Tmem	STAT1	0			V09	Ctrl	24hr	CD4Tmem	0.167002
V07	MP	1hr	CD4Tmem	STAT3	0.609005			V09	Ctrl	48hr	CD4Tmem	0.216964
V07	MP	1hr	CD4Tmem	S6	0.0311496			V09	Ctrl	2wk	CD4Tmem	0.216617
V07	MP	1hr	CD4Tmem	MAPKAPK2	-0.00416832			V10	MP	Pre	CD4Tmem	0.177864
V07	MP	1hr	CD4Tmem	IkB	0.175119			V10	MP	1hr	CD4Tmem	0.122927
V07	MP	1hr	CD4Tmem	NFkB	0.285661			V10	MP	6hr	CD4Tmem	0.0897909
V07	MP	1hr	CD4Tmem	ERK	0.124302			V10	MP	24hr	CD4Tmem	0.176464
V07	MP	1hr	CD4Tmem	pSTAT6	0.069341			V10	MP	48hr	CD4Tmem	0.205224
V07	MP	1hr	CD4Tnaive	CREB	0.0711517			V10	MP	2wk	CD4Tmem	0.160985
V07	MP	1hr	CD4Tnaive	STAT5	0.0939545			V11	Ctrl	Pre	CD4Tmem	0.20097
V07	MP	1hr	CD4Tnaive	p38	0			V11	Ctrl	1hr	CD4Tmem	0.251411
V07	MP	1hr	CD4Tnaive	STAT1	0			V11	Ctrl	6hr	CD4Tmem	0.169782
V07	MP	1hr	CD4Tnaive	STAT3	0.778735			V11	Ctrl	24hr	CD4Tmem	0.147933
V07	MP	1hr	CD4Tnaive	S6	0.00571134			V11	Ctrl	48hr	CD4Tmem	0.164437
V07	MP	1hr	CD4Tnaive	MAPKAPK2	-0.109191			V11	Ctrl	2wk	CD4Tmem	0.23362
V07	MP	1hr	CD4Tnaive	IkB	0.124404			V12	Ctrl	Pre	CD4Tmem	0.217672
V07	MP	1hr	CD4Tnaive	NFkB	0.192432			V12	Ctrl	1hr	CD4Tmem	0.301448
V07	MP	1hr	CD4Tnaive	ERK	0.0850392			V12	Ctrl	6hr	CD4Tmem	0.166418
V07	MP	1hr	CD4Tnaive	pSTAT6	0.0573675			V12	Ctrl	24hr	CD4Tmem	0.128953
V07	MP	1hr	CD56loCD16posNK	CREB	0.0144103			V12	Ctrl	48hr	CD4Tmem	0.10139
V07	MP	1hr	CD56loCD16posNK	STAT5	0.0415087			V12	Ctrl	2wk	CD4Tmem	0.208311
V07	MP	1hr	CD56loCD16posNK	p38	0			V13	Ctrl	Pre	CD4Tmem	0.313584
V07	MP	1hr	CD56loCD16posNK	STAT1	0			V13	Ctrl	1hr	CD4Tmem	0.242897
V07	MP	1hr	CD56loCD16posNK	STAT3	0.0426432			V13	Ctrl	6hr	CD4Tmem	0.2838
V07	MP	1hr	CD56loCD16posNK	S6	0.014166			V13	Ctrl	24hr	CD4Tmem	0.240699
V07	MP	1hr	CD56loCD16posNK	MAPKAPK2	-0.0829196			V13	Ctrl	48hr	CD4Tmem	0.269366
V07	MP	1hr	CD56loCD16posNK	IkB	0.3472			V13	Ctrl	2wk	CD4Tmem	0.258522
V07	MP	1hr	CD56loCD16posNK	NFkB	0.278288			V14	MP	Pre	CD4Tmem	0.223619
V07	MP	1hr	CD56loCD16posNK	ERK	0.0584659			V14	MP	1hr	CD4Tmem	0.186567
V07	MP	1hr	CD56loCD16posNK	pSTAT6	0			V14	MP	6hr	CD4Tmem	0.109154
V07	MP	1hr	CD56posCD16negNK	CREB	-0.0220831			V14	MP	24hr	CD4Tmem	0.155435
V07	MP	1hr	CD56posCD16negNK	STAT5	0.00669495			V14	MP	48hr	CD4Tmem	0.255714
V07	MP	1hr	CD56posCD16negNK	p38	0			V14	MP	2wk	CD4Tmem	0.212162
V07	MP	1hr	CD56posCD16negNK	STAT1	0			V15	Ctrl	Pre	CD4Tmem	0.22138
V07	MP	1hr	CD56posCD16negNK	STAT3	0.0266894			V15	Ctrl	1hr	CD4Tmem	0.243748
V07	MP	1hr	CD56posCD16negNK	S6	0.0134807			V15	Ctrl	6hr	CD4Tmem	0.148648
V07	MP	1hr	CD56posCD16negNK	MAPKAPK2	-0.0979842			V15	Ctrl	24hr	CD4Tmem	0.163819
V07	MP	1hr	CD56posCD16negNK	IkB	0.252832			V15	Ctrl	48hr	CD4Tmem	0.160531
V07	MP	1hr	CD56posCD16negNK	NFkB	0.222241			V15	Ctrl	2wk	CD4Tmem	0.185871
V07	MP	1hr	CD56posCD16negNK	ERK	0.0516289			V16	Ctrl	Pre	CD4Tmem	0.247514
V07	MP	1hr	CD56posCD16negNK	pSTAT6	0			V16	Ctrl	1hr	CD4Tmem	0.281521
V07	MP	1hr	CD8Tmem	CREB	0.0463936			V16	Ctrl	6hr	CD4Tmem	0.193949
V07	MP	1hr	CD8Tmem	STAT5	0.0732331			V16	Ctrl	24hr	CD4Tmem	0.241808
V07	MP	1hr	CD8Tmem	p38	0			V16	Ctrl	48hr	CD4Tmem	0.196659
V07	MP	1hr	CD8Tmem	STAT1	0			V18	Ctrl	Pre	CD4Tmem	0.265248
V07	MP	1hr	CD8Tmem	STAT3	0.0452739			V18	Ctrl	1hr	CD4Tmem	0.2554
V07	MP	1hr	CD8Tmem	S6	-0.00159117			V18	Ctrl	6hr	CD4Tmem	0.234137
V07	MP	1hr	CD8Tmem	MAPKAPK2	-0.0101205			V18	Ctrl	24hr	CD4Tmem	0.177236
V07	MP	1hr	CD8Tmem	IkB	0.216304			V18	Ctrl	48hr	CD4Tmem	0.135299
V07	MP	1hr	CD8Tmem	NFkB	0.409427			V18	Ctrl	2wk	CD4Tmem	0.200517
V07	MP	1hr	CD8Tmem	ERK	0.187608			V22	MP	Pre	CD4Tmem	0.19358
V07	MP	1hr	CD8Tmem	pSTAT6	0.123582			V22	MP	1hr	CD4Tmem	0.151811
V07	MP	1hr	CD8Tnaive	CREB	0.0221759			V22	MP	6hr	CD4Tmem	0.100038
V07	MP	1hr	CD8Tnaive	STAT5	0.0456516			V22	MP	24hr	CD4Tmem	0.157909
V07	MP	1hr	CD8Tnaive	p38	0			V22	MP	48hr	CD4Tmem	0.229619
V07	MP	1hr	CD8Tnaive	STAT1	0			V22	MP	2wk	CD4Tmem	0.144707
V07	MP	1hr	CD8Tnaive	STAT3	0.0556088			V23	Ctrl	Pre	CD4Tmem	0.185521
V07	MP	1hr	CD8Tnaive	S6	-0.00214384			V23	Ctrl	1hr	CD4Tmem	0.227576
V07	MP	1hr	CD8Tnaive	MAPKAPK2	0.0154034			V23	Ctrl	6hr	CD4Tmem	0.184266
V07	MP	1hr	CD8Tnaive	IkB	0.222026			V23	Ctrl	24hr	CD4Tmem	0.135013
V07	MP	1hr	CD8Tnaive	NFkB	0.29411			V23	Ctrl	48hr	CD4Tmem	0.144103
V07	MP	1hr	CD8Tnaive	ERK	0.167291			V23	Ctrl	2wk	CD4Tmem	0.210939
V07	MP	1hr	CD8Tnaive	pSTAT6	0.147852			V24	MP	Pre	CD4Tmem	0.2215
V07	MP	1hr	cMCs	CREB	0.0241061			V24	MP	1hr	CD4Tmem	0.161615
V07	MP	1hr	cMCs	STAT5	0.13491			V24	MP	6hr	CD4Tmem	0.124137
V07	MP	1hr	cMCs	p38	0.00919287			V24	MP	24hr	CD4Tmem	0.123922
V07	MP	1hr	cMCs	STAT1	0.0309911			V24	MP	48hr	CD4Tmem	0.244206
V07	MP	1hr	cMCs	STAT3	1.54237			V24	MP	2wk	CD4Tmem	0.19187
V07	MP	1hr	cMCs	S6	0.0696332			V25	Ctrl	Pre	CD4Tmem	0.21912
V07	MP	1hr	cMCs	MAPKAPK2	0.0222544			V25	Ctrl	1hr	CD4Tmem	0.23646
V07	MP	1hr	cMCs	IkB	0.422232			V25	Ctrl	6hr	CD4Tmem	0.195475
V07	MP	1hr	cMCs	NFkB	0.256424			V25	Ctrl	24hr	CD4Tmem	0.163109
V07	MP	1hr	cMCs	ERK	0.0712977			V26	Ctrl	Pre	CD4Tmem	0.268394
V07	MP	1hr	cMCs	pSTAT6	0			V26	Ctrl	1hr	CD4Tmem	0.278524
V07	MP	1hr	gdTCells	CREB	-0.0465599			V26	Ctrl	6hr	CD4Tmem	0.210277
V07	MP	1hr	gdTCells	STAT5	0.0918546			V26	Ctrl	24hr	CD4Tmem	0.224498
V07	MP	1hr	gdTCells	p38	0			V26	Ctrl	48hr	CD4Tmem	0.23481
V07	MP	1hr	gdTCells	STAT1	0			V26	Ctrl	2wk	CD4Tmem	0.24652
V07	MP	1hr	gdTCells	STAT3	0.0584274			V27	MP	Pre	CD4Tmem	0.211567
V07	MP	1hr	gdTCells	S6	0.000315661			V27	MP	1hr	CD4Tmem	0.165938
V07	MP	1hr	gdTCells	MAPKAPK2	0.105408			V27	MP	6hr	CD4Tmem	0.136293
V07	MP	1hr	gdTCells	IkB	0.247586			V27	MP	24hr	CD4Tmem	0.136355
V07	MP	1hr	gdTCells	NFkB	0.328267			V27	MP	2wk	CD4Tmem	0.199013
V07	MP	1hr	gdTCells	ERK	0.256392			V28	MP	Pre	CD4Tmem	0.027698
V07	MP	1hr	gdTCells	pSTAT6	0.0863623			V28	MP	1hr	CD4Tmem	0.0292029
V07	MP	1hr	Gr	CREB	0.225096			V28	MP	6hr	CD4Tmem	0.014888
V07	MP	1hr	Gr	STAT5	0.168616			V28	MP	24hr	CD4Tmem	0.0246324
V07	MP	1hr	Gr	p38	0			V28	MP	48hr	CD4Tmem	0.0296238
V07	MP	1hr	Gr	STAT1	0.0131032			V28	MP	2wk	CD4Tmem	0.0251047
V07	MP	1hr	Gr	STAT3	0.639926			V29	Ctrl	Pre	CD4Tmem	0.239707
V07	MP	1hr	Gr	S6	0.297458			V29	Ctrl	1hr	CD4Tmem	0.259829
V07	MP	1hr	Gr	MAPKAPK2	0.201434			V29	Ctrl	6hr	CD4Tmem	0.143505
V07	MP	1hr	Gr	IkB	0.512252			V29	Ctrl	24hr	CD4Tmem	0.159317
V07	MP	1hr	Gr	NFkB	0.16168			V29	Ctrl	48hr	CD4Tmem	0.179759
V07	MP	1hr	Gr	ERK	0.0480408			V29	Ctrl	2wk	CD4Tmem	0.218719
V07	MP	1hr	Gr	pSTAT6	0			V30	MP	Pre	CD4Tmem	0.256815
V07	MP	1hr	intMCs	CREB	-0.0345364			V30	MP	1hr	CD4Tmem	0.203949
V07	MP	1hr	intMCs	STAT5	0.106851			V30	MP	6hr	CD4Tmem	0.148299
V07	MP	1hr	intMCs	p38	0			V30	MP	24hr	CD4Tmem	0.15058
V07	MP	1hr	intMCs	STAT1	0.0271249			V30	MP	48hr	CD4Tmem	0.20539
V07	MP	1hr	intMCs	STAT3	0.417817			V30	MP	2wk	CD4Tmem	0.25204
V07	MP	1hr	intMCs	S6	0.0507542			V31	Ctrl	Pre	CD4Tmem	0.240419
V07	MP	1hr	intMCs	MAPKAPK2	0.0722159			V31	Ctrl	1hr	CD4Tmem	0.238471
V07	MP	1hr	intMCs	IkB	0.550615			V31	Ctrl	6hr	CD4Tmem	0.204416
V07	MP	1hr	intMCs	NFkB	0.200369			V31	Ctrl	24hr	CD4Tmem	0.122997
V07	MP	1hr	intMCs	ERK	0.0477908			V31	Ctrl	2wk	CD4Tmem	0.209535
V07	MP	1hr	intMCs	pSTAT6	0			V32	Ctrl	Pre	CD4Tmem	0.224324
V07	MP	1hr	mDCs	CREB	-0.0788747			V32	Ctrl	1hr	CD4Tmem	0.212172
V07	MP	1hr	mDCs	STAT5	0.0389163			V32	Ctrl	6hr	CD4Tmem	0.111042
V07	MP	1hr	mDCs	p38	0.00310568			V32	Ctrl	24hr	CD4Tmem	0.149096
V07	MP	1hr	mDCs	STAT1	0			V32	Ctrl	48hr	CD4Tmem	0.139603
V07	MP	1hr	mDCs	STAT3	0.950112			V32	Ctrl	2wk	CD4Tmem	0.166774
V07	MP	1hr	mDCs	S6	0.0835269			V33	Ctrl	Pre	CD4Tmem	0.20687
V07	MP	1hr	mDCs	MAPKAPK2	-0.0909091			V33	Ctrl	1hr	CD4Tmem	0.216787
V07	MP	1hr	mDCs	IkB	-0.0679619			V33	Ctrl	6hr	CD4Tmem	0.20062
V07	MP	1hr	mDCs	NFkB	-0.0329453			V33	Ctrl	24hr	CD4Tmem	0.183046
V07	MP	1hr	mDCs	ERK	0.02447			V33	Ctrl	48hr	CD4Tmem	0.199129
V07	MP	1hr	mDCs	pSTAT6	0			V33	Ctrl	2wk	CD4Tmem	0.20946
V07	MP	1hr	MDSC	CREB	0.101308			V34	MP	Pre	CD4Tmem	0.157397
V07	MP	1hr	MDSC	STAT5	0.192553			V34	MP	1hr	CD4Tmem	0.165256
V07	MP	1hr	MDSC	p38	0.0177512			V34	MP	6hr	CD4Tmem	0.134878
V07	MP	1hr	MDSC	STAT1	0.0201266			V34	MP	24hr	CD4Tmem	0.118248
V07	MP	1hr	MDSC	STAT3	1.7738			V34	MP	48hr	CD4Tmem	0.105952
V07	MP	1hr	MDSC	S6	0.107213			V34	MP	2wk	CD4Tmem	0.151565
V07	MP	1hr	MDSC	MAPKAPK2	0.10312			V35	Ctrl	Pre	CD4Tmem	0.324454
V07	MP	1hr	MDSC	IkB	0.610843			V35	Ctrl	1hr	CD4Tmem	0.402686
V07	MP	1hr	MDSC	NFkB	0.33511			V35	Ctrl	6hr	CD4Tmem	0.29704
V07	MP	1hr	MDSC	ERK	0.105388			V35	Ctrl	24hr	CD4Tmem	0.284621
V07	MP	1hr	MDSC	pSTAT6	0			V35	Ctrl	48hr	CD4Tmem	0.287922
V07	MP	1hr	ncMCs	CREB	-0.0331212			V35	Ctrl	2wk	CD4Tmem	0.343686
V07	MP	1hr	ncMCs	STAT5	0.157012			V36	Ctrl	Pre	CD4Tmem	0.318644
V07	MP	1hr	ncMCs	p38	0.01024			V36	Ctrl	1hr	CD4Tmem	0.351583
V07	MP	1hr	ncMCs	STAT1	0.0294584			V36	Ctrl	6hr	CD4Tmem	0.253697
V07	MP	1hr	ncMCs	STAT3	0.175691			V36	Ctrl	24hr	CD4Tmem	0.332836
V07	MP	1hr	ncMCs	S6	0.0258129			V36	Ctrl	48hr	CD4Tmem	0.311222
V07	MP	1hr	ncMCs	MAPKAPK2	-0.058357			V36	Ctrl	2wk	CD4Tmem	0.32784
V07	MP	1hr	ncMCs	IkB	0.47891			V37	MP	Pre	CD4Tmem	0.290247
V07	MP	1hr	ncMCs	NFkB	0.177174			V37	MP	1hr	CD4Tmem	0.241296
V07	MP	1hr	ncMCs	ERK	0.0858466			V37	MP	6hr	CD4Tmem	0.103915
V07	MP	1hr	ncMCs	pSTAT6	0			V37	MP	24hr	CD4Tmem	0.217636
V07	MP	1hr	pDCs	CREB	0.152089			V37	MP	48hr	CD4Tmem	0.264367
V07	MP	1hr	pDCs	STAT5	0.233214			V37	MP	2wk	CD4Tmem	0.274257
V07	MP	1hr	pDCs	p38	0			V39	MP	Pre	CD4Tmem	0.322894
V07	MP	1hr	pDCs	STAT1	0			V39	MP	1hr	CD4Tmem	0.222099
V07	MP	1hr	pDCs	STAT3	0.277097			V39	MP	6hr	CD4Tmem	0.111556
V07	MP	1hr	pDCs	S6	0.359061			V39	MP	24hr	CD4Tmem	0.217718
V07	MP	1hr	pDCs	MAPKAPK2	0.106102			V39	MP	48hr	CD4Tmem	0.272202
V07	MP	1hr	pDCs	IkB	0.183502			V39	MP	2wk	CD4Tmem	0.31215
V07	MP	1hr	pDCs	NFkB	0.148201			V40	Ctrl	Pre	CD4Tmem	0.302149
V07	MP	1hr	pDCs	ERK	-0.0023559			V40	Ctrl	1hr	CD4Tmem	0.302876
V07	MP	1hr	pDCs	pSTAT6	0			V40	Ctrl	6hr	CD4Tmem	0.289636
V07	MP	1hr	Tregmem	CREB	0.129346			V40	Ctrl	24hr	CD4Tmem	0.284515
V07	MP	1hr	Tregmem	STAT5	-0.0077744			V40	Ctrl	48hr	CD4Tmem	0.315285
V07	MP	1hr	Tregmem	p38	0			V40	Ctrl	2wk	CD4Tmem	0.333129
V07	MP	1hr	Tregmem	STAT1	0			V41	Ctrl	Pre	CD4Tmem	0.100298
V07	MP	1hr	Tregmem	STAT3	0.572275			V41	Ctrl	1hr	CD4Tmem	0.0934583
V07	MP	1hr	Tregmem	S6	0.0698856			V41	Ctrl	6hr	CD4Tmem	0.132239
V07	MP	1hr	Tregmem	MAPKAPK2	0.0107591			V41	Ctrl	24hr	CD4Tmem	0.119195
V07	MP	1hr	Tregmem	IkB	0.137817			V41	Ctrl	48hr	CD4Tmem	0.0908515
V07	MP	1hr	Tregmem	NFkB	0.313824			V41	Ctrl	2wk	CD4Tmem	0.106159
V07	MP	1hr	Tregmem	ERK	0.116432			V42	Ctrl	Pre	CD4Tmem	0.193913
V07	MP	1hr	Tregmem	pSTAT6	0.0568138			V42	Ctrl	1hr	CD4Tmem	0.248324
V07	MP	1hr	Tregnaive	CREB	0.107472			V42	Ctrl	6hr	CD4Tmem	0.202539
V07	MP	1hr	Tregnaive	STAT5	-0.225786			V42	Ctrl	24hr	CD4Tmem	0.141603
V07	MP	1hr	Tregnaive	p38	0			V42	Ctrl	48hr	CD4Tmem	0.155943
V07	MP	1hr	Tregnaive	STAT1	0			V42	Ctrl	2wk	CD4Tmem	0.188174
V07	MP	1hr	Tregnaive	STAT3	0.527042			V43	MP	Pre	CD4Tmem	0.238767
V07	MP	1hr	Tregnaive	S6	-0.0849487			V43	MP	1hr	CD4Tmem	0.209568
V07	MP	1hr	Tregnaive	MAPKAPK2	-0.300587			V43	MP	6hr	CD4Tmem	0.171851
V07	MP	1hr	Tregnaive	IkB	-0.212395			V43	MP	24hr	CD4Tmem	0.215005
V07	MP	1hr	Tregnaive	NFkB	-0.00749412			V43	MP	48hr	CD4Tmem	0.321691
V07	MP	1hr	Tregnaive	ERK	-0.365031			V43	MP	2wk	CD4Tmem	0.245514
V07	MP	1hr	Tregnaive	pSTAT6	0.185605			V44	Ctrl	Pre	CD4Tmem	0.277248
V08	Ctrl	1hr	CD27negBnaive	CREB	-0.0833622			V44	Ctrl	1hr	CD4Tmem	0.261578
V08	Ctrl	1hr	CD27negBnaive	STAT5	0.00715917			V44	Ctrl	6hr	CD4Tmem	0.208711
V08	Ctrl	1hr	CD27negBnaive	p38	0			V44	Ctrl	24hr	CD4Tmem	0.208511
V08	Ctrl	1hr	CD27negBnaive	STAT1	0			V44	Ctrl	2wk	CD4Tmem	0.269077
V08	Ctrl	1hr	CD27negBnaive	STAT3	0.000586306			V45	Ctrl	Pre	CD4Tmem	0.358768
V08	Ctrl	1hr	CD27negBnaive	S6	-0.0153574			V45	Ctrl	1hr	CD4Tmem	0.411323
V08	Ctrl	1hr	CD27negBnaive	MAPKAPK2	-0.343744			V45	Ctrl	6hr	CD4Tmem	0.379445
V08	Ctrl	1hr	CD27negBnaive	IkB	-0.0738596			V45	Ctrl	24hr	CD4Tmem	0.343791
V08	Ctrl	1hr	CD27negBnaive	NFkB	0.0238203			V45	Ctrl	2wk	CD4Tmem	0.405175
V08	Ctrl	1hr	CD27negBnaive	ERK	0.0285079			V46	MP	Pre	CD4Tmem	0.268308
V08	Ctrl	1hr	CD27negBnaive	pSTAT6	0			V46	MP	1hr	CD4Tmem	0.220317
V08	Ctrl	1hr	CD27posBmem	CREB	-0.11403			V46	MP	6hr	CD4Tmem	0.0942244
V08	Ctrl	1hr	CD27posBmem	STAT5	0.0143229			V46	MP	24hr	CD4Tmem	0.093486
V08	Ctrl	1hr	CD27posBmem	p38	0			V46	MP	2wk	CD4Tmem	0.247777
V08	Ctrl	1hr	CD27posBmem	STAT1	0			V47	MP	Pre	CD4Tmem	0.308875
V08	Ctrl	1hr	CD27posBmem	STAT3	0.0108941			V47	MP	1hr	CD4Tmem	0.200156
V08	Ctrl	1hr	CD27posBmem	S6	-0.0335748			V47	MP	6hr	CD4Tmem	0.0776454
V08	Ctrl	1hr	CD27posBmem	MAPKAPK2	-0.352905			V47	MP	24hr	CD4Tmem	0.245483
V08	Ctrl	1hr	CD27posBmem	IkB	-0.0495146			V47	MP	48hr	CD4Tmem	0.274254
V08	Ctrl	1hr	CD27posBmem	NFkB	0.0547208			V48	MP	Pre	CD4Tmem	0.153029
V08	Ctrl	1hr	CD27posBmem	ERK	0.0225445			V48	MP	1hr	CD4Tmem	0.140811
V08	Ctrl	1hr	CD27posBmem	pSTAT6	0			V48	MP	6hr	CD4Tmem	0.110338
V08	Ctrl	1hr	CD4TbetTh1mem	CREB	0.00753177			V48	MP	24hr	CD4Tmem	0.125437
V08	Ctrl	1hr	CD4TbetTh1mem	STAT5	0.0843862			V48	MP	2wk	CD4Tmem	0.159726
V08	Ctrl	1hr	CD4TbetTh1mem	p38	0			V49	MP	Pre	CD4Tmem	0.252762
V08	Ctrl	1hr	CD4TbetTh1mem	STAT1	0			V49	MP	1hr	CD4Tmem	0.307207
V08	Ctrl	1hr	CD4TbetTh1mem	STAT3	0.0500441			V49	MP	6hr	CD4Tmem	0.0338295
V08	Ctrl	1hr	CD4TbetTh1mem	S6	-0.0100682			V49	MP	24hr	CD4Tmem	0.159623
V08	Ctrl	1hr	CD4TbetTh1mem	MAPKAPK2	-0.244223			V49	MP	2wk	CD4Tmem	0.28838
V08	Ctrl	1hr	CD4TbetTh1mem	IkB	-0.0667885			V50	MP	Pre	CD4Tmem	0.17992
V08	Ctrl	1hr	CD4TbetTh1mem	NFkB	0.102651			V50	MP	1hr	CD4Tmem	0.125785
V08	Ctrl	1hr	CD4TbetTh1mem	ERK	0.0510517			V50	MP	6hr	CD4Tmem	0.0779748
V08	Ctrl	1hr	CD4TbetTh1mem	pSTAT6	0.0177013			V50	MP	24hr	CD4Tmem	0.120276
V08	Ctrl	1hr	CD4TbetTh1naive	CREB	-0.0211654			V50	MP	2wk	CD4Tmem	0.214157
V08	Ctrl	1hr	CD4TbetTh1naive	STAT5	-0.00599389			V51	Ctrl	Pre	CD4Tmem	0.184371
V08	Ctrl	1hr	CD4TbetTh1naive	p38	0			V51	Ctrl	1hr	CD4Tmem	0.22633
V08	Ctrl	1hr	CD4TbetTh1naive	STAT1	0.0131736			V51	Ctrl	6hr	CD4Tmem	0.039604
V08	Ctrl	1hr	CD4TbetTh1naive	STAT3	0.422357			V51	Ctrl	24hr	CD4Tmem	0.189474
V08	Ctrl	1hr	CD4TbetTh1naive	S6	-0.159385			V51	Ctrl	48hr	CD4Tmem	0.175738
V08	Ctrl	1hr	CD4TbetTh1naive	MAPKAPK2	-0.332063			V51	Ctrl	2wk	CD4Tmem	0.183313
V08	Ctrl	1hr	CD4TbetTh1naive	IkB	-0.0663816			V52	MP	Pre	CD4Tmem	0.180129
V08	Ctrl	1hr	CD4TbetTh1naive	NFkB	-0.0126172			V52	MP	1hr	CD4Tmem	0.139404
V08	Ctrl	1hr	CD4TbetTh1naive	ERK	-0.273616			V52	MP	6hr	CD4Tmem	0.113107
V08	Ctrl	1hr	CD4TbetTh1naive	pSTAT6	0.187983			V52	MP	24hr	CD4Tmem	0.154119
V08	Ctrl	1hr	CD4Tmem	CREB	-0.0531506			V52	MP	2wk	CD4Tmem	0.197926
V08	Ctrl	1hr	CD4Tmem	STAT5	0.16925			V53	MP	Pre	CD4Tmem	0.20581
V08	Ctrl	1hr	CD4Tmem	p38	0			V53	MP	1hr	CD4Tmem	0.168722
V08	Ctrl	1hr	CD4Tmem	STAT1	0			V53	MP	6hr	CD4Tmem	0.144736
V08	Ctrl	1hr	CD4Tmem	STAT3	1.19681			V53	MP	24hr	CD4Tmem	0.200143
V08	Ctrl	1hr	CD4Tmem	S6	-0.0125195			V53	MP	2wk	CD4Tmem	0.193501
V08	Ctrl	1hr	CD4Tmem	MAPKAPK2	-0.295988			V54	MP	Pre	CD4Tmem	0.237186
V08	Ctrl	1hr	CD4Tmem	IkB	-0.0617694			V54	MP	1hr	CD4Tmem	0.175477
V08	Ctrl	1hr	CD4Tmem	NFkB	0.0690273			V54	MP	6hr	CD4Tmem	0.108716
V08	Ctrl	1hr	CD4Tmem	ERK	0.0386757			V54	MP	24hr	CD4Tmem	0.210484
V08	Ctrl	1hr	CD4Tmem	pSTAT6	-0.00569103			V54	MP	48hr	CD4Tmem	0.186743
V08	Ctrl	1hr	CD4Tnaive	CREB	-0.0843996			V54	MP	2wk	CD4Tmem	0.171798
V08	Ctrl	1hr	CD4Tnaive	STAT5	0.153546			V55	Ctrl	Pre	CD4Tmem	0.240556
V08	Ctrl	1hr	CD4Tnaive	p38	0			V55	Ctrl	1hr	CD4Tmem	0.255155
V08	Ctrl	1hr	CD4Tnaive	STAT1	0			V55	Ctrl	6hr	CD4Tmem	0.197723
V08	Ctrl	1hr	CD4Tnaive	STAT3	1.92029			V55	Ctrl	24hr	CD4Tmem	0.218034
V08	Ctrl	1hr	CD4Tnaive	S6	-0.013412			V55	Ctrl	48hr	CD4Tmem	0.18333
V08	Ctrl	1hr	CD4Tnaive	MAPKAPK2	-0.324191			V55	Ctrl	2wk	CD4Tmem	0.22241
V08	Ctrl	1hr	CD4Tnaive	IkB	-0.0903025			V56	Ctrl	Pre	CD4Tmem	0.266904
V08	Ctrl	1hr	CD4Tnaive	NFkB	-0.00720119			V56	Ctrl	1hr	CD4Tmem	0.271184
V08	Ctrl	1hr	CD4Tnaive	ERK	0.028506			V56	Ctrl	6hr	CD4Tmem	0.179895
V08	Ctrl	1hr	CD4Tnaive	pSTAT6	-0.0106929			V56	Ctrl	24hr	CD4Tmem	0.204693
V08	Ctrl	1hr	CD56loCD16posNK	CREB	-0.0146661			V56	Ctrl	48hr	CD4Tmem	0.238149
V08	Ctrl	1hr	CD56loCD16posNK	STAT5	0.0632057			V56	Ctrl	2wk	CD4Tmem	0.261056
V08	Ctrl	1hr	CD56loCD16posNK	p38	0			V57	Ctrl	Pre	CD4Tmem	0.221217
V08	Ctrl	1hr	CD56loCD16posNK	STAT1	0			V57	Ctrl	1hr	CD4Tmem	0.218572
V08	Ctrl	1hr	CD56loCD16posNK	STAT3	0.0274219			V57	Ctrl	6hr	CD4Tmem	0.237478
V08	Ctrl	1hr	CD56loCD16posNK	S6	0.00040524			V57	Ctrl	24hr	CD4Tmem	0.205566
V08	Ctrl	1hr	CD56loCD16posNK	MAPKAPK2	-0.294234			V57	Ctrl	2wk	CD4Tmem	0.246237
V08	Ctrl	1hr	CD56loCD16posNK	IkB	-0.0521581			V59	MP	Pre	CD4Tmem	0.234014
V08	Ctrl	1hr	CD56loCD16posNK	NFkB	0.0330228			V59	MP	1hr	CD4Tmem	0.21949
V08	Ctrl	1hr	CD56loCD16posNK	ERK	0.0592752			V59	MP	6hr	CD4Tmem	0.178812
V08	Ctrl	1hr	CD56loCD16posNK	pSTAT6	0			V59	MP	24hr	CD4Tmem	0.21161
V08	Ctrl	1hr	CD56posCD16negNK	CREB	-0.121475			V59	MP	48hr	CD4Tmem	0.264996
V08	Ctrl	1hr	CD56posCD16negNK	STAT5	0.118758			V59	MP	2wk	CD4Tmem	0.228262
V08	Ctrl	1hr	CD56posCD16negNK	p38	0			V60	MP	Pre	CD4Tmem	0.17716
V08	Ctrl	1hr	CD56posCD16negNK	STAT1	0			V60	MP	1hr	CD4Tmem	0.134226
V08	Ctrl	1hr	CD56posCD16negNK	STAT3	0.071286			V60	MP	6hr	CD4Tmem	0.0915582
V08	Ctrl	1hr	CD56posCD16negNK	S6	-0.032483			V60	MP	24hr	CD4Tmem	0.0977931
V08	Ctrl	1hr	CD56posCD16negNK	MAPKAPK2	-0.210853			V60	MP	2wk	CD4Tmem	0.183447
V08	Ctrl	1hr	CD56posCD16negNK	IkB	-0.172188			V61	Ctrl	Pre	CD4Tmem	0.251702
V08	Ctrl	1hr	CD56posCD16negNK	NFkB	0.102353			V61	Ctrl	1hr	CD4Tmem	0.316754
V08	Ctrl	1hr	CD56posCD16negNK	ERK	0.0244736			V61	Ctrl	6hr	CD4Tmem	0.193645
V08	Ctrl	1hr	CD56posCD16negNK	pSTAT6	0			V61	Ctrl	24hr	CD4Tmem	0.205705
V08	Ctrl	1hr	CD8Tmem	CREB	-0.0377658			V61	Ctrl	48hr	CD4Tmem	0.188028
V08	Ctrl	1hr	CD8Tmem	STAT5	0.09773			V61	Ctrl	2wk	CD4Tmem	0.263041
V08	Ctrl	1hr	CD8Tmem	p38	0			V62	Ctrl	Pre	CD4Tmem	0.265724
V08	Ctrl	1hr	CD8Tmem	STAT1	0			V62	Ctrl	1hr	CD4Tmem	0.287067
V08	Ctrl	1hr	CD8Tmem	STAT3	0.0858552			V62	Ctrl	6hr	CD4Tmem	0.191175
V08	Ctrl	1hr	CD8Tmem	S6	-0.0103925			V62	Ctrl	24hr	CD4Tmem	0.187508
V08	Ctrl	1hr	CD8Tmem	MAPKAPK2	-0.254139			V62	Ctrl	2wk	CD4Tmem	0.257191
V08	Ctrl	1hr	CD8Tmem	IkB	-0.0552864			V63	Ctrl	Pre	CD4Tmem	0.306531
V08	Ctrl	1hr	CD8Tmem	NFkB	0.0902305			V63	Ctrl	1hr	CD4Tmem	0.312949
V08	Ctrl	1hr	CD8Tmem	ERK	0.058148			V63	Ctrl	6hr	CD4Tmem	0.253475
V08	Ctrl	1hr	CD8Tmem	pSTAT6	0.0253202			V63	Ctrl	24hr	CD4Tmem	0.206683
V08	Ctrl	1hr	CD8Tnaive	CREB	-0.0108801			V63	Ctrl	48hr	CD4Tmem	0.237326
V08	Ctrl	1hr	CD8Tnaive	STAT5	0.043206			V63	Ctrl	2wk	CD4Tmem	0.256631
V08	Ctrl	1hr	CD8Tnaive	p38	0			V64	MP	Pre	CD4Tmem	0.195914
V08	Ctrl	1hr	CD8Tnaive	STAT1	0			V64	MP	1hr	CD4Tmem	0.193744
V08	Ctrl	1hr	CD8Tnaive	STAT3	0.0342228			V64	MP	6hr	CD4Tmem	0.137751
V08	Ctrl	1hr	CD8Tnaive	S6	-0.0172091			V64	MP	24hr	CD4Tmem	0.208778
V08	Ctrl	1hr	CD8Tnaive	MAPKAPK2	-0.226605			V64	MP	48hr	CD4Tmem	0.250413
V08	Ctrl	1hr	CD8Tnaive	IkB	-0.0421915			V64	MP	2wk	CD4Tmem	0.206774
V08	Ctrl	1hr	CD8Tnaive	NFkB	0.085285			V01	Ctrl	Pre	CD4Tnaive	0.163047
V08	Ctrl	1hr	CD8Tnaive	ERK	0.0671557			V01	Ctrl	1hr	CD4Tnaive	0.132248
V08	Ctrl	1hr	CD8Tnaive	pSTAT6	0.0479126			V01	Ctrl	6hr	CD4Tnaive	0.0741876
V08	Ctrl	1hr	cMCs	CREB	-0.226017			V01	Ctrl	24hr	CD4Tnaive	0.0869359
V08	Ctrl	1hr	cMCs	STAT5	0.0309192			V01	Ctrl	48hr	CD4Tnaive	0.142443
V08	Ctrl	1hr	cMCs	p38	-0.0447467			V01	Ctrl	2wk	CD4Tnaive	0.171059
V08	Ctrl	1hr	cMCs	STAT1	0.0303589			V02	MP	Pre	CD4Tnaive	0.0652474
V08	Ctrl	1hr	cMCs	STAT3	1.85267			V02	MP	1hr	CD4Tnaive	0.0643746
V08	Ctrl	1hr	cMCs	S6	-0.0284387			V02	MP	6hr	CD4Tnaive	0.0252374
V08	Ctrl	1hr	cMCs	MAPKAPK2	-0.315141			V02	MP	24hr	CD4Tnaive	0.029917
V08	Ctrl	1hr	cMCs	IkB	-0.0688453			V02	MP	48hr	CD4Tnaive	0.0798786
V08	Ctrl	1hr	cMCs	NFkB	0.257581			V02	MP	2wk	CD4Tnaive	0.0593022
V08	Ctrl	1hr	cMCs	ERK	-0.080222			V03	MP	Pre	CD4Tnaive	0.130025
V08	Ctrl	1hr	cMCs	pSTAT6	0			V03	MP	1hr	CD4Tnaive	0.0828479
V08	Ctrl	1hr	gdTCells	CREB	-0.0728042			V03	MP	6hr	CD4Tnaive	0.0573417
V08	Ctrl	1hr	gdTCells	STAT5	0.108686			V03	MP	24hr	CD4Tnaive	0.0961733
V08	Ctrl	1hr	gdTCells	p38	0			V03	MP	48hr	CD4Tnaive	0.141179
V08	Ctrl	1hr	gdTCells	STAT1	0			V03	MP	2wk	CD4Tnaive	0.125555
V08	Ctrl	1hr	gdTCells	STAT3	0.0318386			V04	MP	Pre	CD4Tnaive	0.116267
V08	Ctrl	1hr	gdTCells	S6	-0.0048571			V04	MP	1hr	CD4Tnaive	0.125236
V08	Ctrl	1hr	gdTCells	MAPKAPK2	-0.299308			V04	MP	6hr	CD4Tnaive	0.0732515
V08	Ctrl	1hr	gdTCells	IkB	-0.0727735			V04	MP	24hr	CD4Tnaive	0.0830325
V08	Ctrl	1hr	gdTCells	NFkB	-0.0099052			V04	MP	48hr	CD4Tnaive	0.114663
V08	Ctrl	1hr	gdTCells	ERK	0.0046102			V04	MP	2wk	CD4Tnaive	0.140099
V08	Ctrl	1hr	gdTCells	pSTAT6	-0.0648695			V05	MP	Pre	CD4Tnaive	0.130913
V08	Ctrl	1hr	Gr	CREB	-0.18555			V05	MP	1hr	CD4Tnaive	0.0530366
V08	Ctrl	1hr	Gr	STAT5	0.03497			V05	MP	6hr	CD4Tnaive	0.0433636
V08	Ctrl	1hr	Gr	p38	0			V05	MP	24hr	CD4Tnaive	0.0942641
V08	Ctrl	1hr	Gr	STAT1	0.00142897			V05	MP	48hr	CD4Tnaive	0.142221
V08	Ctrl	1hr	Gr	STAT3	1.1145			V05	MP	2wk	CD4Tnaive	0.149958
V08	Ctrl	1hr	Gr	S6	0.115662			V06	MP	Pre	CD4Tnaive	0.0211604
V08	Ctrl	1hr	Gr	MAPKAPK2	0.0557492			V06	MP	1hr	CD4Tnaive	0.0120953
V08	Ctrl	1hr	Gr	IkB	0.0345744			V06	MP	6hr	CD4Tnaive	0.0104919
V08	Ctrl	1hr	Gr	NFkB	-0.00389682			V06	MP	24hr	CD4Tnaive	0.0105544
V08	Ctrl	1hr	Gr	ERK	-0.0223722			V06	MP	48hr	CD4Tnaive	0.0208871
V08	Ctrl	1hr	Gr	pSTAT6	0			V06	MP	2wk	CD4Tnaive	0.0241874
V08	Ctrl	1hr	intMCs	CREB	-0.332281			V07	MP	Pre	CD4Tnaive	0.080212
V08	Ctrl	1hr	intMCs	STAT5	-0.121676			V07	MP	1hr	CD4Tnaive	0.0364056
V08	Ctrl	1hr	intMCs	p38	-0.00658746			V07	MP	6hr	CD4Tnaive	0.0226075
V08	Ctrl	1hr	intMCs	STAT1	0.108747			V07	MP	24hr	CD4Tnaive	0.0338592
V08	Ctrl	1hr	intMCs	STAT3	1.69206			V07	MP	48hr	CD4Tnaive	0.0874599
V08	Ctrl	1hr	intMCs	S6	-0.232509			V07	MP	2wk	CD4Tnaive	0.0656047
V08	Ctrl	1hr	intMCs	MAPKAPK2	-0.347937			V08	Ctrl	Pre	CD4Tnaive	0.0342205
V08	Ctrl	1hr	intMCs	IkB	0.0818727			V08	Ctrl	1hr	CD4Tnaive	0.0324446
V08	Ctrl	1hr	intMCs	NFkB	-0.044656			V08	Ctrl	6hr	CD4Tnaive	0.0225157
V08	Ctrl	1hr	intMCs	ERK	-0.0285871			V08	Ctrl	24hr	CD4Tnaive	0.0183545
V08	Ctrl	1hr	intMCs	pSTAT6	0			V08	Ctrl	48hr	CD4Tnaive	0.024872
V08	Ctrl	1hr	mDCs	CREB	-0.253358			V08	Ctrl	2wk	CD4Tnaive	0.0371599
V08	Ctrl	1hr	mDCs	STAT5	0.0114437			V09	Ctrl	Pre	CD4Tnaive	0.136135
V08	Ctrl	1hr	mDCs	p38	-0.0010448			V09	Ctrl	1hr	CD4Tnaive	0.127394
V08	Ctrl	1hr	mDCs	STAT1	0.0555895			V09	Ctrl	6hr	CD4Tnaive	0.143678
V08	Ctrl	1hr	mDCs	STAT3	1.75213			V09	Ctrl	24hr	CD4Tnaive	0.0617668
V08	Ctrl	1hr	mDCs	S6	-0.0341418			V09	Ctrl	48hr	CD4Tnaive	0.0925183
V08	Ctrl	1hr	mDCs	MAPKAPK2	-0.450172			V09	Ctrl	2wk	CD4Tnaive	0.110268
V08	Ctrl	1hr	mDCs	IkB	-0.0439742			V10	MP	Pre	CD4Tnaive	0.0997957
V08	Ctrl	1hr	mDCs	NFkB	0.239242			V10	MP	1hr	CD4Tnaive	0.0601747
V08	Ctrl	1hr	mDCs	ERK	0.0423698			V10	MP	6hr	CD4Tnaive	0.0229461
V08	Ctrl	1hr	mDCs	pSTAT6	0			V10	MP	24hr	CD4Tnaive	0.111996
V08	Ctrl	1hr	MDSC	CREB	-0.144545			V10	MP	48hr	CD4Tnaive	0.146427
V08	Ctrl	1hr	MDSC	STAT5	0.0476683			V10	MP	2wk	CD4Tnaive	0.10948
V08	Ctrl	1hr	MDSC	p38	-0.00915118			V11	Ctrl	Pre	CD4Tnaive	0.164841
V08	Ctrl	1hr	MDSC	STAT1	0.0238221			V11	Ctrl	1hr	CD4Tnaive	0.167776
V08	Ctrl	1hr	MDSC	STAT3	1.90222			V11	Ctrl	6hr	CD4Tnaive	0.133155
V08	Ctrl	1hr	MDSC	S6	-0.0156828			V11	Ctrl	24hr	CD4Tnaive	0.0933064
V08	Ctrl	1hr	MDSC	MAPKAPK2	-0.237494			V11	Ctrl	48hr	CD4Tnaive	0.122314
V08	Ctrl	1hr	MDSC	IkB	-0.0537872			V11	Ctrl	2wk	CD4Tnaive	0.168691
V08	Ctrl	1hr	MDSC	NFkB	0.280521			V12	Ctrl	Pre	CD4Tnaive	0.0525265
V08	Ctrl	1hr	MDSC	ERK	-0.0957951			V12	Ctrl	1hr	CD4Tnaive	0.0709016
V08	Ctrl	1hr	MDSC	pSTAT6	0			V12	Ctrl	6hr	CD4Tnaive	0.0529934
V08	Ctrl	1hr	ncMCs	CREB	-0.197813			V12	Ctrl	24hr	CD4Tnaive	0.0412087
V08	Ctrl	1hr	ncMCs	STAT5	-0.0128897			V12	Ctrl	48hr	CD4Tnaive	0.0284887
V08	Ctrl	1hr	ncMCs	p38	0			V12	Ctrl	2wk	CD4Tnaive	0.0605652
V08	Ctrl	1hr	ncMCs	STAT1	-0.0165055			V13	Ctrl	Pre	CD4Tnaive	0.0658495
V08	Ctrl	1hr	ncMCs	STAT3	0.513225			V13	Ctrl	1hr	CD4Tnaive	0.0509541
V08	Ctrl	1hr	ncMCs	S6	0.00811723			V13	Ctrl	6hr	CD4Tnaive	0.0549886
V08	Ctrl	1hr	ncMCs	MAPKAPK2	-0.546342			V13	Ctrl	24hr	CD4Tnaive	0.0506935
V08	Ctrl	1hr	ncMCs	IkB	-0.0623358			V13	Ctrl	48hr	CD4Tnaive	0.0561417
V08	Ctrl	1hr	ncMCs	NFkB	-0.0467313			V13	Ctrl	2wk	CD4Tnaive	0.056437
V08	Ctrl	1hr	ncMCs	ERK	0.0184934			V14	MP	Pre	CD4Tnaive	0.120823
V08	Ctrl	1hr	ncMCs	pSTAT6	0			V14	MP	1hr	CD4Tnaive	0.085402
V08	Ctrl	1hr	pDCs	CREB	-0.178203			V14	MP	6hr	CD4Tnaive	0.0354802
V08	Ctrl	1hr	pDCs	STAT5	0.108011			V14	MP	24hr	CD4Tnaive	0.0549258
V08	Ctrl	1hr	pDCs	p38	0			V14	MP	48hr	CD4Tnaive	0.146097
V08	Ctrl	1hr	pDCs	STAT1	0.0328431			V14	MP	2wk	CD4Tnaive	0.132991
V08	Ctrl	1hr	pDCs	STAT3	1.36975			V15	Ctrl	Pre	CD4Tnaive	0.0927124
V08	Ctrl	1hr	pDCs	S6	-0.0175555			V15	Ctrl	1hr	CD4Tnaive	0.0826887
V08	Ctrl	1hr	pDCs	MAPKAPK2	-0.179052			V15	Ctrl	6hr	CD4Tnaive	0.048091
V08	Ctrl	1hr	pDCs	IkB	-0.0862454			V15	Ctrl	24hr	CD4Tnaive	0.0411165
V08	Ctrl	1hr	pDCs	NFkB	0.119631			V15	Ctrl	48hr	CD4Tnaive	0.0717012
V08	Ctrl	1hr	pDCs	ERK	0.0966581			V15	Ctrl	2wk	CD4Tnaive	0.0743171
V08	Ctrl	1hr	pDCs	pSTAT6	0			V16	Ctrl	Pre	CD4Tnaive	0.0934364
V08	Ctrl	1hr	Tregmem	CREB	-0.0405259			V16	Ctrl	1hr	CD4Tnaive	0.0920573
V08	Ctrl	1hr	Tregmem	STAT5	0.078498			V16	Ctrl	6hr	CD4Tnaive	0.0740473
V08	Ctrl	1hr	Tregmem	p38	0			V16	Ctrl	24hr	CD4Tnaive	0.0802384
V08	Ctrl	1hr	Tregmem	STAT1	0			V16	Ctrl	48hr	CD4Tnaive	0.0790591
V08	Ctrl	1hr	Tregmem	STAT3	0.839363			V18	Ctrl	Pre	CD4Tnaive	0.0532848
V08	Ctrl	1hr	Tregmem	S6	-0.0270892			V18	Ctrl	1hr	CD4Tnaive	0.0450051
V08	Ctrl	1hr	Tregmem	MAPKAPK2	-0.319607			V18	Ctrl	6hr	CD4Tnaive	0.0484749
V08	Ctrl	1hr	Tregmem	IkB	-0.0590432			V18	Ctrl	24hr	CD4Tnaive	0.0373295
V08	Ctrl	1hr	Tregmem	NFkB	0.0329892			V18	Ctrl	48hr	CD4Tnaive	0.0306163
V08	Ctrl	1hr	Tregmem	ERK	0.0522892			V18	Ctrl	2wk	CD4Tnaive	0.0426862
V08	Ctrl	1hr	Tregmem	pSTAT6	0.00945679			V22	MP	Pre	CD4Tnaive	0.0983611
V08	Ctrl	1hr	Tregnaive	CREB	-0.0686068			V22	MP	1hr	CD4Tnaive	0.0689021
V08	Ctrl	1hr	Tregnaive	STAT5	0.165847			V22	MP	6hr	CD4Tnaive	0.0436372
V08	Ctrl	1hr	Tregnaive	p38	0			V22	MP	24hr	CD4Tnaive	0.0773099
V08	Ctrl	1hr	Tregnaive	STAT1	0			V22	MP	48hr	CD4Tnaive	0.120123
V08	Ctrl	1hr	Tregnaive	STAT3	0.803292			V22	MP	2wk	CD4Tnaive	0.0851353
V08	Ctrl	1hr	Tregnaive	S6	0			V23	Ctrl	Pre	CD4Tnaive	0.0210897
V08	Ctrl	1hr	Tregnaive	MAPKAPK2	-0.19531			V23	Ctrl	1hr	CD4Tnaive	0.0208646
V08	Ctrl	1hr	Tregnaive	IkB	-0.122131			V23	Ctrl	6hr	CD4Tnaive	0.0191197
V08	Ctrl	1hr	Tregnaive	NFkB	-0.124276			V23	Ctrl	24hr	CD4Tnaive	0.0123285
V08	Ctrl	1hr	Tregnaive	ERK	0.112393			V23	Ctrl	48hr	CD4Tnaive	0.0165193
V08	Ctrl	1hr	Tregnaive	pSTAT6	-0.336448			V23	Ctrl	2wk	CD4Tnaive	0.0235917
V09	Ctrl	1hr	CD27negBnaive	CREB	-0.0217569			V24	MP	Pre	CD4Tnaive	0.10432
V09	Ctrl	1hr	CD27negBnaive	STAT5	-0.0600467			V24	MP	1hr	CD4Tnaive	0.0562988
V09	Ctrl	1hr	CD27negBnaive	p38	-0.0483935			V24	MP	6hr	CD4Tnaive	0.0368224
V09	Ctrl	1hr	CD27negBnaive	STAT1	0			V24	MP	24hr	CD4Tnaive	0.116933
V09	Ctrl	1hr	CD27negBnaive	STAT3	0			V24	MP	48hr	CD4Tnaive	0.122723
V09	Ctrl	1hr	CD27negBnaive	S6	-0.00594987			V24	MP	2wk	CD4Tnaive	0.1154
V09	Ctrl	1hr	CD27negBnaive	MAPKAPK2	-0.304224			V25	Ctrl	Pre	CD4Tnaive	0.12284
V09	Ctrl	1hr	CD27negBnaive	IkB	-0.353718			V25	Ctrl	1hr	CD4Tnaive	0.127559
V09	Ctrl	1hr	CD27negBnaive	NFkB	-0.180032			V25	Ctrl	6hr	CD4Tnaive	0.150109
V09	Ctrl	1hr	CD27negBnaive	ERK	0.00165183			V25	Ctrl	24hr	CD4Tnaive	0.068827
V09	Ctrl	1hr	CD27negBnaive	pSTAT6	0			V26	Ctrl	Pre	CD4Tnaive	0.176009
V09	Ctrl	1hr	CD27posBmem	CREB	-0.0134515			V26	Ctrl	1hr	CD4Tnaive	0.16772
V09	Ctrl	1hr	CD27posBmem	STAT5	-0.0875044			V26	Ctrl	6hr	CD4Tnaive	0.145807
V09	Ctrl	1hr	CD27posBmem	p38	-0.146127			V26	Ctrl	24hr	CD4Tnaive	0.126844
V09	Ctrl	1hr	CD27posBmem	STAT1	0			V26	Ctrl	48hr	CD4Tnaive	0.169758
V09	Ctrl	1hr	CD27posBmem	STAT3	0			V26	Ctrl	2wk	CD4Tnaive	0.196956
V09	Ctrl	1hr	CD27posBmem	S6	0.0179328			V27	MP	Pre	CD4Tnaive	0.172514
V09	Ctrl	1hr	CD27posBmem	MAPKAPK2	-0.283512			V27	MP	1hr	CD4Tnaive	0.127206
V09	Ctrl	1hr	CD27posBmem	IkB	-0.343921			V27	MP	6hr	CD4Tnaive	0.0870454
V09	Ctrl	1hr	CD27posBmem	NFkB	-0.169437			V27	MP	24hr	CD4Tnaive	0.0878435
V09	Ctrl	1hr	CD27posBmem	ERK	0.0105854			V27	MP	2wk	CD4Tnaive	0.211683
V09	Ctrl	1hr	CD27posBmem	pSTAT6	0			V28	MP	Pre	CD4Tnaive	0.283058
V09	Ctrl	1hr	CD4TbetTh1mem	CREB	-0.0415722			V28	MP	1hr	CD4Tnaive	0.149014
V09	Ctrl	1hr	CD4TbetTh1mem	STAT5	-0.00566614			V28	MP	6hr	CD4Tnaive	0.0664236
V09	Ctrl	1hr	CD4TbetTh1mem	p38	0			V28	MP	24hr	CD4Tnaive	0.175721
V09	Ctrl	1hr	CD4TbetTh1mem	STAT1	0			V28	MP	48hr	CD4Tnaive	0.333092
V09	Ctrl	1hr	CD4TbetTh1mem	STAT3	0			V28	MP	2wk	CD4Tnaive	0.261427
V09	Ctrl	1hr	CD4TbetTh1mem	S6	0.0139637			V29	Ctrl	Pre	CD4Tnaive	0.11541
V09	Ctrl	1hr	CD4TbetTh1mem	MAPKAPK2	-0.255787			V29	Ctrl	1hr	CD4Tnaive	0.0926242
V09	Ctrl	1hr	CD4TbetTh1mem	IkB	-0.361991			V29	Ctrl	6hr	CD4Tnaive	0.0702295
V09	Ctrl	1hr	CD4TbetTh1mem	NFkB	-0.00397127			V29	Ctrl	24hr	CD4Tnaive	0.06765
V09	Ctrl	1hr	CD4TbetTh1mem	ERK	0.077133			V29	Ctrl	48hr	CD4Tnaive	0.0852802
V09	Ctrl	1hr	CD4TbetTh1mem	pSTAT6	0.138596			V29	Ctrl	2wk	CD4Tnaive	0.123429
V09	Ctrl	1hr	CD4TbetTh1naive	CREB	-0.26101			V30	MP	Pre	CD4Tnaive	0.0568942
V09	Ctrl	1hr	CD4TbetTh1naive	STAT5	-0.101466			V30	MP	1hr	CD4Tnaive	0.021554
V09	Ctrl	1hr	CD4TbetTh1naive	p38	0			V30	MP	6hr	CD4Tnaive	0.019985
V09	Ctrl	1hr	CD4TbetTh1naive	STAT1	0			V30	MP	24hr	CD4Tnaive	0.0220658
V09	Ctrl	1hr	CD4TbetTh1naive	STAT3	0			V30	MP	48hr	CD4Tnaive	0.0518415
V09	Ctrl	1hr	CD4TbetTh1naive	S6	-0.0830241			V30	MP	2wk	CD4Tnaive	0.0649467
V09	Ctrl	1hr	CD4TbetTh1naive	MAPKAPK2	-0.242526			V31	Ctrl	Pre	CD4Tnaive	0.124656
V09	Ctrl	1hr	CD4TbetTh1naive	IkB	-0.563882			V31	Ctrl	1hr	CD4Tnaive	0.0999267
V09	Ctrl	1hr	CD4TbetTh1naive	NFkB	0.0406729			V31	Ctrl	6hr	CD4Tnaive	0.101856
V09	Ctrl	1hr	CD4TbetTh1naive	ERK	0.321008			V31	Ctrl	24hr	CD4Tnaive	0.0491077
V09	Ctrl	1hr	CD4TbetTh1naive	pSTAT6	0.0761021			V31	Ctrl	2wk	CD4Tnaive	0.130384
V09	Ctrl	1hr	CD4Tmem	CREB	0.00208866			V32	Ctrl	Pre	CD4Tnaive	0.0668129
V09	Ctrl	1hr	CD4Tmem	STAT5	-0.0277241			V32	Ctrl	1hr	CD4Tnaive	0.0563908
V09	Ctrl	1hr	CD4Tmem	p38	-0.00491861			V32	Ctrl	6hr	CD4Tnaive	0.0339895
V09	Ctrl	1hr	CD4Tmem	STAT1	0			V32	Ctrl	24hr	CD4Tnaive	0.0418615
V09	Ctrl	1hr	CD4Tmem	STAT3	0.225			V32	Ctrl	48hr	CD4Tnaive	0.0444573
V09	Ctrl	1hr	CD4Tmem	S6	-0.003497			V32	Ctrl	2wk	CD4Tnaive	0.0537472
V09	Ctrl	1hr	CD4Tmem	MAPKAPK2	-0.288816			V33	Ctrl	Pre	CD4Tnaive	0.0735487
V09	Ctrl	1hr	CD4Tmem	IkB	-0.34118			V33	Ctrl	1hr	CD4Tnaive	0.0576853
V09	Ctrl	1hr	CD4Tmem	NFkB	-0.0170623			V33	Ctrl	6hr	CD4Tnaive	0.0528258
V09	Ctrl	1hr	CD4Tmem	ERK	0.082096			V33	Ctrl	24hr	CD4Tnaive	0.0573489
V09	Ctrl	1hr	CD4Tmem	pSTAT6	0.107444			V33	Ctrl	48hr	CD4Tnaive	0.0800022
V09	Ctrl	1hr	CD4Tnaive	CREB	-0.0264193			V33	Ctrl	2wk	CD4Tnaive	0.0931618
V09	Ctrl	1hr	CD4Tnaive	STAT5	-0.111499			V34	MP	Pre	CD4Tnaive	0.158863
V09	Ctrl	1hr	CD4Tnaive	p38	0			V34	MP	1hr	CD4Tnaive	0.154687
V09	Ctrl	1hr	CD4Tnaive	STAT1	0			V34	MP	6hr	CD4Tnaive	0.123449
V09	Ctrl	1hr	CD4Tnaive	STAT3	0.340264			V34	MP	24hr	CD4Tnaive	0.106741
V09	Ctrl	1hr	CD4Tnaive	S6	-0.0116308			V34	MP	48hr	CD4Tnaive	0.0989656
V09	Ctrl	1hr	CD4Tnaive	MAPKAPK2	-0.278068			V34	MP	2wk	CD4Tnaive	0.151186
V09	Ctrl	1hr	CD4Tnaive	IkB	-0.388373			V35	Ctrl	Pre	CD4Tnaive	0.206568
V09	Ctrl	1hr	CD4Tnaive	NFkB	-0.0164543			V35	Ctrl	1hr	CD4Tnaive	0.187923
V09	Ctrl	1hr	CD4Tnaive	ERK	0.106248			V35	Ctrl	6hr	CD4Tnaive	0.150217
V09	Ctrl	1hr	CD4Tnaive	pSTAT6	0.152291			V35	Ctrl	24hr	CD4Tnaive	0.185376
V09	Ctrl	1hr	CD56loCD16posNK	CREB	-0.06262			V35	Ctrl	48hr	CD4Tnaive	0.175293
V09	Ctrl	1hr	CD56loCD16posNK	STAT5	-0.0572723			V35	Ctrl	2wk	CD4Tnaive	0.193256
V09	Ctrl	1hr	CD56loCD16posNK	p38	0			V36	Ctrl	Pre	CD4Tnaive	0.134765
V09	Ctrl	1hr	CD56loCD16posNK	STAT1	0			V36	Ctrl	1hr	CD4Tnaive	0.121006
V09	Ctrl	1hr	CD56loCD16posNK	STAT3	0			V36	Ctrl	6hr	CD4Tnaive	0.105568
V09	Ctrl	1hr	CD56loCD16posNK	S6	-0.0223029			V36	Ctrl	24hr	CD4Tnaive	0.126398
V09	Ctrl	1hr	CD56loCD16posNK	MAPKAPK2	-0.254325			V36	Ctrl	48hr	CD4Tnaive	0.1511
V09	Ctrl	1hr	CD56loCD16posNK	IkB	-0.417408			V36	Ctrl	2wk	CD4Tnaive	0.155182
V09	Ctrl	1hr	CD56loCD16posNK	NFkB	-0.0756887			V37	MP	Pre	CD4Tnaive	0.0877085
V09	Ctrl	1hr	CD56loCD16posNK	ERK	0.00512873			V37	MP	1hr	CD4Tnaive	0.0516199
V09	Ctrl	1hr	CD56loCD16posNK	pSTAT6	0			V37	MP	6hr	CD4Tnaive	0.0208955
V09	Ctrl	1hr	CD56posCD16negNK	CREB	-0.00470829			V37	MP	24hr	CD4Tnaive	0.0606266
V09	Ctrl	1hr	CD56posCD16negNK	STAT5	-0.0780098			V37	MP	48hr	CD4Tnaive	0.095366
V09	Ctrl	1hr	CD56posCD16negNK	p38	0			V37	MP	2wk	CD4Tnaive	0.112658
V09	Ctrl	1hr	CD56posCD16negNK	STAT1	0			V39	MP	Pre	CD4Tnaive	0.0368419
V09	Ctrl	1hr	CD56posCD16negNK	STAT3	0			V39	MP	1hr	CD4Tnaive	0.0155402
V09	Ctrl	1hr	CD56posCD16negNK	S6	-0.0642596			V39	MP	6hr	CD4Tnaive	0.00751913
V09	Ctrl	1hr	CD56posCD16negNK	MAPKAPK2	-0.408723			V39	MP	24hr	CD4Tnaive	0.0165235
V09	Ctrl	1hr	CD56posCD16negNK	IkB	-0.414705			V39	MP	48hr	CD4Tnaive	0.0438219
V09	Ctrl	1hr	CD56posCD16negNK	NFkB	-0.0768432			V39	MP	2wk	CD4Tnaive	0.0502965
V09	Ctrl	1hr	CD56posCD16negNK	ERK	0.0225396			V40	Ctrl	Pre	CD4Tnaive	0.0853276
V09	Ctrl	1hr	CD56posCD16negNK	pSTAT6	0			V40	Ctrl	1hr	CD4Tnaive	0.0564756
V09	Ctrl	1hr	CD8Tmem	CREB	-0.0518219			V40	Ctrl	6hr	CD4Tnaive	0.0668878
V09	Ctrl	1hr	CD8Tmem	STAT5	-0.0445446			V40	Ctrl	24hr	CD4Tnaive	0.0681288
V09	Ctrl	1hr	CD8Tmem	p38	0			V40	Ctrl	48hr	CD4Tnaive	0.0771639
V09	Ctrl	1hr	CD8Tmem	STAT1	0			V40	Ctrl	2wk	CD4Tnaive	0.0990217
V09	Ctrl	1hr	CD8Tmem	STAT3	0			V41	Ctrl	Pre	CD4Tnaive	0.160655
V09	Ctrl	1hr	CD8Tmem	S6	0.00271524			V41	Ctrl	1hr	CD4Tnaive	0.135763
V09	Ctrl	1hr	CD8Tmem	MAPKAPK2	-0.322445			V41	Ctrl	6hr	CD4Tnaive	0.188
V09	Ctrl	1hr	CD8Tmem	IkB	-0.364937			V41	Ctrl	24hr	CD4Tnaive	0.205261
V09	Ctrl	1hr	CD8Tmem	NFkB	-0.047223			V41	Ctrl	48hr	CD4Tnaive	0.160775
V09	Ctrl	1hr	CD8Tmem	ERK	0.111085			V41	Ctrl	2wk	CD4Tnaive	0.143795
V09	Ctrl	1hr	CD8Tmem	pSTAT6	0.123741			V42	Ctrl	Pre	CD4Tnaive	0.120844
V09	Ctrl	1hr	CD8Tnaive	CREB	-0.0196644			V42	Ctrl	1hr	CD4Tnaive	0.126728
V09	Ctrl	1hr	CD8Tnaive	STAT5	-0.0358042			V42	Ctrl	6hr	CD4Tnaive	0.131359
V09	Ctrl	1hr	CD8Tnaive	p38	0			V42	Ctrl	24hr	CD4Tnaive	0.0801937
V09	Ctrl	1hr	CD8Tnaive	STAT1	0			V42	Ctrl	48hr	CD4Tnaive	0.139007
V09	Ctrl	1hr	CD8Tnaive	STAT3	0			V42	Ctrl	2wk	CD4Tnaive	0.147712
V09	Ctrl	1hr	CD8Tnaive	S6	0.00233516			V43	MP	Pre	CD4Tnaive	0.177753
V09	Ctrl	1hr	CD8Tnaive	MAPKAPK2	-0.30744			V43	MP	1hr	CD4Tnaive	0.153378
V09	Ctrl	1hr	CD8Tnaive	IkB	-0.394801			V43	MP	6hr	CD4Tnaive	0.125017
V09	Ctrl	1hr	CD8Tnaive	NFkB	-0.066827			V43	MP	24hr	CD4Tnaive	0.132268
V09	Ctrl	1hr	CD8Tnaive	ERK	0.0778904			V43	MP	48hr	CD4Tnaive	0.277551
V09	Ctrl	1hr	CD8Tnaive	pSTAT6	0.100016			V43	MP	2wk	CD4Tnaive	0.184417
V09	Ctrl	1hr	cMCs	CREB	-0.0829159			V44	Ctrl	Pre	CD4Tnaive	0.157359
V09	Ctrl	1hr	cMCs	STAT5	-0.0423985			V44	Ctrl	1hr	CD4Tnaive	0.114865
V09	Ctrl	1hr	cMCs	p38	-0.0406887			V44	Ctrl	6hr	CD4Tnaive	0.0996929
V09	Ctrl	1hr	cMCs	STAT1	-0.0180118			V44	Ctrl	24hr	CD4Tnaive	0.122347
V09	Ctrl	1hr	cMCs	STAT3	0.752548			V44	Ctrl	2wk	CD4Tnaive	0.208828
V09	Ctrl	1hr	cMCs	S6	-0.0417543			V45	Ctrl	Pre	CD4Tnaive	0.0808644
V09	Ctrl	1hr	cMCs	MAPKAPK2	-0.189162			V45	Ctrl	1hr	CD4Tnaive	0.085292
V09	Ctrl	1hr	cMCs	IkB	-0.455455			V45	Ctrl	6hr	CD4Tnaive	0.078074
V09	Ctrl	1hr	cMCs	NFkB	-0.10522			V45	Ctrl	24hr	CD4Tnaive	0.0594397
V09	Ctrl	1hr	cMCs	ERK	-0.0135933			V45	Ctrl	2wk	CD4Tnaive	0.0850169
V09	Ctrl	1hr	cMCs	pSTAT6	0			V46	MP	Pre	CD4Tnaive	0.10395
V09	Ctrl	1hr	gdTCells	CREB	-0.186741			V46	MP	1hr	CD4Tnaive	0.0782055
V09	Ctrl	1hr	gdTCells	STAT5	-0.0396372			V46	MP	6hr	CD4Tnaive	0.0303434
V09	Ctrl	1hr	gdTCells	p38	0			V46	MP	24hr	CD4Tnaive	0.0294634
V09	Ctrl	1hr	gdTCells	STAT1	0			V46	MP	2wk	CD4Tnaive	0.135983
V09	Ctrl	1hr	gdTCells	STAT3	0			V47	MP	Pre	CD4Tnaive	0.112532
V09	Ctrl	1hr	gdTCells	S6	-0.0056149			V47	MP	1hr	CD4Tnaive	0.051285
V09	Ctrl	1hr	gdTCells	MAPKAPK2	-0.269286			V47	MP	6hr	CD4Tnaive	0.0207349
V09	Ctrl	1hr	gdTCells	IkB	-0.471708			V47	MP	24hr	CD4Tnaive	0.0691799
V09	Ctrl	1hr	gdTCells	NFkB	-0.120464			V47	MP	48hr	CD4Tnaive	0.118305
V09	Ctrl	1hr	gdTCells	ERK	0.0774174			V48	MP	Pre	CD4Tnaive	0.156572
V09	Ctrl	1hr	gdTCells	pSTAT6	0.140579			V48	MP	1hr	CD4Tnaive	0.102603
V09	Ctrl	1hr	Gr	CREB	-0.0500481			V48	MP	6hr	CD4Tnaive	0.0670709
V09	Ctrl	1hr	Gr	STAT5	0.0520834			V48	MP	24hr	CD4Tnaive	0.0857319
V09	Ctrl	1hr	Gr	p38	0			V48	MP	2wk	CD4Tnaive	0.16711
V09	Ctrl	1hr	Gr	STAT1	0			V49	MP	Pre	CD4Tnaive	0.0716785
V09	Ctrl	1hr	Gr	STAT3	0.148438			V49	MP	1hr	CD4Tnaive	0.0280802
V09	Ctrl	1hr	Gr	S6	0.0983763			V49	MP	6hr	CD4Tnaive	0.00541272
V09	Ctrl	1hr	Gr	MAPKAPK2	0.014997			V49	MP	24hr	CD4Tnaive	0.0280994
V09	Ctrl	1hr	Gr	IkB	-0.160494			V49	MP	2wk	CD4Tnaive	0.100321
V09	Ctrl	1hr	Gr	NFkB	-0.200737			V50	MP	Pre	CD4Tnaive	0.0861188
V09	Ctrl	1hr	Gr	ERK	-0.0124708			V50	MP	1hr	CD4Tnaive	0.0593799
V09	Ctrl	1hr	Gr	pSTAT6	0			V50	MP	6hr	CD4Tnaive	0.0308494
V09	Ctrl	1hr	intMCs	CREB	-0.124824			V50	MP	24hr	CD4Tnaive	0.0354218
V09	Ctrl	1hr	intMCs	STAT5	-0.32682			V50	MP	2wk	CD4Tnaive	0.108949
V09	Ctrl	1hr	intMCs	p38	-0.129665			V51	Ctrl	Pre	CD4Tnaive	0.0985794
V09	Ctrl	1hr	intMCs	STAT1	-0.0474822			V51	Ctrl	1hr	CD4Tnaive	0.11063
V09	Ctrl	1hr	intMCs	STAT3	0.204116			V51	Ctrl	6hr	CD4Tnaive	0.00660066
V09	Ctrl	1hr	intMCs	S6	-0.0930426			V51	Ctrl	24hr	CD4Tnaive	0.101532
V09	Ctrl	1hr	intMCs	MAPKAPK2	-0.0172874			V51	Ctrl	48hr	CD4Tnaive	0.126043
V09	Ctrl	1hr	intMCs	IkB	-0.447985			V51	Ctrl	2wk	CD4Tnaive	0.131702
V09	Ctrl	1hr	intMCs	NFkB	-0.382962			V52	MP	Pre	CD4Tnaive	0.154661
V09	Ctrl	1hr	intMCs	ERK	-0.144597			V52	MP	1hr	CD4Tnaive	0.0994351
V09	Ctrl	1hr	intMCs	pSTAT6	0			V52	MP	6hr	CD4Tnaive	0.0609365
V09	Ctrl	1hr	mDCs	CREB	-0.0249458			V52	MP	24hr	CD4Tnaive	0.0863083
V09	Ctrl	1hr	mDCs	STAT5	0.0436955			V52	MP	2wk	CD4Tnaive	0.180264
V09	Ctrl	1hr	mDCs	p38	-0.0702283			V53	MP	Pre	CD4Tnaive	0.0790327
V09	Ctrl	1hr	mDCs	STAT1	-0.0195097			V53	MP	1hr	CD4Tnaive	0.0636236
V09	Ctrl	1hr	mDCs	STAT3	0.838226			V53	MP	6hr	CD4Tnaive	0.0355729
V09	Ctrl	1hr	mDCs	S6	-0.0166977			V53	MP	24hr	CD4Tnaive	0.0657202
V09	Ctrl	1hr	mDCs	MAPKAPK2	-0.380883			V53	MP	2wk	CD4Tnaive	0.0861863
V09	Ctrl	1hr	mDCs	IkB	-0.340789			V54	MP	Pre	CD4Tnaive	0.242124
V09	Ctrl	1hr	mDCs	NFkB	-0.253705			V54	MP	1hr	CD4Tnaive	0.165837
V09	Ctrl	1hr	mDCs	ERK	0.0178081			V54	MP	6hr	CD4Tnaive	0.0963297
V09	Ctrl	1hr	mDCs	pSTAT6	0			V54	MP	24hr	CD4Tnaive	0.208507
V09	Ctrl	1hr	MDSC	CREB	-0.112059			V54	MP	48hr	CD4Tnaive	0.212392
V09	Ctrl	1hr	MDSC	STAT5	-0.0479216			V54	MP	2wk	CD4Tnaive	0.19898
V09	Ctrl	1hr	MDSC	p38	-0.0305124			V55	Ctrl	Pre	CD4Tnaive	0.236994
V09	Ctrl	1hr	MDSC	STAT1	-0.0379814			V55	Ctrl	1hr	CD4Tnaive	0.244712
V09	Ctrl	1hr	MDSC	STAT3	0.754666			V55	Ctrl	6hr	CD4Tnaive	0.201003
V09	Ctrl	1hr	MDSC	S6	-0.0409777			V55	Ctrl	24hr	CD4Tnaive	0.219667
V09	Ctrl	1hr	MDSC	MAPKAPK2	-0.212834			V55	Ctrl	48hr	CD4Tnaive	0.226881
V09	Ctrl	1hr	MDSC	IkB	-0.641215			V55	Ctrl	2wk	CD4Tnaive	0.265501
V09	Ctrl	1hr	MDSC	NFkB	-0.178999			V56	Ctrl	Pre	CD4Tnaive	0.0537547
V09	Ctrl	1hr	MDSC	ERK	-0.00501929			V56	Ctrl	1hr	CD4Tnaive	0.0457993
V09	Ctrl	1hr	MDSC	pSTAT6	0			V56	Ctrl	6hr	CD4Tnaive	0.0279563
V09	Ctrl	1hr	ncMCs	CREB	-0.0194476			V56	Ctrl	24hr	CD4Tnaive	0.0386233
V09	Ctrl	1hr	ncMCs	STAT5	-0.0864284			V56	Ctrl	48hr	CD4Tnaive	0.0547049
V09	Ctrl	1hr	ncMCs	p38	-0.14082			V56	Ctrl	2wk	CD4Tnaive	0.0564445
V09	Ctrl	1hr	ncMCs	STAT1	-0.0680524			V57	Ctrl	Pre	CD4Tnaive	0.11006
V09	Ctrl	1hr	ncMCs	STAT3	0			V57	Ctrl	1hr	CD4Tnaive	0.0954104
V09	Ctrl	1hr	ncMCs	S6	-0.0577764			V57	Ctrl	6hr	CD4Tnaive	0.13754
V09	Ctrl	1hr	ncMCs	MAPKAPK2	-0.0601752			V57	Ctrl	24hr	CD4Tnaive	0.108499
V09	Ctrl	1hr	ncMCs	IkB	-0.371358			V57	Ctrl	2wk	CD4Tnaive	0.1402
V09	Ctrl	1hr	ncMCs	NFkB	-0.270339			V59	MP	Pre	CD4Tnaive	0.134166
V09	Ctrl	1hr	ncMCs	ERK	-0.00795075			V59	MP	1hr	CD4Tnaive	0.122236
V09	Ctrl	1hr	ncMCs	pSTAT6	0			V59	MP	6hr	CD4Tnaive	0.0605815
V09	Ctrl	1hr	pDCs	CREB	0.208609			V59	MP	24hr	CD4Tnaive	0.100822
V09	Ctrl	1hr	pDCs	STAT5	0.102428			V59	MP	48hr	CD4Tnaive	0.161145
V09	Ctrl	1hr	pDCs	p38	-0.0889134			V59	MP	2wk	CD4Tnaive	0.115453
V09	Ctrl	1hr	pDCs	STAT1	-0.0303413			V60	MP	Pre	CD4Tnaive	0.0379614
V09	Ctrl	1hr	pDCs	STAT3	0.139939			V60	MP	1hr	CD4Tnaive	0.0212885
V09	Ctrl	1hr	pDCs	S6	-0.0891256			V60	MP	6hr	CD4Tnaive	0.0164496
V09	Ctrl	1hr	pDCs	MAPKAPK2	-0.428995			V60	MP	24hr	CD4Tnaive	0.0189627
V09	Ctrl	1hr	pDCs	IkB	-0.0631966			V60	MP	2wk	CD4Tnaive	0.0576862
V09	Ctrl	1hr	pDCs	NFkB	-0.340632			V61	Ctrl	Pre	CD4Tnaive	0.0748122
V09	Ctrl	1hr	pDCs	ERK	-0.0285145			V61	Ctrl	1hr	CD4Tnaive	0.0971446
V09	Ctrl	1hr	pDCs	pSTAT6	0			V61	Ctrl	6hr	CD4Tnaive	0.0684746
V09	Ctrl	1hr	Tregmem	CREB	0.012088			V61	Ctrl	24hr	CD4Tnaive	0.0625571
V09	Ctrl	1hr	Tregmem	STAT5	-0.0464055			V61	Ctrl	48hr	CD4Tnaive	0.0820073
V09	Ctrl	1hr	Tregmem	p38	0			V61	Ctrl	2wk	CD4Tnaive	0.092392
V09	Ctrl	1hr	Tregmem	STAT1	0			V62	Ctrl	Pre	CD4Tnaive	0.15995
V09	Ctrl	1hr	Tregmem	STAT3	0.100793			V62	Ctrl	1hr	CD4Tnaive	0.142939
V09	Ctrl	1hr	Tregmem	S6	0.0124324			V62	Ctrl	6hr	CD4Tnaive	0.114252
V09	Ctrl	1hr	Tregmem	MAPKAPK2	-0.307692			V62	Ctrl	24hr	CD4Tnaive	0.101287
V09	Ctrl	1hr	Tregmem	IkB	-0.391247			V62	Ctrl	2wk	CD4Tnaive	0.176265
V09	Ctrl	1hr	Tregmem	NFkB	-0.0516371			V63	Ctrl	Pre	CD4Tnaive	0.207335
V09	Ctrl	1hr	Tregmem	ERK	0.107551			V63	Ctrl	1hr	CD4Tnaive	0.221116
V09	Ctrl	1hr	Tregmem	pSTAT6	0.105254			V63	Ctrl	6hr	CD4Tnaive	0.182653
V09	Ctrl	1hr	Tregnaive	CREB	-0.182832			V63	Ctrl	24hr	CD4Tnaive	0.143281
V09	Ctrl	1hr	Tregnaive	STAT5	-0.112022			V63	Ctrl	48hr	CD4Tnaive	0.180986
V09	Ctrl	1hr	Tregnaive	p38	0			V63	Ctrl	2wk	CD4Tnaive	0.201082
V09	Ctrl	1hr	Tregnaive	STAT1	0			V64	MP	Pre	CD4Tnaive	0.14246
V09	Ctrl	1hr	Tregnaive	STAT3	0.171451			V64	MP	1hr	CD4Tnaive	0.139172
V09	Ctrl	1hr	Tregnaive	S6	0.0587342			V64	MP	6hr	CD4Tnaive	0.103511
V09	Ctrl	1hr	Tregnaive	MAPKAPK2	-0.205482			V64	MP	24hr	CD4Tnaive	0.123786
V09	Ctrl	1hr	Tregnaive	IkB	-0.458551			V64	MP	48hr	CD4Tnaive	0.175264
V09	Ctrl	1hr	Tregnaive	NFkB	-0.0294751			V64	MP	2wk	CD4Tnaive	0.148546
V09	Ctrl	1hr	Tregnaive	ERK	0.00461971			V01	Ctrl	Pre	CD56loCD16posNK	0.0106764
V09	Ctrl	1hr	Tregnaive	pSTAT6	-0.16113			V01	Ctrl	1hr	CD56loCD16posNK	0.0150896
V10	MP	1hr	CD27negBnaive	CREB	-0.00907866			V01	Ctrl	6hr	CD56loCD16posNK	0.00704531
V10	MP	1hr	CD27negBnaive	STAT5	0.0293376			V01	Ctrl	24hr	CD56loCD16posNK	0.011682
V10	MP	1hr	CD27negBnaive	p38	0			V01	Ctrl	48hr	CD56loCD16posNK	0.0128846
V10	MP	1hr	CD27negBnaive	STAT1	0			V01	Ctrl	2wk	CD56loCD16posNK	0.00860985
V10	MP	1hr	CD27negBnaive	STAT3	0			V02	MP	Pre	CD56loCD16posNK	0.0281941
V10	MP	1hr	CD27negBnaive	S6	0.000298424			V02	MP	1hr	CD56loCD16posNK	0.0490388
V10	MP	1hr	CD27negBnaive	MAPKAPK2	-0.306064			V02	MP	6hr	CD56loCD16posNK	0.0373612
V10	MP	1hr	CD27negBnaive	IkB	-0.0378933			V02	MP	24hr	CD56loCD16posNK	0.0200263
V10	MP	1hr	CD27negBnaive	NFkB	-0.141961			V02	MP	48hr	CD56loCD16posNK	0.0121045
V10	MP	1hr	CD27negBnaive	ERK	0.0288765			V02	MP	2wk	CD56loCD16posNK	0.0103445
V10	MP	1hr	CD27negBnaive	pSTAT6	0			V03	MP	Pre	CD56loCD16posNK	0.0303387
V10	MP	1hr	CD27posBmem	CREB	0.0710513			V03	MP	1hr	CD56loCD16posNK	0.0614295
V10	MP	1hr	CD27posBmem	STAT5	0.188903			V03	MP	6hr	CD56loCD16posNK	0.0588773
V10	MP	1hr	CD27posBmem	p38	0			V03	MP	24hr	CD56loCD16posNK	0.024684
V10	MP	1hr	CD27posBmem	STAT1	0			V03	MP	48hr	CD56loCD16posNK	0.0196452
V10	MP	1hr	CD27posBmem	STAT3	0.0752498			V03	MP	2wk	CD56loCD16posNK	0.0277114
V10	MP	1hr	CD27posBmem	S6	0.08519			V04	MP	Pre	CD56loCD16posNK	0.0373926
V10	MP	1hr	CD27posBmem	MAPKAPK2	-0.314963			V04	MP	1hr	CD56loCD16posNK	0.0406367
[truncated: 58,062 more rows]

## Sheet: Fig S5
Figure S5. Alteration of intracellular pSTAT5 responses by MP
ID	Arm	Timepoint	CD4Tmem	CD8Tmem	Neutrophil	cMCs
V01	Ctrl	1hr	-0.020964	0.00734029	0.0263429	0.0410054
V02	MP	1hr	0.175199	0.0722636	0.0857241	0.0729301
V03	MP	1hr	0.0495199	-0.0120601	0.0802274	-0.0232553
V04	MP	1hr	-0.0457712	-0.0474935	0.0450427	-0.0122163
V05	MP	1hr	-0.0973396	-0.143906	0.079862	0.0363638
V06	MP	1hr	-0.0943347	-0.0432378	0.0752269	0.068757
V07	MP	1hr	0.0694355	0.0732331	0.168616	0.13491
V08	Ctrl	1hr	0.16925	0.09773	0.03497	0.0309192
V09	Ctrl	1hr	-0.0277241	-0.0445446	0.0520834	-0.0423985
V10	MP	1hr	0.00246868	0.0102684	0.145966	0.071557
V11	Ctrl	1hr	0.0204884	0.0769196	0.0522761	0.0621053
V12	Ctrl	1hr	0.248194	0.107511	0.143874	0.212368
V13	Ctrl	1hr	0.165403	0.132061	0.0255463	0.0665057
V14	MP	1hr	-0.0729269	-0.039645	0.0686072	0.102327
V15	Ctrl	1hr	0.0899278	0.0689654	0.139602	0.117763
V16	Ctrl	1hr	0.00868053	0.0455079	0.0370118	0.0320578
V18	Ctrl	1hr	0.280801	0.135095	0.0352466	0.0363936
V22	MP	1hr	0.0295055	-0.0654265	0.0603466	0.0272428
V23	Ctrl	1hr	0.104807	0.0673999	0.0880629	0.057425
V24	MP	1hr	-0.07686	-0.0507579	0.0896545	0.0214953
V25	Ctrl	1hr	0.0541261	0.0236943	0.0909562	0.0911702
V26	Ctrl	1hr	0.0544363	0.0118999	0.10315	0.0989209
V27	MP	1hr	-0.0529447	-0.0752365	0.0838643	0.0695646
V28	MP	1hr	-0.0824647	-0.0133612	0.139908	0.134236
V29	Ctrl	1hr	-0.0433793	-0.037833	0.0694841	0.0606743
V30	MP	1hr	-0.199793	-0.138683	-0.00292455	-0.090797
V31	Ctrl	1hr	0.10261	0.0769238	0.112943	0.108578
V32	Ctrl	1hr	0.151421	0.113404	-0.0272818	-0.123976
V33	Ctrl	1hr	0.103591	0.0511983	0.0225229	0.0309907
V34	MP	1hr	0.0208574	0.0171036	0.0542856	0.116924
V35	Ctrl	1hr	0.0607474	0.0570738	0.0786648	0.0956146
V36	Ctrl	1hr	-0.0114836	-0.0137044	-0.0186672	-0.017927
V37	MP	1hr	-0.0250193	-0.0397543	0.0789507	0.125415
V39	MP	1hr	-0.132506	-0.0977638	0.111799	0.0321559
V40	Ctrl	1hr	0.0140135	0.0115744	0.0656584	0.0628919
V41	Ctrl	1hr	-0.025938	-0.0420296	-0.0776421	-0.0871159
V42	Ctrl	1hr	0.0979078	0.105468	0.0833113	0.113363
V43	MP	1hr	0.0216633	0.00318311	0.0219818	0.0105287
V44	Ctrl	1hr	0.022233	0.0450615	0.0587884	0.0826844
V45	Ctrl	1hr	0.0831287	0.120185	0.107607	0.0966868
V46	MP	1hr	-0.0906206	-0.0896876	0.0147497	-0.0264048
V47	MP	1hr	0.0519626	-0.00567593	0.0844591	0.0295545
V48	MP	1hr	-0.0388539	0.0253697	0.0852773	0.0184606
V49	MP	1hr	-0.0989879	-0.0701613	0.0472436	-0.0365297
V50	MP	1hr	-0.0252845	-0.0257173	0.0671666	0.0604485
V51	Ctrl	1hr	-0.0303327	0.00699501	0.0284375	0.0358728
V52	MP	1hr	-0.246723	-0.179983	-0.0588825	-0.248327
V53	MP	1hr	-0.0602155	0.00231988	0.0375288	0.0653851
V54	MP	1hr	-0.00294576	-0.0187321	0.148946	0.0813849
V55	Ctrl	1hr	0.0895607	0.0781744	0.100377	0.0842916
V56	Ctrl	1hr	0.276232	0.195948	0.116667	0.196142
V57	Ctrl	1hr	-0.0202555	-0.00141899	0.0373831	0.0614923
V59	MP	1hr	0.169241	0.118063	0.14234	0.179783
V60	MP	1hr	0.0017126	-0.0225588	0.127597	0.0406067
V61	Ctrl	1hr	0.102812	0.0798235	-0.0371821	-0.18305
V62	Ctrl	1hr	0.0345103	0.00905156	0.0414018	0.0548505
V63	Ctrl	1hr	0.0432197	-0.0147727	0.00929051	0.00445498
V64	MP	1hr	-0.0912239	-0.0394097	-0.00981036	-0.0143188
V01	Ctrl	24hr	0.447512	0.195811	0.0527562	0.131597
V02	MP	24hr	0.469916	0.156427	0.0605984	0.0804364
V03	MP	24hr	0.3988	0.187137	0.0995283	0.0889466
V04	MP	24hr	0.484435	0.222606	0.11563	0.21401
V05	MP	24hr	0.140173	0.0768294	0.0705042	0.177987
V06	MP	24hr	0.137349	0.116593	0.0914819	0.131427
V07	MP	24hr	0.442079	0.233993	0.156638	0.20004
V08	Ctrl	24hr	0.372872	0.21882	0.0448954	0.0239803
V09	Ctrl	24hr	0.2423	0.111518	0.0512313	0.0186847
V10	MP	24hr	0.266428	0.154657	0.121861	0.157391
V11	Ctrl	24hr	0.295416	0.233706	0.0566475	0.112514
V12	Ctrl	24hr	0.545532	0.188114	0.0650062	0.126531
V13	Ctrl	24hr	0.344747	0.215075	-0.00622061	0.151616
V14	MP	24hr	0.171006	0.0856977	0.0626403	0.05164
V15	Ctrl	24hr	0.478881	0.168601	0.201343	0.254052
V16	Ctrl	24hr	0.456144	0.326263	0.0395334	0.0747158
V18	Ctrl	24hr	0.544042	0.222655	0.00352602	0.0752977
V22	MP	24hr	0.35759	0.265224	0.138326	0.112916
V23	Ctrl	24hr	0.149728	0.0655755	0.115651	0.213486
V24	MP	24hr	0.551485	0.23875	0.183107	0.444082
V25	Ctrl	24hr	0.250701	0.099791	0.14882	0.230225
V26	Ctrl	24hr	0.460054	0.233381	0.0638345	0.0850195
V27	MP	24hr	0.14185	0.0547845	0.126115	0.134648
V28	MP	24hr	0.274016	0.0660876	0.130367	0.148803
V29	Ctrl	24hr	0.257722	0.0683339	0.103496	0.163642
V30	MP	24hr	0.213787	0.0491125	0.0454082	-0.0347027
V31	Ctrl	24hr	0.497852	0.299501	0.109255	0.124588
V32	Ctrl	24hr	0.545506	0.335199	0.029947	0.0447021
V33	Ctrl	24hr	0.390562	0.15741	0.0662206	0.135183
V34	MP	24hr	0.528181	0.27706	0.0865071	0.338323
V35	Ctrl	24hr	0.413069	0.285484	0.097507	0.161573
V36	Ctrl	24hr	0.285458	0.0952618	0.0941923	0.214096
V37	MP	24hr	0.479126	0.205239	0.101972	0.154756
V39	MP	24hr	0.335795	0.157721	0.0853462	0.0750046
V40	Ctrl	24hr	0.299686	0.168983	0.0311638	0.0749187
V41	Ctrl	24hr	0.348948	0.148809	-0.0268873	-0.000956476
V42	Ctrl	24hr	0.456889	0.128312	0.129005	0.171829
V43	MP	24hr	0.182758	0.0729939	0.0544384	0.114014
V44	Ctrl	24hr	0.254965	0.0637532	0.0681326	0.117838
V45	Ctrl	24hr	0.27524	0.22558	0.169446	0.392547
V46	MP	24hr	0.413626	0.158502	0.168651	0.263592
V47	MP	24hr	0.546748	0.320105	0.10455	0.222146
V48	MP	24hr	0.245427	0.172822	0.0872503	0.0981725
V49	MP	24hr	0.176887	0.0594257	0.0562629	0.0186238
V50	MP	24hr	0.685722	0.319755	0.168609	0.668135
V51	Ctrl	24hr	0.504433	0.361186	0.148079	0.611167
V52	MP	24hr	0.17486	0.0871381	0.0719917	0.108743
V53	MP	24hr	0.233961	0.152962	0.0854767	0.164094
V54	MP	24hr	0.278196	0.135838	0.18026	0.304278
V55	Ctrl	24hr	0.257157	0.107534	0.174999	0.331356
V56	Ctrl	24hr	0.301641	0.123218	0.0340897	0.0674754
V57	Ctrl	24hr	0.170043	0.058938	0.002339	0.119336
V59	MP	24hr	0.292091	0.161798	0.222891	0.243034
V60	MP	24hr	0.205207	0.0801124	0.205211	0.176673
V61	Ctrl	24hr	0.513781	0.273422	-0.0379658	-0.0825427
V62	Ctrl	24hr	0.140159	0.0376089	0.19271	0.259228
V63	Ctrl	24hr	0.130067	0.0371193	0.0274485	0.127189
V64	MP	24hr	0.261018	0.13345	-0.0170212	0.0269491
V01	Ctrl	2wk	0.0817856	0.0939163	0.0316808	0.0958746
V02	MP	2wk	0.427894	0.215237	0.017905	0.186066
V03	MP	2wk	0.300878	0.125679	0.0637628	0.0787806
V04	MP	2wk	0.155772	0.0921156	0.00929824	0.0239516
V05	MP	2wk	0.0403622	0.0490174	0.0327756	0.0467882
V06	MP	2wk	0.195485	0.146225	0.0163204	0.090289
V07	MP	2wk	0.233361	0.110916	0.0775391	0.076297
V08	Ctrl	2wk	0.202198	0.122379	0.0241819	0.0467569
V09	Ctrl	2wk	0.101048	0.0407667	0.0156913	-0.0290872
V10	MP	2wk	0.0506553	0.0373891	0.0568436	0.0439213
V11	Ctrl	2wk	-0.0152686	-0.00804908	0.0192024	0.0660604
V12	Ctrl	2wk	0.173308	0.0778627	0.00540922	0.068451
V13	Ctrl	2wk	0.194471	0.126213	0.0200482	0.146695
V14	MP	2wk	1.37e-05	-0.00124887	-0.00923669	0.00231941
V15	Ctrl	2wk	0.13875	0.0340018	0.103891	0.089598
V18	Ctrl	2wk	0.266895	0.117322	0.011528	0.016325
V22	MP	2wk	0.0522375	0.00916559	0.059526	0.0938612
V23	Ctrl	2wk	0.0487662	0.012044	0.00504162	0.00842614
V24	MP	2wk	0.100193	0.0335585	0.0797835	0.10674
V26	Ctrl	2wk	0.0967983	0.0056233	0.0822332	0.0611661
V27	MP	2wk	0.0846151	0.0637705	0.0746617	0.111763
V28	MP	2wk	0.151647	0.0600038	0.132916	0.153323
V29	Ctrl	2wk	0.174808	0.00243077	0.0307531	0.0534318
V30	MP	2wk	0.0187475	-0.0136653	-0.0378952	-0.0539392
V31	Ctrl	2wk	0.200175	0.154187	0.174088	0.252026
V32	Ctrl	2wk	0.342719	0.227753	0.0157782	0.0769896
V33	Ctrl	2wk	0.31112	0.133026	0.0611969	0.201236
V34	MP	2wk	0.21818	0.112693	0.0483117	0.21217
V35	Ctrl	2wk	-0.0742546	-0.182955	0.132432	0.0705161
V36	Ctrl	2wk	0.208466	0.102805	0.132355	0.164793
V37	MP	2wk	0.0898956	0.0350942	0.0227782	0.0439257
V39	MP	2wk	0.0732628	0.0479755	0.0159668	0.0113201
V40	Ctrl	2wk	0.0454266	0.0485867	0.0274462	0.0307911
V41	Ctrl	2wk	0.0960982	0.0134606	-0.0337298	0.00828707
V42	Ctrl	2wk	-0.0361112	0.0161978	0.0626709	0.0528079
V43	MP	2wk	0.223851	0.150128	0.109851	0.289228
V44	Ctrl	2wk	0.0359709	0.0545924	0.0940557	0.168723
V45	Ctrl	2wk	-0.0768803	-0.0445312	0.0729236	0.107334
V46	MP	2wk	-0.00624639	-0.0334667	0.0358417	0.0136726
V48	MP	2wk	0.0567684	0.0868115	0.0546047	0.05501
V49	MP	2wk	0.0860225	0.0308149	0.00891908	0.00783463
V50	MP	2wk	0.370518	0.21195	0.157961	0.377133
V51	Ctrl	2wk	0.0715352	0.0885182	0.0938043	0.236639
V52	MP	2wk	-0.0781684	-0.0397693	-0.0298727	-0.136533
V53	MP	2wk	0.109753	0.0728789	0.000536192	0.0348006
V54	MP	2wk	0.144268	0.0927433	0.215428	0.378855
V55	Ctrl	2wk	0.224223	0.183292	0.130527	0.394873
V56	Ctrl	2wk	0.129709	0.0746755	0.0199064	0.0575364
V57	Ctrl	2wk	0.124373	0.0650609	-0.0226405	0.0904956
V59	MP	2wk	0.115829	0.0728024	0.0595378	0.0693916
V60	MP	2wk	0.198536	0.105854	0.0731466	0.139842
V61	Ctrl	2wk	0.0670901	0.0400214	-0.003116	-0.0488573
V62	Ctrl	2wk	0.0671436	0.0250988	0.159947	0.186775
V63	Ctrl	2wk	0.00178555	-0.0176185	0.0270133	0.0386199
V64	MP	2wk	0.182757	0.125583	-0.0127432	0.164497
V01	Ctrl	48hr	0.368654	0.186866	0.0869775	0.177614
V02	MP	48hr	0.432632	0.167184	0.0438065	0.110908
V03	MP	48hr	0.484723	0.250385	0.125205	0.0934357
V04	MP	48hr	0.447456	0.17066	0.0994484	0.200001
V05	MP	48hr	0.125623	0.080458	0.0776737	0.1658
V06	MP	48hr	0.204771	0.161195	0.0483158	0.110452
V07	MP	48hr	0.305602	0.18098	0.226577	0.362169
V08	Ctrl	48hr	0.428788	0.229933	0.0480009	0.121723
V09	Ctrl	48hr	0.346321	0.118669	0.0616936	0.00296511
V10	MP	48hr	0.235163	0.142236	0.0686085	0.0985074
V11	Ctrl	48hr	0.235874	0.146111	0.0455669	0.094887
V12	Ctrl	48hr	0.508303	0.121513	0.127525	0.21528
V13	Ctrl	48hr	0.31721	0.178031	0.0755815	0.157152
V14	MP	48hr	0.184876	0.12507	0.0902991	0.15671
V15	Ctrl	48hr	0.51328	0.203164	0.202504	0.264675
V16	Ctrl	48hr	0.302973	0.213782	0.0784372	0.0879137
V18	Ctrl	48hr	0.328988	0.0572846	0.078284	0.113176
V22	MP	48hr	0.258804	0.288111	0.21057	0.228031
V23	Ctrl	48hr	0.211596	0.0649524	0.157992	0.216525
V24	MP	48hr	0.290371	0.165992	0.14588	0.184016
V26	Ctrl	48hr	0.357289	0.196127	0.16155	0.266625
V28	MP	48hr	0.164516	0.0544721	0.128956	0.229546
V29	Ctrl	48hr	0.391965	0.11374	0.16958	0.30545
V30	MP	48hr	0.363347	0.130611	0.117535	0.261707
V32	Ctrl	48hr	0.572625	0.332693	0.148686	0.152891
V33	Ctrl	48hr	0.469808	0.163392	0.106519	0.176048
V34	MP	48hr	0.375966	0.133549	0.0836594	0.19972
V35	Ctrl	48hr	0.392583	0.24215	0.194542	0.155792
V36	Ctrl	48hr	0.51912	0.175227	0.131619	0.221101
V37	MP	48hr	0.418348	0.180676	0.127959	0.261125
V39	MP	48hr	0.144085	0.0707179	0.0866015	0.0712366
V40	Ctrl	48hr	0.261074	0.198668	0.0861841	0.181574
V41	Ctrl	48hr	0.340432	0.0671536	0.0849885	0.0269987
V42	Ctrl	48hr	0.726236	0.232936	0.254814	0.479792
V43	MP	48hr	0.214515	0.153146	0.0883025	0.137678
V47	MP	48hr	0.456785	0.246982	0.0573839	0.108194
V51	Ctrl	48hr	0.440699	0.257813	0.178327	0.36727
V54	MP	48hr	0.195876	0.0475093	0.136831	0.163151
V55	Ctrl	48hr	0.450959	0.141059	0.119473	0.159882
V56	Ctrl	48hr	0.243649	0.0924378	0.0767855	0.164248
V59	MP	48hr	0.23293	0.106789	0.0404419	0.072964
V61	Ctrl	48hr	0.369403	0.151941	0.0470776	-0.0137584
V63	Ctrl	48hr	0.264412	0.116955	0.0928275	0.126954
V64	MP	48hr	0.173568	0.0916645	0.00528809	0.0957482
V01	Ctrl	6hr	0.0399608	0.0247444	0.063148	0.0376278
V02	MP	6hr	0.293197	0.136279	0.114916	0.0546358
V03	MP	6hr	-0.0718215	-0.032265	0.109086	0.0548658
V04	MP	6hr	-0.00398924	-0.0224685	0.0860743	0.0476115
V05	MP	6hr	-0.0876408	-0.1156	0.0918562	0.0735196
V06	MP	6hr	-0.0531799	0.0206633	0.148552	0.207616
V07	MP	6hr	0.0728288	0.0656932	0.193252	0.171249
V08	Ctrl	6hr	0.188167	0.11342	0.0657981	0.067341
V09	Ctrl	6hr	0.304718	0.114604	0.0384452	-0.0740076
V10	MP	6hr	-0.049876	-0.00880761	0.275315	0.198159
V11	Ctrl	6hr	0.196797	0.16596	0.0635642	0.0766526
V12	Ctrl	6hr	0.329724	0.0799965	0.156515	0.233462
V13	Ctrl	6hr	0.40134	0.264467	0.00935681	0.075072
V14	MP	6hr	-0.213282	-0.103243	0.0608506	0.022175
V15	Ctrl	6hr	0.282667	0.0783597	0.174314	0.156766
V16	Ctrl	6hr	0.207997	0.160963	0.118131	0.12736
V18	Ctrl	6hr	0.256946	0.109399	0.0216519	0.0179571
V22	MP	6hr	-0.000113506	-0.0583943	0.144322	0.0723376
V23	Ctrl	6hr	0.137054	0.0260807	0.0670411	0.0501184
V24	MP	6hr	-0.114773	-0.0905023	0.100906	0.0102672
V25	Ctrl	6hr	0.115318	0.0431895	0.141495	0.142594
V26	Ctrl	6hr	0.462901	0.232679	0.146798	0.151312
V27	MP	6hr	-0.1812	-0.158749	0.11203	0.0686196
V28	MP	6hr	-0.0292505	-0.0496402	0.148531	0.130237
V29	Ctrl	6hr	0.355468	0.16711	0.138076	0.132552
V30	MP	6hr	-0.172216	-0.125455	0.0100698	-0.065516
V31	Ctrl	6hr	0.260918	0.1588	0.124392	0.112406
V32	Ctrl	6hr	0.453932	0.26556	0.0551934	-0.0323106
V33	Ctrl	6hr	0.154842	0.0661203	0.0552608	0.0649736
V34	MP	6hr	0.276137	0.112258	0.135353	0.213324
V35	Ctrl	6hr	0.212869	0.198132	0.0968833	0.0933076
V36	Ctrl	6hr	0.217523	0.0863252	0.0838127	0.0620347
V37	MP	6hr	-0.0259826	-0.0395694	0.0984718	0.117696
V39	MP	6hr	-0.114606	-0.103088	0.099935	0.0359998
V40	Ctrl	6hr	0.148919	0.109235	0.0685285	0.0819932
V41	Ctrl	6hr	0.209746	0.0422991	0.0156138	-0.00977943
V42	Ctrl	6hr	0.22441	0.0867111	0.134362	0.156795
V43	MP	6hr	-0.0540994	-0.00521837	0.0459337	-0.00868552
V44	Ctrl	6hr	0.216073	0.0804717	0.0947538	0.0958275
V45	Ctrl	6hr	0.190977	0.170618	0.01654	0.058069
V46	MP	6hr	0.00821464	-0.0719551	0.0949611	0.0308014
V47	MP	6hr	0.239097	0.131265	0.0981677	0.108357
V48	MP	6hr	-0.00750972	0.042194	0.11113	0.0361759
V49	MP	6hr	-0.0974292	-0.233182	-0.0801976	-0.134746
V50	MP	6hr	0.100731	0.0072443	0.148252	0.138391
V51	Ctrl	6hr	-0.100503	0.0198664	-0.0151065	-0.24087
V52	MP	6hr	-0.215308	-0.181883	-0.00367881	-0.2057
V53	MP	6hr	-0.139697	-0.0595966	0.0582211	0.0350117
V54	MP	6hr	0.0786242	0.0162379	0.131946	0.0964531
V55	Ctrl	6hr	0.33879	0.180831	0.157358	0.139059
V56	Ctrl	6hr	0.504293	0.289162	0.0513798	0.0104259
V57	Ctrl	6hr	0.0662569	0.0559645	0.0214197	0.0443973
V59	MP	6hr	0.0923603	0.0478339	0.176463	0.0487468
V60	MP	6hr	0.0854543	0.0328657	0.169077	0.0822391
V61	Ctrl	6hr	0.312314	0.110705	0.050848	-0.0956356
V62	Ctrl	6hr	0.159808	0.0594873	0.0928209	0.0904344
V63	Ctrl	6hr	0.169455	0.106825	0.0099227	0.0465639
V64	MP	6hr	-0.131101	-0.0594371	0.0511239	0.021121
